# Supplementary material for: Angiogenesis Interactome and Time Course Microarray Data Reveal the Distinct Activation Patterns in Endothelial Cells
Source: PLoS One. 2014 Oct 16;9(10):e110871. doi: 10.1371/journal.pone.0110871 (PMC4199761; doi:10.1371/journal.pone.0110871)
Supplement: Table S1 — Proteins and interactions in positive regulation of angiogenesis. (XLS) [file pone.0110871.s001.xls]

## Sheet: 367 nodes
Supplementary Table S1. Proteins and interactions in positive regulation of angiogenesis
Gene Name	Gene description	Gene component	Gene function	Pathway	Gene Ontology Process	Degree
JUN	jun oncogene	nuclear chromosome [GO:0000228]; nucleus [GO:0005634]; transcription factor complex [GO:0005667]	protein dimerization activity [GO:0046983]; RNA polymerase II transcription factor activity [GO:0003702]; sequence-specific DNA binding [GO:0043565]; transcription factor activity [GO:0003700]	MAPK signaling pathway [path:hsa04010]; ErbB signaling pathway [path:hsa04012]; Wnt signaling pathway [path:hsa04310]; Focal adhesion [path:hsa04510]; Toll-like receptor signaling pathway [path:hsa04620]; T cell receptor signaling pathway [path:hsa04660]; B cell receptor signaling pathway [path:hsa04662]; GnRH signaling pathway [path:hsa04912]; Epithelial cell signaling in Helicobacter pylori inf…	cellular process [GO:0009987]; leading edge cell differentiation [GO:0035026]; negative regulation of protein amino acid autophosphorylation [GO:0031953]; positive regulation of transcription from RNA polymerase II promoter [GO:0045944]; regulation of transcription, DNA-dependent [GO:0006355]	40
CBL	Cas-Br-M (murine) ecotropic retroviral transforming sequence	cytoplasm [GO:0005737]; nucleus [GO:0005634]; plasma membrane [GO:0005886]	calcium ion binding [GO:0005509]; ligase activity [GO:0016874]; protein binding [GO:0005515]; signal transducer activity [GO:0004871]; transcription factor activity [GO:0003700]; ubiquitin-protein ligase activity [GO:0004842]; zinc ion binding [GO:0008270]	ErbB signaling pathway [path:hsa04012]; Jak-STAT signaling pathway [path:hsa04630]; T cell receptor signaling pathway [path:hsa04660]; Insulin signaling pathway [path:hsa04910]; Chronic myeloid leukemia [path:hsa05220]	cell surface receptor linked signal transduction [GO:0007166]; epidermal growth factor receptor signaling pathway [GO:0007173]; positive regulation of receptor-mediated endocytosis [GO:0048260]; protein ubiquitination [GO:0016567]	39
EP300	E1A binding protein p300	histone acetyltransferase complex [GO:0000123]; nucleus [GO:0005634]	acetyltransferase activity [GO:0016407]; histone acetyltransferase activity [GO:0004402]; metal ion binding [GO:0046872]; peroxisome proliferator activated receptor binding [GO:0042975]; protein C-terminus binding [GO:0008022]; transcription coactivator activity [GO:0003713]; transcription factor activity [GO:0003700]; transferase activity [GO:0016740]; zinc ion binding [GO:0008270]	Neurodegenerative Diseases [path:hsa01510]; Cell cycle [path:hsa04110]; Wnt signaling pathway [path:hsa04310]; Notch signaling pathway [path:hsa04330]; TGF-beta signaling pathway [path:hsa04350]; Adherens junction [path:hsa04520]; Jak-STAT signaling pathway [path:hsa04630]; Long-term potentiation [path:hsa04720]; Melanogenesis [path:hsa04916]; Huntington's disease [path:hsa05040]; Renal cell carc…	apoptosis [GO:0006915]; cell cycle [GO:0007049]; heart development [GO:0007507]; histone acetylation [GO:0016573]; homeostatic process [GO:0042592]; lung development [GO:0030324]; N-terminal peptidyl-lysine acetylation [GO:0018076]; nervous system development [GO:0007399]; organ morphogenesis [GO:0009887]; positive regulation of transcription factor activity [GO:0051091]; positive regulation of t…	37
SHC1	SHC (Src homology 2 domain containing) transforming protein 1	cytoplasm [GO:0005737]; mitochondrion [GO:0005739]; plasma membrane [GO:0005886]	insulin receptor binding [GO:0005158]; insulin-like growth factor receptor binding [GO:0005159]; phospholipid binding [GO:0005543]; protein binding [GO:0005515]; transmembrane receptor protein tyrosine kinase adaptor protein activity [GO:0005068]	ErbB signaling pathway [path:hsa04012]; Focal adhesion [path:hsa04510]; Natural killer cell mediated cytotoxicity [path:hsa04650]; Insulin signaling pathway [path:hsa04910]; Glioma [path:hsa05214]; Chronic myeloid leukemia [path:hsa05220]	activation of MAPK activity [GO:0000187]; epidermal growth factor receptor signaling pathway [GO:0007173]; intracellular signaling cascade [GO:0007242]; positive regulation of cell proliferation [GO:0008284]; positive regulation of mitosis [GO:0045840]; regulation of cell growth [GO:0001558]; regulation of epidermal growth factor receptor activity [GO:0007176]	35
THBS1	thrombospondin 1	extracellular region [GO:0005576]	calcium ion binding [GO:0005509]; endopeptidase inhibitor activity [GO:0004866]; heparin binding [GO:0008201]; protein binding [GO:0005515]; signal transducer activity [GO:0004871]; structural molecule activity [GO:0005198]	[path:hsa04115]; TGF-beta signaling pathway [path:hsa04350]; ECM-receptor interaction [path:hsa04512]; Bladder cancer [path:hsa05219]	blood coagulation [GO:0007596]; cell adhesion [GO:0007155]; cell motility [GO:0006928]; multicellular organismal development [GO:0007275]; nervous system development [GO:0007399]	35
FRS2	fibroblast growth factor receptor substrate 2	cytoplasm [GO:0005737]; integral to plasma membrane [GO:0005887]; membrane fraction [GO:0005624]; plasma membrane [GO:0005886]	insulin receptor binding [GO:0005158]; phosphatase activator activity [GO:0019211]; protein binding [GO:0005515]; regulator of G-protein signaling activity [GO:0016299]; transmembrane receptor protein tyrosine kinase adaptor protein activity [GO:0005068]; transmembrane receptor protein tyrosine kinase docking protein activity [GO:0005069]	null	activation of MAPK activity [GO:0000187]; determination of anterior/posterior axis, embryo [GO:0008595]; fibroblast growth factor receptor signaling pathway [GO:0008543]; forebrain development [GO:0030900]; G-protein coupled receptor protein signaling pathway [GO:0007186]; induction of an organ [GO:0001759]; neuroblast proliferation [GO:0007405]; optic placode formation involved in camera-type ey…	30
HIF1A	hypoxia-inducible factor 1, alpha subunit (basic helix-loop-helix transcription factor)	cytoplasm [GO:0005737]; nucleus [GO:0005634]; transcription factor complex [GO:0005667]	histone acetyltransferase binding [GO:0035035]; protein binding [GO:0005515]; protein heterodimerization activity [GO:0046982]; RNA polymerase II transcription factor activity, enhancer binding [GO:0003705]; signal transducer activity [GO:0004871]	mTOR signaling pathway [path:hsa04150]; Renal cell carcinoma [path:hsa05211]	oxygen homeostasis [GO:0032364]; positive regulation of transcription [GO:0045941]; positive regulation of transcription from RNA polymerase II promoter [GO:0045944]; regulation of transcription, DNA-dependent [GO:0006355]; regulation of transforming growth factor-beta2 production [GO:0032909]; response to hypoxia [GO:0001666]; signal transduction [GO:0007165]	30
FN1	fibronectin 1	ER-Golgi intermediate compartment [GO:0005793]; extracellular region [GO:0005576]; proteinaceous extracellular matrix [GO:0005578]	collagen binding [GO:0005518]; extracellular matrix structural constituent [GO:0005201]; heparin binding [GO:0008201]; oxidoreductase activity [GO:0016491]	Cell Communication [path:hsa01430]; Focal adhesion [path:hsa04510]; ECM-receptor interaction [path:hsa04512]; Regulation of actin cytoskeleton [path:hsa04810]; Small cell lung cancer [path:hsa05222]	acute-phase response [GO:0006953]; cell adhesion [GO:0007155]; cell migration [GO:0016477]; metabolic process [GO:0008152]; response to wounding [GO:0009611]; transmembrane receptor protein tyrosine kinase signaling pathway [GO:0007169]	29
PML	promyelocytic leukemia	cytoplasm [GO:0005737]; insoluble fraction [GO:0005626]; intracellular [GO:0005622]; nucleolus [GO:0005730]; nucleoplasm [GO:0005654]; nucleus [GO:0005634]; PML body [GO:0016605]	DNA binding [GO:0003677]; metal ion binding [GO:0046872]; nucleic acid binding [GO:0003676]; protein binding [GO:0005515]; SUMO binding [GO:0032183]; transcription repressor activity [GO:0016564]; zinc ion binding [GO:0008270]	Acute myeloid leukemia [path:hsa05221]	DNA damage response, signal transduction by p53 class mediator resulting in cell cycle arrest [GO:0006977]; DNA damage response, signal transduction by p53 class mediator resulting in induction of apoptosis [GO:0042771]; DNA repair [GO:0006281]; induction of apoptosis [GO:0006917]; negative regulation of angiogenesis [GO:0016525]; negative regulation of cell growth [GO:0030308]; negative regulati…	29
CREBBP	CREB binding protein (Rubinstein-Taybi syndrome)	cytoplasm [GO:0005737]; histone acetyltransferase complex [GO:0000123]; nucleus [GO:0005634]	acetyltransferase activity [GO:0016407]; histone acetyltransferase activity [GO:0004402]; metal ion binding [GO:0046872]; MyoD binding [GO:0051577]; protein binding [GO:0005515]; signal transducer activity [GO:0004871]; transcription coactivator activity [GO:0003713]; transcription factor activity [GO:0003700]; transferase activity [GO:0016740]; zinc ion binding [GO:0008270]	Neurodegenerative Diseases [path:hsa01510]; Cell cycle [path:hsa04110]; Wnt signaling pathway [path:hsa04310]; Notch signaling pathway [path:hsa04330]; TGF-beta signaling pathway [path:hsa04350]; Adherens junction [path:hsa04520]; Jak-STAT signaling pathway [path:hsa04630]; Long-term potentiation [path:hsa04720]; Melanogenesis [path:hsa04916]; Huntington's disease [path:hsa05040]; Renal cell carc…	histone acetylation [GO:0016573]; homeostatic process [GO:0042592]; N-terminal peptidyl-lysine acetylation [GO:0018076]; positive regulation of transcription [GO:0045941]; protein complex assembly [GO:0006461]; regulation of transcription, DNA-dependent [GO:0006355]; response to hypoxia [GO:0001666]; signal transduction [GO:0007165]	28
HSP90AA1	heat shock protein 90kDa alpha (cytosolic), class A member 1	cellular_component [GO:0005575]; cytoplasm [GO:0005737]; cytosol [GO:0005829]; melanosome [GO:0042470]	ATP binding [GO:0005524]; molecular_function [GO:0003674]; nitric-oxide synthase regulator activity [GO:0030235]; nucleotide binding [GO:0000166]; protein homodimerization activity [GO:0042803]; TPR domain binding [GO:0030911]; unfolded protein binding [GO:0051082]	Antigen processing and presentation [path:hsa04612]	biological_process [GO:0008150]; mitochondrial transport [GO:0006839]; positive regulation of nitric oxide biosynthetic process [GO:0045429]; protein folding [GO:0006457]; protein refolding [GO:0042026]; response to unfolded protein [GO:0006986]; signal transduction [GO:0007165]	28
PLCG1	phospholipase C, gamma 1	cellular_component [GO:0005575]; cytoplasm [GO:0005737]	calcium ion binding [GO:0005509]; hydrolase activity [GO:0016787]; phosphoinositide phospholipase C activity [GO:0004435]; protein binding [GO:0005515]; receptor signaling protein activity [GO:0005057]	Inositol phosphate metabolism [path:hsa00562]; ErbB signaling pathway [path:hsa04012]; Calcium signaling pathway [path:hsa04020]; Phosphatidylinositol signaling system [path:hsa04070]; VEGF signaling pathway [path:hsa04370]; Natural killer cell mediated cytotoxicity [path:hsa04650]; T cell receptor signaling pathway [path:hsa04660]; Fc epsilon RI signaling pathway [path:hsa04664]; Leukocyte trans…	in utero embryonic development [GO:0001701]; intracellular signaling cascade [GO:0007242]; lipid catabolic process [GO:0016042]; lipid metabolic process [GO:0006629]	28
SP1	Sp1 transcription factor	intracellular [GO:0005622]; nucleus [GO:0005634]	double-stranded DNA binding [GO:0003690]; metal ion binding [GO:0046872]; protein C-terminus binding [GO:0008022]; protein homodimerization activity [GO:0042803]; RNA polymerase II transcription factor activity [GO:0003702]; sequence-specific DNA binding [GO:0043565]; transcription activator activity [GO:0016563]; transcription factor activity [GO:0003700]; zinc ion binding [GO:0008270]	TGF-beta signaling pathway [path:hsa04350]	positive regulation of global transcription from RNA polymerase II promoter [GO:0045817]; positive regulation of transcription, DNA-dependent [GO:0045893]; regulation of transcription from RNA polymerase II promoter [GO:0006357]; transcription [GO:0006350]	28
AR	androgen receptor (dihydrotestosterone receptor; testicular feminization; spinal and bulbar muscular atrophy; Kennedy disease)	cytoplasm [GO:0005737]; nucleus [GO:0005634]	androgen binding [GO:0005497]; androgen receptor activity [GO:0004882]; metal ion binding [GO:0046872]; protein dimerization activity [GO:0046983]; receptor activity [GO:0004872]; sequence-specific DNA binding [GO:0043565]; transcription factor activity [GO:0003700]; zinc ion binding [GO:0008270]	Prostate cancer [path:hsa05215]	cell growth [GO:0016049]; cell proliferation [GO:0008283]; cell-cell signaling [GO:0007267]; prostate gland development [GO:0030850]; regulation of transcription, DNA-dependent [GO:0006355]; sex differentiation [GO:0007548]; signal transduction [GO:0007165]; transport [GO:0006810]	27
FRS3	fibroblast growth factor receptor substrate 3	membrane [GO:0016020]	insulin receptor binding [GO:0005158]	null	fibroblast growth factor receptor signaling pathway [GO:0008543]; signal transduction [GO:0007165]	27
TP53	tumor protein p53	cytoplasm [GO:0005737]; endoplasmic reticulum [GO:0005783]; insoluble fraction [GO:0005626]; mitochondrion [GO:0005739]; nuclear matrix [GO:0016363]; nucleolus [GO:0005730]; nucleoplasm [GO:0005654]; nucleus [GO:0005634]	ATP binding [GO:0005524]; chromatin binding [GO:0003682]; copper ion binding [GO:0005507]; DNA strand annealing activity [GO:0000739]; enzyme binding [GO:0019899]; metal ion binding [GO:0046872]; nuclease activity [GO:0004518]; protein binding [GO:0005515]; protein heterodimerization activity [GO:0046982]; protein N-terminus binding [GO:0047485]; transcription factor activity [GO:0003700]; zinc i…	MAPK signaling pathway [path:hsa04010]; Cell cycle [path:hsa04110]; [path:hsa04115]; Apoptosis [path:hsa04210]; Wnt signaling pathway [path:hsa04310]; Amyotrophic lateral sclerosis (ALS) [path:hsa05030]; Huntington's disease [path:hsa05040]; Colorectal cancer [path:hsa05210]; Pancreatic cancer [path:hsa05212]; Endometrial cancer [path:hsa05213]; Glioma [path:hsa05214]; Prostate cancer [path:hsa05…	apoptosis [GO:0006915]; base-excision repair [GO:0006284]; caspase activation via cytochrome c [GO:0008635]; cell aging [GO:0007569]; cell cycle [GO:0007049]; cell cycle arrest [GO:0007050]; cell differentiation [GO:0030154]; cell proliferation [GO:0008283]; cellular response to glucose starvation [GO:0042149]; DNA damage response, signal transduction by p53 class mediator resulting in induction …	27
MYC	v-myc myelocytomatosis viral oncogene homolog (avian)	nucleus [GO:0005634]	DNA binding [GO:0003677]; protein binding [GO:0005515]; transcription factor activity [GO:0003700]	MAPK signaling pathway [path:hsa04010]; ErbB signaling pathway [path:hsa04012]; Wnt signaling pathway [path:hsa04310]; TGF-beta signaling pathway [path:hsa04350]; Jak-STAT signaling pathway [path:hsa04630]; Colorectal cancer [path:hsa05210]; Endometrial cancer [path:hsa05213]; Thyroid cancer [path:hsa05216]; Bladder cancer [path:hsa05219]; Chronic myeloid leukemia [path:hsa05220]; Acute myeloid l…	cell cycle arrest [GO:0007050]; cell proliferation [GO:0008283]; cellular iron ion homeostasis [GO:0006879]; positive regulation of cell proliferation [GO:0008284]; regulation of transcription from RNA polymerase II promoter [GO:0006357]; regulation of transcription, DNA-dependent [GO:0006355]	26
CTNNB1	catenin (cadherin-associated protein), beta 1, 88kDa	apical junction complex [GO:0043296]; apical part of cell [GO:0045177]; basolateral plasma membrane [GO:0016323]; beta-catenin destruction complex [GO:0030877]; cytoplasm [GO:0005737]; cytoskeleton [GO:0005856]; fascia adherens [GO:0005916]; lamellipodium [GO:0030027]; lateral plasma membrane [GO:0016328]; membrane fraction [GO:0005624]; microvillus membrane [GO:0031528]; nucleus [GO:0005634]; pl…	alpha-catenin binding [GO:0045294]; androgen receptor binding [GO:0050681]; cadherin binding [GO:0045296]; chromatin binding [GO:0003682]; double-stranded DNA binding [GO:0003690]; protein C-terminus binding [GO:0008022]; signal transducer activity [GO:0004871]; structural molecule activity [GO:0005198]; transcription coactivator activity [GO:0003713]; transcription factor activity [GO:0003700]; …	Wnt signaling pathway [path:hsa04310]; Focal adhesion [path:hsa04510]; Adherens junction [path:hsa04520]; Tight junction [path:hsa04530]; Leukocyte transendothelial migration [path:hsa04670]; Melanogenesis [path:hsa04916]; Pathogenic Escherichia coli infection [path:hsa05130]; [path:hsa05131]; Colorectal cancer [path:hsa05210]; Endometrial cancer [path:hsa05213]; Prostate cancer [path:hsa05215]; …	androgen receptor signaling pathway [GO:0030521]; bone resorption [GO:0045453]; camera-type eye morphogenesis [GO:0048593]; cell fate determination [GO:0001709]; cell fate specification [GO:0001708]; cell maturation [GO:0048469]; cell-cell adhesion [GO:0016337]; cellular morphogenesis during differentiation [GO:0000904]; dorsal/ventral axis specification [GO:0009950]; ectoderm development [GO:000…	25
SMAD3	SMAD family member 3	cytoplasm [GO:0005737]; intracellular [GO:0005622]; nucleus [GO:0005634]; receptor complex [GO:0043235]; transcription factor complex [GO:0005667]	protein homodimerization activity [GO:0042803]; sequence-specific DNA binding [GO:0043565]; SMAD binding [GO:0046332]; transcription factor activity [GO:0003700]; transport accessory protein activity [GO:0015460]	Cell cycle [path:hsa04110]; Wnt signaling pathway [path:hsa04310]; TGF-beta signaling pathway [path:hsa04350]; Adherens junction [path:hsa04520]; Colorectal cancer [path:hsa05210]; Pancreatic cancer [path:hsa05212]; Chronic myeloid leukemia [path:hsa05220]	caspase activation [GO:0006919]; cell cycle arrest [GO:0007050]; evasion of host defenses by virus [GO:0019049]; induction of apoptosis [GO:0006917]; negative regulation of cell growth [GO:0030308]; negative regulation of mitotic cell cycle [GO:0045930]; negative regulation of transcription from RNA polymerase II promoter [GO:0000122]; positive regulation of transcription factor import into nucle…	25
TRAF2	TNF receptor-associated factor 2	cytoplasm [GO:0005737]	metal ion binding [GO:0046872]; protein binding [GO:0005515]; receptor activity [GO:0004872]; signal transducer activity [GO:0004871]; zinc ion binding [GO:0008270]	MAPK signaling pathway [path:hsa04010]; Apoptosis [path:hsa04210]; Adipocytokine signaling pathway [path:hsa04920]; Small cell lung cancer [path:hsa05222]	activation of NF-kappaB-inducing kinase [GO:0007250]; positive regulation of interleukin-2 production [GO:0032743]; positive regulation of T cell activation [GO:0050870]; positive regulation of T cell cytokine production [GO:0002726]; protein complex assembly [GO:0006461]; regulation of apoptosis [GO:0042981]; signal transduction [GO:0007165]	25
PTPN6	protein tyrosine phosphatase, non-receptor type 6	cellular_component [GO:0005575]; cytoplasm [GO:0005737]; cytoskeleton [GO:0005856]; membrane [GO:0016020]; nucleus [GO:0005634]	hydrolase activity [GO:0016787]; molecular_function [GO:0003674]; phosphoric monoester hydrolase activity [GO:0016791]; phosphotyrosine binding [GO:0001784]; protein binding [GO:0005515]; protein tyrosine phosphatase activity [GO:0004725]	Adherens junction [path:hsa04520]; Jak-STAT signaling pathway [path:hsa04630]; Natural killer cell mediated cytotoxicity [path:hsa04650]; T cell receptor signaling pathway [path:hsa04660]; B cell receptor signaling pathway [path:hsa04662]	apoptosis [GO:0006915]; G-protein coupled receptor protein signaling pathway [GO:0007186]; intracellular signaling cascade [GO:0007242]; negative regulation of cell proliferation [GO:0008285]; protein amino acid dephosphorylation [GO:0006470]; response to wounding [GO:0009611]	24
RAC1	ras-related C3 botulinum toxin substrate 1 (rho family, small GTP binding protein Rac1)	intracellular [GO:0005622]; melanosome [GO:0042470]; plasma membrane [GO:0005886]	GTP binding [GO:0005525]; GTP-dependent protein binding [GO:0030742]; GTPase activity [GO:0003924]; nucleotide binding [GO:0000166]	MAPK signaling pathway [path:hsa04010]; Wnt signaling pathway [path:hsa04310]; Axon guidance [path:hsa04360]; VEGF signaling pathway [path:hsa04370]; Focal adhesion [path:hsa04510]; Adherens junction [path:hsa04520]; Toll-like receptor signaling pathway [path:hsa04620]; Natural killer cell mediated cytotoxicity [path:hsa04650]; B cell receptor signaling pathway [path:hsa04662]; Fc epsilon RI sign…	actin filament polymerization [GO:0030041]; anatomical structure morphogenesis [GO:0009653]; cell adhesion [GO:0007155]; cell motility [GO:0006928]; inflammatory response [GO:0006954]; lamellipodium biogenesis [GO:0030032]; negative regulation of receptor-mediated endocytosis [GO:0048261]; positive regulation of Rho protein signal transduction [GO:0035025]; ruffle organization and biogenesis [GO:…	24
SMAD2	SMAD family member 2	cytoplasm [GO:0005737]; intracellular [GO:0005622]; nucleus [GO:0005634]; transcription factor complex [GO:0005667]	double-stranded DNA binding [GO:0003690]; transcription activator activity [GO:0016563]; transcription factor activity [GO:0003700]; transcription factor binding [GO:0008134]	Cell cycle [path:hsa04110]; Wnt signaling pathway [path:hsa04310]; TGF-beta signaling pathway [path:hsa04350]; Adherens junction [path:hsa04520]; Colorectal cancer [path:hsa05210]; Pancreatic cancer [path:hsa05212]	anterior/posterior pattern formation [GO:0009952]; cell fate commitment [GO:0045165]; intracellular signaling cascade [GO:0007242]; mesoderm formation [GO:0001707]; negative regulation of transcription, DNA-dependent [GO:0045892]; paraxial mesoderm morphogenesis [GO:0048340]; positive regulation of transcription from RNA polymerase II promoter [GO:0045944]; regulation of binding [GO:0051098]; reg…	24
STAT3	signal transducer and activator of transcription 3 (acute-phase response factor)	cytoplasm [GO:0005737]; nucleus [GO:0005634]	calcium ion binding [GO:0005509]; hematopoietin/interferon-class (D200-domain) cytokine receptor signal transducer activity [GO:0005062]; protein binding [GO:0005515]; signal transducer activity [GO:0004871]; transcription factor activity [GO:0003700]; transcription factor binding [GO:0008134]	Jak-STAT signaling pathway [path:hsa04630]; Adipocytokine signaling pathway [path:hsa04920]; Pancreatic cancer [path:hsa05212]; Acute myeloid leukemia [path:hsa05221]	acute-phase response [GO:0006953]; cell motility [GO:0006928]; cytokine and chemokine mediated signaling pathway [GO:0019221]; JAK-STAT cascade [GO:0007259]; negative regulation of transcription from RNA polymerase II promoter [GO:0000122]; nervous system development [GO:0007399]; regulation of transcription, DNA-dependent [GO:0006355]; signal transduction [GO:0007165]	24
FGFR4	fibroblast growth factor receptor 4	integral to membrane [GO:0016021]; integral to plasma membrane [GO:0005887]; membrane [GO:0016020]	ATP binding [GO:0005524]; fibroblast growth factor receptor activity [GO:0005007]; nucleotide binding [GO:0000166]; protein-tyrosine kinase activity [GO:0004713]; receptor activity [GO:0004872]; transferase activity [GO:0016740]	MAPK signaling pathway [path:hsa04010]; Regulation of actin cytoskeleton [path:hsa04810]	fibroblast growth factor receptor signaling pathway [GO:0008543]; protein amino acid phosphorylation [GO:0006468]	23
HDAC1	histone deacetylase 1	cytoplasm [GO:0005737]; histone deacetylase complex [GO:0000118]; nucleus [GO:0005634]	enzyme binding [GO:0019899]; histone deacetylase activity [GO:0004407]; hydrolase activity [GO:0016787]; identical protein binding [GO:0042802]; transcription factor activity [GO:0003700]; transcription factor binding [GO:0008134]	Cell cycle [path:hsa04110]; Notch signaling pathway [path:hsa04330]; Chronic myeloid leukemia [path:hsa05220]	anti-apoptosis [GO:0006916]; chromatin modification [GO:0016568]; histone deacetylation [GO:0016575]; regulation of transcription, DNA-dependent [GO:0006355]; transcription [GO:0006350]	23
RB1	retinoblastoma 1 (including osteosarcoma)	chromatin [GO:0000785]; nucleus [GO:0005634]; PML body [GO:0016605]; spindle [GO:0005819]; transcription factor complex [GO:0005667]	androgen receptor binding [GO:0050681]; kinase binding [GO:0019900]; molecular_function [GO:0003674]; transcription coactivator activity [GO:0003713]; transcription factor activity [GO:0003700]; transcription factor binding [GO:0008134]; transcription repressor activity [GO:0016564]	Cell cycle [path:hsa04110]; Pancreatic cancer [path:hsa05212]; Glioma [path:hsa05214]; Prostate cancer [path:hsa05215]; Melanoma [path:hsa05218]; Bladder cancer [path:hsa05219]; Chronic myeloid leukemia [path:hsa05220]; Small cell lung cancer [path:hsa05222]; Non-small cell lung cancer [path:hsa05223]	androgen receptor signaling pathway [GO:0030521]; cell cycle [GO:0007049]; cell cycle arrest [GO:0007050]; cell cycle checkpoint [GO:0000075]; cell division [GO:0051301]; chromatin modification [GO:0016568]; enucleate erythrocyte differentiation [GO:0043353]; G1 phase [GO:0051318]; G1/S transition of mitotic cell cycle [GO:0000082]; M phase [GO:0000279]; negative regulation of cell growth [GO:003…	23
FASLG	Fas ligand (TNF superfamily, member 6)	extracellular region [GO:0005576]; extracellular space [GO:0005615]; integral to plasma membrane [GO:0005887]; plasma membrane [GO:0005886]	cytokine activity [GO:0005125]; signal transducer activity [GO:0004871]; tumor necrosis factor receptor binding [GO:0005164]	MAPK signaling pathway [path:hsa04010]; Cytokine-cytokine receptor interaction [path:hsa04060]; Apoptosis [path:hsa04210]; Natural killer cell mediated cytotoxicity [path:hsa04650]; Type I diabetes mellitus [path:hsa04940]; Autoimmune thyroid disease [path:hsa05320]	apoptosis [GO:0006915]; cell-cell signaling [GO:0007267]; immune response [GO:0006955]; induction of apoptosis [GO:0006917]; positive regulation of I-kappaB kinase/NF-kappaB cascade [GO:0043123]; signal transduction [GO:0007165]	22
RELA	v-rel reticuloendotheliosis viral oncogene homolog A, nuclear factor of kappa light polypeptide gene enhancer in B-cells 3, p65 (avian)	cytoplasm [GO:0005737]; nucleus [GO:0005634]; transcription factor complex [GO:0005667]	identical protein binding [GO:0042802]; NF-kappaB binding [GO:0051059]; phosphate binding [GO:0042301]; protein kinase binding [GO:0019901]; protein N-terminus binding [GO:0047485]; RNA polymerase II transcription factor activity, enhancer binding [GO:0003705]; signal transducer activity [GO:0004871]; transcription factor activity [GO:0003700]	Apoptosis [path:hsa04210]; Toll-like receptor signaling pathway [path:hsa04620]; Adipocytokine signaling pathway [path:hsa04920]; Epithelial cell signaling in Helicobacter pylori infection [path:hsa05120]; Pancreatic cancer [path:hsa05212]; Prostate cancer [path:hsa05215]; Chronic myeloid leukemia [path:hsa05220]; Acute myeloid leukemia [path:hsa05221]; Small cell lung cancer [path:hsa05222]	activation of NF-kappaB transcription factor [GO:0051092]; anti-apoptosis [GO:0006916]; cellular defense response [GO:0006968]; cytokine and chemokine mediated signaling pathway [GO:0019221]; defense response to virus [GO:0051607]; inflammatory response [GO:0006954]; positive regulation of I-kappaB kinase/NF-kappaB cascade [GO:0043123]; regulation of transcription, DNA-dependent [GO:0006355]; res…	22
STAT1	signal transducer and activator of transcription 1, 91kDa	cytoplasm [GO:0005737]; nucleus [GO:0005634]	calcium ion binding [GO:0005509]; hematopoietin/interferon-class (D200-domain) cytokine receptor signal transducer activity [GO:0005062]; protein binding [GO:0005515]; signal transducer activity [GO:0004871]; transcription factor activity [GO:0003700]	Toll-like receptor signaling pathway [path:hsa04620]; Jak-STAT signaling pathway [path:hsa04630]; Pancreatic cancer [path:hsa05212]	caspase activation [GO:0006919]; I-kappaB kinase/NF-kappaB cascade [GO:0007249]; regulation of transcription, DNA-dependent [GO:0006355]; response to virus [GO:0009615]; signal transduction [GO:0007165]; STAT protein nuclear translocation [GO:0007262]; transcription from RNA polymerase II promoter [GO:0006366]; tyrosine phosphorylation of STAT protein [GO:0007260]	22
CAV1	caveolin 1, caveolae protein, 22kDa	caveolar membrane [GO:0016599]; endoplasmic reticulum [GO:0005783]; Golgi apparatus [GO:0005794]; Golgi membrane [GO:0000139]; integral to membrane [GO:0016021]; integral to plasma membrane [GO:0005887]; lipid raft [GO:0045121]; membrane [GO:0016020]; plasma membrane [GO:0005886]	cholesterol binding [GO:0015485]; protein binding [GO:0005515]; structural molecule activity [GO:0005198]	Focal adhesion [path:hsa04510]	cholesterol homeostasis [GO:0042632]; cholesterol transport [GO:0030301]	21
CDC42	cell division cycle 42 (GTP binding protein, 25kDa)	cytoplasm [GO:0005737]; filopodium [GO:0030175]; intracellular [GO:0005622]; plasma membrane [GO:0005886]	GTP binding [GO:0005525]; GTP-dependent protein binding [GO:0030742]; GTPase activity [GO:0003924]; nucleotide binding [GO:0000166]	MAPK signaling pathway [path:hsa04010]; Axon guidance [path:hsa04360]; VEGF signaling pathway [path:hsa04370]; Focal adhesion [path:hsa04510]; Adherens junction [path:hsa04520]; Tight junction [path:hsa04530]; T cell receptor signaling pathway [path:hsa04660]; Leukocyte transendothelial migration [path:hsa04670]; Regulation of actin cytoskeleton [path:hsa04810]; GnRH signaling pathway [path:hsa04…	actin cytoskeleton organization and biogenesis [GO:0030036]; cell division [GO:0051301]; establishment and/or maintenance of cell polarity [GO:0007163]; filopodium formation [GO:0046847]; macrophage differentiation [GO:0030225]; negative regulation of protein complex assembly [GO:0031333]; nuclear migration [GO:0007097]; positive regulation of phosphoinositide 3-kinase activity [GO:0043552]; posi…	21
CDKN1A	cyclin-dependent kinase inhibitor 1A (p21, Cip1)	cyclin-dependent protein kinase holoenzyme complex [GO:0000307]; cytoplasm [GO:0005737]; cytosol [GO:0005829]; nucleus [GO:0005634]	cyclin binding [GO:0030332]; cyclin-dependent protein kinase inhibitor activity [GO:0004861]; kinase activity [GO:0016301]; metal ion binding [GO:0046872]; protein kinase activity [GO:0004672]; zinc ion binding [GO:0008270]	ErbB signaling pathway [path:hsa04012]; Cell cycle [path:hsa04110]; [path:hsa04115]; Glioma [path:hsa05214]; Prostate cancer [path:hsa05215]; Melanoma [path:hsa05218]; Bladder cancer [path:hsa05219]; Chronic myeloid leukemia [path:hsa05220]	cell cycle [GO:0007049]; cell cycle arrest [GO:0007050]; cellular response to extracellular stimulus [GO:0031668]; G1/S transition of mitotic cell cycle [GO:0000082]; G2/M transition of mitotic cell cycle [GO:0000086]; induction of apoptosis by intracellular signals [GO:0008629]; negative regulation of apoptosis [GO:0043066]; negative regulation of cell growth [GO:0030308]; negative regulation of…	21
PIK3R1	phosphoinositide-3-kinase, regulatory subunit 1 (alpha)	intracellular [GO:0005622]; phosphoinositide 3-kinase complex, class IA [GO:0035030]	ErbB-3 class receptor binding [GO:0043125]; insulin binding [GO:0043559]; insulin receptor binding [GO:0005158]; insulin receptor substrate binding [GO:0043560]; insulin-like growth factor receptor binding [GO:0005159]; phosphatidylinositol binding [GO:0005545]; phosphoinositide 3-kinase regulator activity [GO:0035014]; protein phosphatase binding [GO:0019903]	ErbB signaling pathway [path:hsa04012]; Phosphatidylinositol signaling system [path:hsa04070]; mTOR signaling pathway [path:hsa04150]; Apoptosis [path:hsa04210]; VEGF signaling pathway [path:hsa04370]; Focal adhesion [path:hsa04510]; Toll-like receptor signaling pathway [path:hsa04620]; Jak-STAT signaling pathway [path:hsa04630]; Natural killer cell mediated cytotoxicity [path:hsa04650]; T cell r…	insulin receptor signaling pathway [GO:0008286]; insulin-like growth factor receptor signaling pathway [GO:0048009]; intracellular signaling cascade [GO:0007242]; phosphoinositide phosphorylation [GO:0046854]	21
RASA1	RAS p21 protein activator (GTPase activating protein) 1	cytoplasm [GO:0005737]; intracellular [GO:0005622]	GTPase binding [GO:0051020]; potassium channel inhibitor activity [GO:0019870]; Ras GTPase activator activity [GO:0005099]; receptor binding [GO:0005102]	MAPK signaling pathway [path:hsa04010]; Axon guidance [path:hsa04360]; Huntington's disease [path:hsa05040]	cytokinesis [GO:0000910]; embryonic development [GO:0009790]; intracellular signaling cascade [GO:0007242]; negative regulation of cell adhesion [GO:0007162]; negative regulation of cell-matrix adhesion [GO:0001953]; negative regulation of neuron apoptosis [GO:0043524]; positive regulation of anti-apoptosis [GO:0045768]; regulation of actin filament polymerization [GO:0030833]; regulation of cell…	21
TSC2	tuberous sclerosis 2	cytoplasm [GO:0005737]; cytosol [GO:0005829]; Golgi apparatus [GO:0005794]; intracellular [GO:0005622]; membrane [GO:0016020]; nucleus [GO:0005634]; TSC1-TSC2 complex [GO:0033596]	binding [GO:0005488]; GTPase activator activity [GO:0005096]; protein binding [GO:0005515]; protein homodimerization activity [GO:0042803]	[path:hsa04115]; mTOR signaling pathway [path:hsa04150]; Insulin signaling pathway [path:hsa04910]	cell cycle [GO:0007049]; endocytosis [GO:0006897]; negative regulation of cell cycle [GO:0045786]; positive regulation of GTPase activity [GO:0043547]; regulation of small GTPase mediated signal transduction [GO:0051056]	21
TRAF6	TNF receptor-associated factor 6	cytoplasm [GO:0005737]	metal ion binding [GO:0046872]; protein binding [GO:0005515]; signal transducer activity [GO:0004871]; ubiquitin-protein ligase activity [GO:0004842]; zinc ion binding [GO:0008270]	MAPK signaling pathway [path:hsa04010]; Toll-like receptor signaling pathway [path:hsa04620]; Small cell lung cancer [path:hsa05222]	activation of NF-kappaB-inducing kinase [GO:0007250]; positive regulation of I-kappaB kinase/NF-kappaB cascade [GO:0043123]; positive regulation of interleukin-2 production [GO:0032743]; positive regulation of T cell activation [GO:0050870]; positive regulation of T cell cytokine production [GO:0002726]; protein polyubiquitination [GO:0000209]; regulation of apoptosis [GO:0042981]; signal transdu…	20
FAS	Fas (TNF receptor superfamily, member 6)	cytosol [GO:0005829]; extracellular region [GO:0005576]; integral to membrane [GO:0016021]; membrane [GO:0016020]; plasma membrane [GO:0005886]; soluble fraction [GO:0005625]	identical protein binding [GO:0042802]; protein binding [GO:0005515]; transmembrane receptor activity [GO:0004888]	MAPK signaling pathway [path:hsa04010]; Cytokine-cytokine receptor interaction [path:hsa04060]; [path:hsa04115]; Apoptosis [path:hsa04210]; Natural killer cell mediated cytotoxicity [path:hsa04650]; Type I diabetes mellitus [path:hsa04940]; Autoimmune thyroid disease [path:hsa05320]	anti-apoptosis [GO:0006916]; apoptosis [GO:0006915]; immune response [GO:0006955]; induction of apoptosis [GO:0006917]; protein complex assembly [GO:0006461]; regulation of apoptosis [GO:0042981]; signal transduction [GO:0007165]	19
GRB2	growth factor receptor-bound protein 2	cytosol [GO:0005829]	epidermal growth factor receptor binding [GO:0005154]; insulin receptor substrate binding [GO:0043560]; SH3/SH2 adaptor activity [GO:0005070]	Neurodegenerative Diseases [path:hsa01510]; MAPK signaling pathway [path:hsa04010]; ErbB signaling pathway [path:hsa04012]; Dorso-ventral axis formation [path:hsa04320]; Focal adhesion [path:hsa04510]; Gap junction [path:hsa04540]; Jak-STAT signaling pathway [path:hsa04630]; Natural killer cell mediated cytotoxicity [path:hsa04650]; T cell receptor signaling pathway [path:hsa04660]; Fc epsilon RI…	cell-cell signaling [GO:0007267]; epidermal growth factor receptor signaling pathway [GO:0007173]; insulin receptor signaling pathway [GO:0008286]; Ras protein signal transduction [GO:0007265]	19
PLG	plasminogen	extracellular region [GO:0005576]; extracellular space [GO:0005615]	calcium ion binding [GO:0005509]; peptidase activity [GO:0008233]; plasmin activity [GO:0004283]; protein binding [GO:0005515]	Complement and coagulation cascades [path:hsa04610]	blood coagulation [GO:0007596]; fibrinolysis [GO:0042730]; induction of apoptosis [GO:0006917]; negative regulation of angiogenesis [GO:0016525]; negative regulation of blood vessel endothelial cell migration [GO:0043537]; negative regulation of cell proliferation [GO:0008285]; proteolysis [GO:0006508]; tissue remodeling [GO:0048771]	19
A2M	alpha-2-macroglobulin	extracellular region [GO:0005576]	enzyme binding [GO:0019899]; interleukin-1 binding [GO:0019966]; interleukin-8 binding [GO:0019959]; protein transmembrane transporter activity [GO:0008320]; serine-type endopeptidase inhibitor activity [GO:0004867]; tumor necrosis factor binding [GO:0043120]; wide-spectrum protease inhibitor activity [GO:0017114]	Complement and coagulation cascades [path:hsa04610]; Alzheimer's disease [path:hsa05010]	intracellular protein transport [GO:0006886]; protein homooligomerization [GO:0051260]; response to carbon dioxide [GO:0010037]; response to glucocorticoid stimulus [GO:0051384]; response to nutrient [GO:0007584]	18
F2	coagulation factor II (thrombin)	extracellular region [GO:0005576]; extracellular space [GO:0005615]; soluble fraction [GO:0005625]	calcium ion binding [GO:0005509]; receptor binding [GO:0005102]; thrombin activity [GO:0003809]	Neuroactive ligand-receptor interaction [path:hsa04080]; Complement and coagulation cascades [path:hsa04610]; Regulation of actin cytoskeleton [path:hsa04810]	acute-phase response [GO:0006953]; apoptosis [GO:0006915]; caspase activation [GO:0006919]; fibrinolysis [GO:0042730]; multicellular organismal development [GO:0007275]; platelet activation [GO:0030168]; proteolysis [GO:0006508]; regulation of blood coagulation [GO:0030193]; response to wounding [GO:0009611]; STAT protein nuclear translocation [GO:0007262]; tyrosine phosphorylation of STAT protei…	18
TNFRSF1A	tumor necrosis factor receptor superfamily, member 1A	extracellular region [GO:0005576]; integral to plasma membrane [GO:0005887]; plasma membrane [GO:0005886]	protein binding [GO:0005515]; receptor activity [GO:0004872]; tumor necrosis factor receptor activity [GO:0005031]	MAPK signaling pathway [path:hsa04010]; Cytokine-cytokine receptor interaction [path:hsa04060]; Apoptosis [path:hsa04210]; Adipocytokine signaling pathway [path:hsa04920]	apoptosis [GO:0006915]; cytokine and chemokine mediated signaling pathway [GO:0019221]; inflammatory response [GO:0006954]; positive regulation of I-kappaB kinase/NF-kappaB cascade [GO:0043123]; positive regulation of inflammatory response [GO:0050729]; positive regulation of transcription from RNA polymerase II promoter [GO:0045944]; prostaglandin metabolic process [GO:0006693]; signal transduct…	18
COL4A3	collagen, type IV, alpha 3 (Goodpasture antigen)	collagen [GO:0005581]; collagen type IV [GO:0005587]; cytoplasm [GO:0005737]; extracellular region [GO:0005576]	extracellular matrix structural constituent [GO:0005201]; integrin binding [GO:0005178]; metalloendopeptidase inhibitor activity [GO:0008191]; protein binding [GO:0005515]	null	blood circulation [GO:0008015]; caspase activation [GO:0006919]; cell adhesion [GO:0007155]; cell proliferation [GO:0008283]; cell surface receptor linked signal transduction [GO:0007166]; induction of apoptosis [GO:0006917]; negative regulation of angiogenesis [GO:0016525]; negative regulation of cell proliferation [GO:0008285]; phosphate transport [GO:0006817]; sensory perception of sound [GO:0…	17
IKBKG	inhibitor of kappa light polypeptide gene enhancer in B-cells, kinase gamma	cytoplasmic part [GO:0044444]; IkappaB kinase complex [GO:0008385]; intracellular [GO:0005622]; nucleus [GO:0005634]	kinase activity [GO:0016301]; protein binding [GO:0005515]; signal transducer activity [GO:0004871]	MAPK signaling pathway [path:hsa04010]; Apoptosis [path:hsa04210]; Toll-like receptor signaling pathway [path:hsa04620]; T cell receptor signaling pathway [path:hsa04660]; B cell receptor signaling pathway [path:hsa04662]; Adipocytokine signaling pathway [path:hsa04920]; Epithelial cell signaling in Helicobacter pylori infection [path:hsa05120]; Pancreatic cancer [path:hsa05212]; Prostate cancer …	I-kappaB kinase/NF-kappaB cascade [GO:0007249]; immune response [GO:0006955]; induction of apoptosis [GO:0006917]; regulation of transcription, DNA-dependent [GO:0006355]; T cell receptor signaling pathway [GO:0050852]; transcription [GO:0006350]	17
CASP7	caspase 7, apoptosis-related cysteine peptidase	cytoplasm [GO:0005737]; endoplasmic reticulum membrane [GO:0005789]; mitochondrial membrane [GO:0031966]	caspase activity [GO:0030693]; cysteine-type peptidase activity [GO:0008234]; protein binding [GO:0005515]	Neurodegenerative Diseases [path:hsa01510]; Apoptosis [path:hsa04210]; Alzheimer's disease [path:hsa05010]; Dentatorubropallidoluysian atrophy (DRPLA) [path:hsa05050]	apoptosis [GO:0006915]; apoptotic program [GO:0008632]; proteolysis [GO:0006508]	16
CASP8	caspase 8, apoptosis-related cysteine peptidase	cytoplasm [GO:0005737]; cytoskeleton [GO:0005856]; mitochondrion [GO:0005739]	caspase activity [GO:0030693]; cysteine-type peptidase activity [GO:0008234]; identical protein binding [GO:0042802]; signal transducer activity [GO:0004871]	Neurodegenerative Diseases [path:hsa01510]; [path:hsa04115]; Apoptosis [path:hsa04210]; Toll-like receptor signaling pathway [path:hsa04620]; Huntington's disease [path:hsa05040]; Dentatorubropallidoluysian atrophy (DRPLA) [path:hsa05050]	apoptotic program [GO:0008632]; positive regulation of I-kappaB kinase/NF-kappaB cascade [GO:0043123]; proteolysis [GO:0006508]; regulation of apoptosis [GO:0042981]	16
CEBPB	CCAAT/enhancer binding protein (C/EBP), beta	cytoplasm [GO:0005737]; nucleus [GO:0005634]	protein heterodimerization activity [GO:0046982]; protein homodimerization activity [GO:0042803]; sequence-specific DNA binding [GO:0043565]; transcription activator activity [GO:0016563]; transcription factor activity [GO:0003700]	null	acute-phase response [GO:0006953]; anti-apoptosis [GO:0006916]; embryonic placenta development [GO:0001892]; fat cell differentiation [GO:0045444]; immune response [GO:0006955]; induction of apoptosis [GO:0006917]; inflammatory response [GO:0006954]; neuron differentiation [GO:0030182]; positive regulation of transcription [GO:0045941]; regulation of interleukin-6 biosynthetic process [GO:0045408…	16
EZR	ezrin	actin filament [GO:0005884]; cortical cytoskeleton [GO:0030863]; cytoplasm [GO:0005737]; cytoskeleton [GO:0005856]; cytosol [GO:0005829]; extrinsic to membrane [GO:0019898]; membrane [GO:0016020]; microvillus [GO:0005902]; ruffle [GO:0001726]	actin filament binding [GO:0051015]; cytoskeletal protein binding [GO:0008092]; protein self-association [GO:0043621]; structural molecule activity [GO:0005198]	Leukocyte transendothelial migration [path:hsa04670]; Regulation of actin cytoskeleton [path:hsa04810]; Pathogenic Escherichia coli infection [path:hsa05130]; [path:hsa05131]	actin filament bundle formation [GO:0051017]; cytoskeletal anchoring [GO:0007016]; regulation of cell shape [GO:0008360]	16
FGF1	fibroblast growth factor 1 (acidic)	extracellular region [GO:0005576]; extracellular space [GO:0005615]	growth factor activity [GO:0008083]; heparin binding [GO:0008201]; protein binding [GO:0005515]	MAPK signaling pathway [path:hsa04010]; Regulation of actin cytoskeleton [path:hsa04810]; Melanoma [path:hsa05218]	anatomical structure morphogenesis [GO:0009653]; angiogenesis [GO:0001525]; cell differentiation [GO:0030154]; cell proliferation [GO:0008283]; cell-cell signaling [GO:0007267]; multicellular organismal development [GO:0007275]; signal transduction [GO:0007165]	16
ITGB3	integrin, beta 3 (platelet glycoprotein IIIa, antigen CD61)	external side of plasma membrane [GO:0009897]; integral to membrane [GO:0016021]; integrin complex [GO:0008305]; membrane [GO:0016020]	identical protein binding [GO:0042802]; integrin binding [GO:0005178]; protein binding [GO:0005515]; receptor activity [GO:0004872]	Focal adhesion [path:hsa04510]; ECM-receptor interaction [path:hsa04512]; Hematopoietic cell lineage [path:hsa04640]; Regulation of actin cytoskeleton [path:hsa04810]	blood coagulation [GO:0007596]; cell adhesion [GO:0007155]; cell-matrix adhesion [GO:0007160]; cell-substrate junction assembly [GO:0007044]; integrin-mediated signaling pathway [GO:0007229]; multicellular organismal development [GO:0007275]; regulation of cell migration [GO:0030334]	16
PTPN11	protein tyrosine phosphatase, non-receptor type 11 (Noonan syndrome 1)	cytoplasm [GO:0005737]	hydrolase activity [GO:0016787]; non-membrane spanning protein tyrosine phosphatase activity [GO:0004726]; protein binding [GO:0005515]	Jak-STAT signaling pathway [path:hsa04630]; Natural killer cell mediated cytotoxicity [path:hsa04650]; Leukocyte transendothelial migration [path:hsa04670]; Adipocytokine signaling pathway [path:hsa04920]; Epithelial cell signaling in Helicobacter pylori infection [path:hsa05120]; Renal cell carcinoma [path:hsa05211]; Chronic myeloid leukemia [path:hsa05220]	protein amino acid dephosphorylation [GO:0006470]; sensory perception of sound [GO:0007605]; signal transduction [GO:0007165]	16
SRC	v-src sarcoma (Schmidt-Ruppin A-2) viral oncogene homolog (avian)	null	ATP binding [GO:0005524]; non-membrane spanning protein tyrosine kinase activity [GO:0004715]; nucleotide binding [GO:0000166]; protein binding [GO:0005515]; SH2 domain binding [GO:0042169]; SH3/SH2 adaptor activity [GO:0005070]; transferase activity [GO:0016740]	ErbB signaling pathway [path:hsa04012]; VEGF signaling pathway [path:hsa04370]; Focal adhesion [path:hsa04510]; Adherens junction [path:hsa04520]; Tight junction [path:hsa04530]; Gap junction [path:hsa04540]; GnRH signaling pathway [path:hsa04912]; Epithelial cell signaling in Helicobacter pylori infection [path:hsa05120]	protein amino acid phosphorylation [GO:0006468]; protein kinase cascade [GO:0007243]; signal complex assembly [GO:0007172]; signal transduction [GO:0007165]	16
VTN	vitronectin	extracellular region [GO:0005576]; extracellular space [GO:0005615]; proteinaceous extracellular matrix [GO:0005578]	catalytic activity [GO:0003824]; heparin binding [GO:0008201]; metal ion binding [GO:0046872]; protein binding [GO:0005515]	ECM-receptor interaction [path:hsa04512]	cell adhesion [GO:0007155]; cell-matrix adhesion [GO:0007160]; immune response [GO:0006955]	16
CASP3	caspase 3, apoptosis-related cysteine peptidase	cytoplasm [GO:0005737]	caspase activity [GO:0030693]; cysteine-type peptidase activity [GO:0008234]; protein binding [GO:0005515]	Neurodegenerative Diseases [path:hsa01510]; MAPK signaling pathway [path:hsa04010]; [path:hsa04115]; Apoptosis [path:hsa04210]; Natural killer cell mediated cytotoxicity [path:hsa04650]; Alzheimer's disease [path:hsa05010]; Huntington's disease [path:hsa05040]; Dentatorubropallidoluysian atrophy (DRPLA) [path:hsa05050]; Epithelial cell signaling in Helicobacter pylori infection [path:hsa05120]; C…	apoptosis [GO:0006915]; induction of apoptosis [GO:0006917]; negative regulation of apoptosis [GO:0043066]; nuclear fragmentation during apoptosis [GO:0030264]; proteolysis [GO:0006508]	15
CCR5	chemokine (C-C motif) receptor 5	cytoplasm [GO:0005737]; endosome [GO:0005768]; external side of plasma membrane [GO:0009897]; integral to membrane [GO:0016021]; integral to plasma membrane [GO:0005887]; plasma membrane [GO:0005886]	actin binding [GO:0003779]; C-C chemokine receptor activity [GO:0016493]; coreceptor activity [GO:0015026]; phosphoinositide phospholipase C activity [GO:0004435]; protein binding [GO:0005515]; receptor activity [GO:0004872]; rhodopsin-like receptor activity [GO:0001584]	Cytokine-cytokine receptor interaction [path:hsa04060]	cell-cell signaling [GO:0007267]; cellular defense response [GO:0006968]; chemotaxis [GO:0006935]; elevation of cytosolic calcium ion concentration [GO:0007204]; G-protein coupled receptor protein signaling pathway [GO:0007186]; immune response [GO:0006955]; inflammatory response [GO:0006954]; signal transduction [GO:0007165]	15
COL1A1	collagen, type I, alpha 1	collagen [GO:0005581]; collagen type I [GO:0005584]; cytoplasm [GO:0005737]; extracellular region [GO:0005576]	extracellular matrix structural constituent [GO:0005201]; protein binding [GO:0005515]; structural constituent of bone [GO:0008147]	Cell Communication [path:hsa01430]; Focal adhesion [path:hsa04510]; ECM-receptor interaction [path:hsa04512]	epidermis development [GO:0008544]; ossification [GO:0001503]; phosphate transport [GO:0006817]; response to cAMP [GO:0051591]; response to corticosteroid stimulus [GO:0031960]; response to hydrogen peroxide [GO:0042542]; response to inorganic substance [GO:0010035]; response to mechanical stimulus [GO:0009612]; response to nutrient [GO:0007584]; response to peptide hormone stimulus [GO:0043434];…	15
COL4A1	collagen, type IV, alpha 1	basement membrane [GO:0005604]; collagen [GO:0005581]; cytoplasm [GO:0005737]; extracellular region [GO:0005576]	binding [GO:0005488]; extracellular matrix structural constituent [GO:0005201]	Cell Communication [path:hsa01430]; Focal adhesion [path:hsa04510]; ECM-receptor interaction [path:hsa04512]; Small cell lung cancer [path:hsa05222]	phosphate transport [GO:0006817]	15
COL4A2	collagen, type IV, alpha 2	collagen [GO:0005581]; collagen type IV [GO:0005587]; cytoplasm [GO:0005737]; extracellular region [GO:0005576]	binding [GO:0005488]; extracellular matrix structural constituent [GO:0005201]	Cell Communication [path:hsa01430]; Focal adhesion [path:hsa04510]; ECM-receptor interaction [path:hsa04512]; Small cell lung cancer [path:hsa05222]	extracellular matrix organization and biogenesis [GO:0030198]; negative regulation of angiogenesis [GO:0016525]; phosphate transport [GO:0006817]	15
FGF2	fibroblast growth factor 2 (basic)	extracellular region [GO:0005576]; extracellular space [GO:0005615]	growth factor activity [GO:0008083]; heparin binding [GO:0008201]; protein binding [GO:0005515]	MAPK signaling pathway [path:hsa04010]; Regulation of actin cytoskeleton [path:hsa04810]; Melanoma [path:hsa05218]	activation of MAPK activity [GO:0000187]; activation of MAPKK activity [GO:0000186]; angiogenesis [GO:0001525]; cell proliferation [GO:0008283]; cell-cell signaling [GO:0007267]; chemotaxis [GO:0006935]; glial cell differentiation [GO:0010001]; induction of an organ [GO:0001759]; lung development [GO:0030324]; multicellular organismal development [GO:0007275]; muscle development [GO:0007517]; neg…	15
GNB2L1	guanine nucleotide binding protein (G protein), beta polypeptide 2-like 1	cell soma [GO:0043025]; cytoplasm [GO:0005737]	receptor binding [GO:0005102]	null	null	15
MYOD1	myogenic differentiation 1	nucleus [GO:0005634]; transcription factor complex [GO:0005667]	DNA binding [GO:0003677]; RNA polymerase II transcription factor activity, enhancer binding [GO:0003705]; transcription coactivator activity [GO:0003713]; transcription factor binding [GO:0008134]; transcription regulator activity [GO:0030528]	null	cell differentiation [GO:0030154]; multicellular organismal development [GO:0007275]; muscle development [GO:0007517]; myoblast cell fate determination [GO:0007518]; myoblast differentiation [GO:0045445]; protein amino acid phosphorylation [GO:0006468]; regulation of transcription from RNA polymerase II promoter [GO:0006357]; skeletal muscle development [GO:0007519]	15
NCOR2	nuclear receptor co-repressor 2	nucleus [GO:0005634]	DNA binding [GO:0003677]; Notch binding [GO:0005112]; protein binding [GO:0005515]; receptor activity [GO:0004872]; transcription corepressor activity [GO:0003714]	Notch signaling pathway [path:hsa04330]	regulation of transcription [GO:0045449]; regulation of transcription, DNA-dependent [GO:0006355]	15
RHOD	ras homolog gene family, member D	intracellular [GO:0005622]; plasma membrane [GO:0005886]	GTP binding [GO:0005525]; GTPase activity [GO:0003924]; nucleotide binding [GO:0000166]	Axon guidance [path:hsa04360]	Rho protein signal transduction [GO:0007266]; small GTPase mediated signal transduction [GO:0007264]	15
VAV2	vav 2 guanine nucleotide exchange factor	cytoplasm [GO:0005737]; intracellular [GO:0005622]; plasma membrane [GO:0005886]	diacylglycerol binding [GO:0019992]; epidermal growth factor receptor binding [GO:0005154]; guanyl-nucleotide exchange factor activity [GO:0005085]; metal ion binding [GO:0046872]; protein binding [GO:0005515]; Rho guanyl-nucleotide exchange factor activity [GO:0005089]; zinc ion binding [GO:0008270]	Focal adhesion [path:hsa04510]; Natural killer cell mediated cytotoxicity [path:hsa04650]; T cell receptor signaling pathway [path:hsa04660]; B cell receptor signaling pathway [path:hsa04662]; Fc epsilon RI signaling pathway [path:hsa04664]; Leukocyte transendothelial migration [path:hsa04670]; Regulation of actin cytoskeleton [path:hsa04810]	cell migration [GO:0016477]; intracellular signaling cascade [GO:0007242]; lamellipodium biogenesis [GO:0030032]; positive regulation of phosphoinositide 3-kinase activity [GO:0043552]; regulation of Rho protein signal transduction [GO:0035023]; small GTPase mediated signal transduction [GO:0007264]	15
VAV3	vav 3 guanine nucleotide exchange factor	intracellular [GO:0005622]	diacylglycerol binding [GO:0019992]; GTPase activator activity [GO:0005096]; guanyl-nucleotide exchange factor activity [GO:0005085]; metal ion binding [GO:0046872]; protein binding [GO:0005515]; Rho guanyl-nucleotide exchange factor activity [GO:0005089]; SH3/SH2 adaptor activity [GO:0005070]; zinc ion binding [GO:0008270]	Focal adhesion [path:hsa04510]; Natural killer cell mediated cytotoxicity [path:hsa04650]; T cell receptor signaling pathway [path:hsa04660]; B cell receptor signaling pathway [path:hsa04662]; Fc epsilon RI signaling pathway [path:hsa04664]; Leukocyte transendothelial migration [path:hsa04670]; Regulation of actin cytoskeleton [path:hsa04810]	regulation of Rho protein signal transduction [GO:0035023]; small GTPase mediated signal transduction [GO:0007264]	15
APP	amyloid beta (A4) precursor protein (peptidase nexin-II, Alzheimer disease)	cell surface [GO:0009986]; coated pit [GO:0005905]; extracellular region [GO:0005576]; integral to plasma membrane [GO:0005887]; membrane [GO:0016020]	acetylcholine receptor binding [GO:0033130]; copper ion binding [GO:0005507]; heparin binding [GO:0008201]; identical protein binding [GO:0042802]; iron ion binding [GO:0005506]; metal ion binding [GO:0046872]; serine-type endopeptidase inhibitor activity [GO:0004867]; zinc ion binding [GO:0008270]	Neurodegenerative Diseases [path:hsa01510]; Alzheimer's disease [path:hsa05010]	apoptosis [GO:0006915]; cell adhesion [GO:0007155]; cellular copper ion homeostasis [GO:0006878]; endocytosis [GO:0006897]; neuromuscular process [GO:0050905]; Notch signaling pathway [GO:0007219]	14
MDM2	Mdm2, transformed 3T3 cell double minute 2, p53 binding protein (mouse)	cytoplasm [GO:0005737]; insoluble fraction [GO:0005626]; intracellular [GO:0005622]; nucleolus [GO:0005730]; nucleoplasm [GO:0005654]; nucleus [GO:0005634]	enzyme binding [GO:0019899]; ligase activity [GO:0016874]; metal ion binding [GO:0046872]; negative regulator of basal transcription activity [GO:0017163]; protein binding [GO:0005515]; ubiquitin-protein ligase activity [GO:0004842]; zinc ion binding [GO:0008270]	Cell cycle [path:hsa04110]; [path:hsa04115]; Glioma [path:hsa05214]; Prostate cancer [path:hsa05215]; Melanoma [path:hsa05218]; Bladder cancer [path:hsa05219]; Chronic myeloid leukemia [path:hsa05220]	negative regulation of cell proliferation [GO:0008285]; negative regulation of transcription from RNA polymerase II promoter [GO:0000122]; protein complex assembly [GO:0006461]; protein ubiquitination [GO:0016567]; regulation of protein catabolic process [GO:0042176]	14
RHOB	ras homolog gene family, member B	endosome [GO:0005768]; intracellular [GO:0005622]; late endosome membrane [GO:0031902]; nucleus [GO:0005634]; plasma membrane [GO:0005886]	GTP binding [GO:0005525]; GTPase activity [GO:0003924]; nucleotide binding [GO:0000166]; protein binding [GO:0005515]	null	angiogenesis [GO:0001525]; cell adhesion [GO:0007155]; cell cycle [GO:0007049]; cell differentiation [GO:0030154]; endosome to lysosome transport [GO:0008333]; multicellular organismal development [GO:0007275]; negative regulation of cell cycle [GO:0045786]; positive regulation of angiogenesis [GO:0045766]; protein transport [GO:0015031]; Rho protein signal transduction [GO:0007266]; small GTPase…	14
TP73	tumor protein p73	nucleus [GO:0005634]	metal ion binding [GO:0046872]; protein binding [GO:0005515]; transcription factor activity [GO:0003700]; zinc ion binding [GO:0008270]	[path:hsa04115]	apoptosis [GO:0006915]; cell cycle [GO:0007049]; DNA damage response, signal transduction resulting in induction of apoptosis [GO:0008630]; mismatch repair [GO:0006298]; negative regulation of cell cycle [GO:0045786]; negative regulation of cell growth [GO:0030308]; positive regulation of transcription, DNA-dependent [GO:0045893]; response to tumor cell [GO:0002347]	14
CSF2RB	colony stimulating factor 2 receptor, beta, low-affinity (granulocyte-macrophage)	granulocyte macrophage colony-stimulating factor receptor complex [GO:0030526]; integral to membrane [GO:0016021]; membrane [GO:0016020]	interleukin receptor activity [GO:0004907]; interleukin-3 receptor activity [GO:0004912]; interleukin-5 receptor activity [GO:0004914]; receptor activity [GO:0004872]	Cytokine-cytokine receptor interaction [path:hsa04060]; Apoptosis [path:hsa04210]; Jak-STAT signaling pathway [path:hsa04630]	cytokine and chemokine mediated signaling pathway [GO:0019221]; respiratory gaseous exchange [GO:0007585]; signal transduction [GO:0007165]	13
E2F1	E2F transcription factor 1	cytoplasm [GO:0005737]; nucleus [GO:0005634]; transcription factor complex [GO:0005667]	protein binding [GO:0005515]; transcription activator activity [GO:0016563]; transcription corepressor activity [GO:0003714]; transcription factor activity [GO:0003700]	Cell cycle [path:hsa04110]; Pancreatic cancer [path:hsa05212]; Glioma [path:hsa05214]; Prostate cancer [path:hsa05215]; Melanoma [path:hsa05218]; Bladder cancer [path:hsa05219]; Chronic myeloid leukemia [path:hsa05220]; Small cell lung cancer [path:hsa05222]; Non-small cell lung cancer [path:hsa05223]	apoptosis [GO:0006915]; cell cycle [GO:0007049]; cell proliferation [GO:0008283]; forebrain development [GO:0030900]; G1 phase of mitotic cell cycle [GO:0000080]; negative regulation of transcription from RNA polymerase II promoter [GO:0000122]; positive regulation of transcription from RNA polymerase II promoter [GO:0045944]; regulation of transcription, DNA-dependent [GO:0006355]; transcription…	13
FGF23	fibroblast growth factor 23	extracellular region [GO:0005576]; extracellular space [GO:0005615]	growth factor activity [GO:0008083]	MAPK signaling pathway [path:hsa04010]; Regulation of actin cytoskeleton [path:hsa04810]	cell differentiation [GO:0030154]; cellular phosphate ion homeostasis [GO:0030643]; regulation of bone mineralization [GO:0030500]	13
FGF6	fibroblast growth factor 6	extracellular region [GO:0005576]	growth factor activity [GO:0008083]	MAPK signaling pathway [path:hsa04010]; Regulation of actin cytoskeleton [path:hsa04810]; Melanoma [path:hsa05218]	angiogenesis [GO:0001525]; cell differentiation [GO:0030154]; cell proliferation [GO:0008283]; cell-cell signaling [GO:0007267]; multicellular organismal development [GO:0007275]; myoblast differentiation [GO:0045445]; signal transduction [GO:0007165]	13
FGF9	fibroblast growth factor 9 (glia-activating factor)	extracellular region [GO:0005576]; extracellular space [GO:0005615]	growth factor activity [GO:0008083]; heparin binding [GO:0008201]	MAPK signaling pathway [path:hsa04010]; Regulation of actin cytoskeleton [path:hsa04810]; Melanoma [path:hsa05218]	angiogenesis [GO:0001525]; cell proliferation [GO:0008283]; cell-cell signaling [GO:0007267]; chondrocyte differentiation [GO:0002062]; embryonic gut development [GO:0048566]; embryonic limb morphogenesis [GO:0030326]; embryonic skeletal development [GO:0048706]; fibroblast growth factor receptor signaling pathway [GO:0008543]; inner ear morphogenesis [GO:0042472]; lung development [GO:0030324]; …	13
ITGAV	integrin, alpha V (vitronectin receptor, alpha polypeptide, antigen CD51)	integrin complex [GO:0008305]; plasma membrane [GO:0005886]	calcium ion binding [GO:0005509]; protein binding [GO:0005515]; receptor activity [GO:0004872]	Focal adhesion [path:hsa04510]; ECM-receptor interaction [path:hsa04512]; Cell adhesion molecules (CAMs) [path:hsa04514]; Regulation of actin cytoskeleton [path:hsa04810]; Small cell lung cancer [path:hsa05222]	blood vessel development [GO:0001568]; cell adhesion [GO:0007155]; cell-matrix adhesion [GO:0007160]; integrin-mediated signaling pathway [GO:0007229]	13
BCL2	B-cell CLL/lymphoma 2	cytoplasm [GO:0005737]; cytosol [GO:0005829]; endoplasmic reticulum [GO:0005783]; endoplasmic reticulum membrane [GO:0005789]; integral to membrane [GO:0016021]; membrane [GO:0016020]; mitochondrial outer membrane [GO:0005741]; mitochondrion [GO:0005739]; nuclear membrane [GO:0031965]; nucleus [GO:0005634]	BH3 domain binding [GO:0051434]; protease binding [GO:0002020]; protein heterodimerization activity [GO:0046982]; protein homodimerization activity [GO:0042803]	Neurodegenerative Diseases [path:hsa01510]; Apoptosis [path:hsa04210]; Focal adhesion [path:hsa04510]; Amyotrophic lateral sclerosis (ALS) [path:hsa05030]; Colorectal cancer [path:hsa05210]; Prostate cancer [path:hsa05215]; Small cell lung cancer [path:hsa05222]	anti-apoptosis [GO:0006916]; defense response to virus [GO:0051607]; female pregnancy [GO:0007565]; hair follicle morphogenesis [GO:0031069]; humoral immune response [GO:0006959]; negative regulation of cellular pH reduction [GO:0032848]; negative regulation of mitochondrial depolarization [GO:0051902]; negative regulation of neuron apoptosis [GO:0043524]; neuron apoptosis [GO:0051402]; pigmentat…	12
CCL5	chemokine (C-C motif) ligand 5	extracellular region [GO:0005576]; extracellular space [GO:0005615]	chemoattractant activity [GO:0042056]; chemokine activity [GO:0008009]; signal transducer activity [GO:0004871]	Cytokine-cytokine receptor interaction [path:hsa04060]; Toll-like receptor signaling pathway [path:hsa04620]; Epithelial cell signaling in Helicobacter pylori infection [path:hsa05120]	cell adhesion [GO:0007155]; cell motility [GO:0006928]; cell-cell signaling [GO:0007267]; cellular calcium ion homeostasis [GO:0006874]; cellular defense response [GO:0006968]; chemotaxis [GO:0006935]; exocytosis [GO:0006887]; immune response [GO:0006955]; inflammatory response [GO:0006954]; response to oxidative stress [GO:0006979]; response to virus [GO:0009615]; signal transduction [GO:0007165]	12
CCL7	chemokine (C-C motif) ligand 7	extracellular region [GO:0005576]; extracellular space [GO:0005615]	chemokine activity [GO:0008009]; heparin binding [GO:0008201]	Cytokine-cytokine receptor interaction [path:hsa04060]	cell-cell signaling [GO:0007267]; cellular calcium ion homeostasis [GO:0006874]; chemotaxis [GO:0006935]; immune response [GO:0006955]; inflammatory response [GO:0006954]; signal transduction [GO:0007165]	12
FGF16	fibroblast growth factor 16	extracellular region [GO:0005576]; extracellular space [GO:0005615]	growth factor activity [GO:0008083]	MAPK signaling pathway [path:hsa04010]	cell-cell signaling [GO:0007267]; metabolic process [GO:0008152]; organ morphogenesis [GO:0009887]; response to temperature stimulus [GO:0009266]; signal transduction [GO:0007165]	12
FGF17	fibroblast growth factor 17	extracellular region [GO:0005576]; extracellular space [GO:0005615]	growth factor activity [GO:0008083]	MAPK signaling pathway [path:hsa04010]	cell-cell signaling [GO:0007267]; fibroblast growth factor receptor signaling pathway [GO:0008543]; nervous system development [GO:0007399]; positive regulation of cell proliferation [GO:0008284]; signal transduction [GO:0007165]	12
FGF18	fibroblast growth factor 18	extracellular region [GO:0005576]; extracellular space [GO:0005615]; nucleolus [GO:0005730]	growth factor activity [GO:0008083]	MAPK signaling pathway [path:hsa04010]; Regulation of actin cytoskeleton [path:hsa04810]	anatomical structure morphogenesis [GO:0009653]; angiogenesis [GO:0001525]; cell-cell signaling [GO:0007267]; chondrocyte development [GO:0002063]; endochondral ossification [GO:0001958]; intramembranous ossification [GO:0001957]; lung development [GO:0030324]; positive regulation of cell proliferation [GO:0008284]; positive regulation of vascular endothelial growth factor receptor signaling path…	12
FGF19	fibroblast growth factor 19	extracellular region [GO:0005576]	growth factor activity [GO:0008083]	MAPK signaling pathway [path:hsa04010]	heart development [GO:0007507]; nervous system development [GO:0007399]; neural crest cell migration [GO:0001755]	12
FGF20	fibroblast growth factor 20	extracellular region [GO:0005576]; soluble fraction [GO:0005625]	growth factor activity [GO:0008083]	MAPK signaling pathway [path:hsa04010]; Regulation of actin cytoskeleton [path:hsa04810]; Melanoma [path:hsa05218]	cell growth [GO:0016049]; cell-cell signaling [GO:0007267]; signal transduction [GO:0007165]	12
FGF4	fibroblast growth factor 4 (heparin secretory transforming protein 1, Kaposi sarcoma oncogene)	cellular_component [GO:0005575]; extracellular region [GO:0005576]	growth factor activity [GO:0008083]; heparin binding [GO:0008201]	MAPK signaling pathway [path:hsa04010]; Regulation of actin cytoskeleton [path:hsa04810]; Melanoma [path:hsa05218]	cell proliferation [GO:0008283]; cell-cell signaling [GO:0007267]; embryonic hindlimb morphogenesis [GO:0035116]; mitosis [GO:0007067]; negative regulation of apoptosis [GO:0043066]; odontogenesis of dentine-containing teeth [GO:0042475]; positive regulation of cell proliferation [GO:0008284]; signal transduction [GO:0007165]; stem cell maintenance [GO:0019827]	12
FGF5	fibroblast growth factor 5	extracellular region [GO:0005576]; extracellular space [GO:0005615]	growth factor activity [GO:0008083]	MAPK signaling pathway [path:hsa04010]; Regulation of actin cytoskeleton [path:hsa04810]; Melanoma [path:hsa05218]	cell proliferation [GO:0008283]; cell-cell signaling [GO:0007267]; fibroblast growth factor receptor signaling pathway [GO:0008543]; nervous system development [GO:0007399]	12
FGF8	fibroblast growth factor 8 (androgen-induced)	extracellular region [GO:0005576]; extracellular space [GO:0005615]	growth factor activity [GO:0008083]	MAPK signaling pathway [path:hsa04010]; Regulation of actin cytoskeleton [path:hsa04810]; Melanoma [path:hsa05218]	cell proliferation [GO:0008283]; cell-cell signaling [GO:0007267]; gastrulation [GO:0007369]; multicellular organismal development [GO:0007275]; signal transduction [GO:0007165]	12
FOS	v-fos FBJ murine osteosarcoma viral oncogene homolog	nucleus [GO:0005634]; transcription factor complex [GO:0005667]	double-stranded DNA binding [GO:0003690]; protein heterodimerization activity [GO:0046982]; sequence-specific DNA binding [GO:0043565]; specific RNA polymerase II transcription factor activity [GO:0003704]; transcription factor activity [GO:0003700]	MAPK signaling pathway [path:hsa04010]; Toll-like receptor signaling pathway [path:hsa04620]; T cell receptor signaling pathway [path:hsa04660]; B cell receptor signaling pathway [path:hsa04662]; Colorectal cancer [path:hsa05210]	DNA methylation [GO:0006306]; inflammatory response [GO:0006954]; nervous system development [GO:0007399]; regulation of transcription from RNA polymerase II promoter [GO:0006357]	12
ITGA5	integrin, alpha 5 (fibronectin receptor, alpha polypeptide)	integral to membrane [GO:0016021]; integrin complex [GO:0008305]; membrane [GO:0016020]; ruffle [GO:0001726]; synaptosome [GO:0019717]	calcium ion binding [GO:0005509]; integrin binding [GO:0005178]; protein binding [GO:0005515]; receptor activity [GO:0004872]	Focal adhesion [path:hsa04510]; ECM-receptor interaction [path:hsa04512]; Hematopoietic cell lineage [path:hsa04640]; Regulation of actin cytoskeleton [path:hsa04810]	cell adhesion [GO:0007155]; cell-substrate junction assembly [GO:0007044]; integrin-mediated signaling pathway [GO:0007229]; memory [GO:0007613]	12
PPP2CA	protein phosphatase 2 (formerly 2A), catalytic subunit, alpha isoform	cytoplasm [GO:0005737]; cytosol [GO:0005829]; microtubule cytoskeleton [GO:0015630]; mitochondrion [GO:0005739]; nucleus [GO:0005634]; plasma membrane [GO:0005886]; protein phosphatase type 2A complex [GO:0000159]; soluble fraction [GO:0005625]	hydrolase activity [GO:0016787]; iron ion binding [GO:0005506]; manganese ion binding [GO:0030145]; metal ion binding [GO:0046872]; phosphoprotein phosphatase activity [GO:0004721]; protein binding [GO:0005515]; protein heterodimerization activity [GO:0046982]	Wnt signaling pathway [path:hsa04310]; TGF-beta signaling pathway [path:hsa04350]; Tight junction [path:hsa04530]; Long-term depression [path:hsa04730]	ceramide metabolic process [GO:0006672]; inactivation of MAPK activity [GO:0000188]; induction of apoptosis [GO:0006917]; mesoderm development [GO:0007498]; negative regulation of cell growth [GO:0030308]; negative regulation of tyrosine phosphorylation of Stat3 protein [GO:0042518]; protein amino acid dephosphorylation [GO:0006470]; regulation of cell adhesion [GO:0030155]; regulation of cell di…	12
PTK2B	PTK2B protein tyrosine kinase 2 beta	cytoplasm [GO:0005737]; cytoskeleton [GO:0005856]; focal adhesion [GO:0005925]; plasma membrane [GO:0005886]	ATP binding [GO:0005524]; non-membrane spanning protein tyrosine kinase activity [GO:0004715]; nucleotide binding [GO:0000166]; protein binding [GO:0005515]; signal transducer activity [GO:0004871]; transferase activity [GO:0016740]	Calcium signaling pathway [path:hsa04020]; Natural killer cell mediated cytotoxicity [path:hsa04650]; Leukocyte transendothelial migration [path:hsa04670]; GnRH signaling pathway [path:hsa04912]	apoptosis [GO:0006915]; cell adhesion [GO:0007155]; positive regulation of cell proliferation [GO:0008284]; protein amino acid phosphorylation [GO:0006468]; protein complex assembly [GO:0006461]; response to stress [GO:0006950]; signal complex assembly [GO:0007172]; signal transduction [GO:0007165]	12
RHOA	ras homolog gene family, member A	cytoplasm [GO:0005737]; cytoskeleton [GO:0005856]; intracellular [GO:0005622]; membrane [GO:0016020]	GTP binding [GO:0005525]; GTPase activity [GO:0003924]; magnesium ion binding [GO:0000287]; nucleotide binding [GO:0000166]; protein binding [GO:0005515]; signal transducer activity [GO:0004871]	Wnt signaling pathway [path:hsa04310]; TGF-beta signaling pathway [path:hsa04350]; Axon guidance [path:hsa04360]; Focal adhesion [path:hsa04510]; Adherens junction [path:hsa04520]; Tight junction [path:hsa04530]; T cell receptor signaling pathway [path:hsa04660]; Leukocyte transendothelial migration [path:hsa04670]; Regulation of actin cytoskeleton [path:hsa04810]; Pathogenic Escherichia coli inf…	actin cytoskeleton organization and biogenesis [GO:0030036]; positive regulation of I-kappaB kinase/NF-kappaB cascade [GO:0043123]; positive regulation of NF-kappaB import into nucleus [GO:0042346]; Rho protein signal transduction [GO:0007266]; small GTPase mediated signal transduction [GO:0007264]	12
ARHGAP22	Rho GTPase activating protein 22	cytoplasm [GO:0005737]; intracellular [GO:0005622]; nucleus [GO:0005634]	GTPase activator activity [GO:0005096]	null	angiogenesis [GO:0001525]; cell differentiation [GO:0030154]; multicellular organismal development [GO:0007275]; regulation of transcription, DNA-dependent [GO:0006355]; signal transduction [GO:0007165]; transcription [GO:0006350]	11
ARHGAP24	Rho GTPase activating protein 24	cell junction [GO:0030054]; cell projection [GO:0042995]; cytoplasm [GO:0005737]; cytoskeleton [GO:0005856]; intracellular [GO:0005622]	GTPase activator activity [GO:0005096]; protein binding [GO:0005515]	null	angiogenesis [GO:0001525]; cell differentiation [GO:0030154]; multicellular organismal development [GO:0007275]; signal transduction [GO:0007165]	11
CD44	CD44 molecule (Indian blood group)	cellular_component [GO:0005575]; integral to plasma membrane [GO:0005887]; membrane [GO:0016020]	binding [GO:0005488]; collagen binding [GO:0005518]; hyaluronic acid binding [GO:0005540]; molecular_function [GO:0003674]; receptor activity [GO:0004872]	ECM-receptor interaction [path:hsa04512]; Hematopoietic cell lineage [path:hsa04640]	cell adhesion [GO:0007155]; cell-cell adhesion [GO:0016337]; cell-matrix adhesion [GO:0007160]	11
FYN	FYN oncogene related to SRC, FGR, YES	endosome [GO:0005768]; plasma membrane [GO:0005886]	ATP binding [GO:0005524]; identical protein binding [GO:0042802]; manganese ion binding [GO:0030145]; metal ion binding [GO:0046872]; non-membrane spanning protein tyrosine kinase activity [GO:0004715]; nucleotide binding [GO:0000166]; protein binding [GO:0005515]; protein-tyrosine kinase activity [GO:0004713]; transferase activity [GO:0016740]	Axon guidance [path:hsa04360]; Focal adhesion [path:hsa04510]; Adherens junction [path:hsa04520]; Natural killer cell mediated cytotoxicity [path:hsa04650]; T cell receptor signaling pathway [path:hsa04660]; Fc epsilon RI signaling pathway [path:hsa04664]; Pathogenic Escherichia coli infection [path:hsa05130]; [path:hsa05131]	calcium ion transport [GO:0006816]; feeding behavior [GO:0007631]; learning [GO:0007612]; multicellular organismal development [GO:0007275]; protein amino acid phosphorylation [GO:0006468]; protein kinase cascade [GO:0007243]; T cell receptor signaling pathway [GO:0050852]	11
MMP9	matrix metallopeptidase 9 (gelatinase B, 92kDa gelatinase, 92kDa type IV collagenase)	extracellular region [GO:0005576]; extracellular space [GO:0005615]; proteinaceous extracellular matrix [GO:0005578]	calcium ion binding [GO:0005509]; collagen binding [GO:0005518]; collagenase activity [GO:0008133]; gelatinase B activity [GO:0004229]; zinc ion binding [GO:0008270]	Leukocyte transendothelial migration [path:hsa04670]; Bladder cancer [path:hsa05219]	collagen catabolic process [GO:0030574]; extracellular matrix organization and biogenesis [GO:0030198]; macrophage differentiation [GO:0030225]; metabolic process [GO:0008152]; positive regulation of apoptosis [GO:0043065]; proteolysis [GO:0006508]; skeletal development [GO:0001501]	11
PTK2	PTK2 protein tyrosine kinase 2	cell junction [GO:0030054]; cytoskeleton [GO:0005856]; focal adhesion [GO:0005925]	ATP binding [GO:0005524]; non-membrane spanning protein tyrosine kinase activity [GO:0004715]; nucleotide binding [GO:0000166]; protein binding [GO:0005515]; protein-tyrosine kinase activity [GO:0004713]; SH2 domain binding [GO:0042169]; signal transducer activity [GO:0004871]; transferase activity [GO:0016740]	ErbB signaling pathway [path:hsa04012]; Axon guidance [path:hsa04360]; VEGF signaling pathway [path:hsa04370]; Focal adhesion [path:hsa04510]; Leukocyte transendothelial migration [path:hsa04670]; Regulation of actin cytoskeleton [path:hsa04810]; Small cell lung cancer [path:hsa05222]	integrin-mediated signaling pathway [GO:0007229]; protein amino acid phosphorylation [GO:0006468]; signal complex assembly [GO:0007172]	11
RUNX1	runt-related transcription factor 1 (acute myeloid leukemia 1; aml1 oncogene)	cellular_component [GO:0005575]; nucleus [GO:0005634]	ATP binding [GO:0005524]; chloride ion binding [GO:0031404]; molecular_function [GO:0003674]; protein binding [GO:0005515]; transcription activator activity [GO:0016563]; transcription factor activity [GO:0003700]	Chronic myeloid leukemia [path:hsa05220]; Acute myeloid leukemia [path:hsa05221]	biological_process [GO:0008150]; multicellular organismal development [GO:0007275]; positive regulation of angiogenesis [GO:0045766]; positive regulation of granulocyte differentiation [GO:0030854]; positive regulation of transcription from RNA polymerase II promoter [GO:0045944]; regulation of transcription, DNA-dependent [GO:0006355]	11
SRF	serum response factor (c-fos serum response element-binding transcription factor)	nucleus [GO:0005634]	RNA polymerase II transcription factor activity [GO:0003702]; sequence-specific DNA binding [GO:0043565]; transcription factor activity [GO:0003700]; transcription factor binding [GO:0008134]	MAPK signaling pathway [path:hsa04010]	heart development [GO:0007507]; heart looping [GO:0001947]; multicellular organismal development [GO:0007275]; muscle maintenance [GO:0046716]; positive regulation of transcription from RNA polymerase II promoter [GO:0045944]; regulation of transcription, DNA-dependent [GO:0006355]; signal transduction [GO:0007165]; transcription [GO:0006350]	11
ZBTB16	zinc finger and BTB domain containing 16	intracellular [GO:0005622]; nuclear speck [GO:0016607]; nucleus [GO:0005634]; PML body [GO:0016605]; transcriptional repressor complex [GO:0017053]	DNA binding [GO:0003677]; metal ion binding [GO:0046872]; protein homodimerization activity [GO:0042803]; specific transcriptional repressor activity [GO:0016566]; zinc ion binding [GO:0008270]	Acute myeloid leukemia [path:hsa05221]	apoptosis [GO:0006915]; central nervous system development [GO:0007417]; mesonephros development [GO:0001823]; myeloid cell differentiation [GO:0030099]; negative regulation of myeloid cell differentiation [GO:0045638]; negative regulation of transcription, DNA-dependent [GO:0045892]; transcription [GO:0006350]; ubiquitin cycle [GO:0006512]	11
ARHGEF4	Rho guanine nucleotide exchange factor (GEF) 4	cellular_component [GO:0005575]; cytoplasm [GO:0005737]; intracellular [GO:0005622]	guanyl-nucleotide exchange factor activity [GO:0005085]; protein domain specific binding [GO:0019904]; Rho guanyl-nucleotide exchange factor activity [GO:0005089]	Regulation of actin cytoskeleton [path:hsa04810]	intracellular signaling cascade [GO:0007242]; regulation of Rho protein signal transduction [GO:0035023]	10
C3	complement component 3	extracellular region [GO:0005576]	endopeptidase inhibitor activity [GO:0004866]; receptor binding [GO:0005102]	Complement and coagulation cascades [path:hsa04610]	complement activation, alternative pathway [GO:0006957]; complement activation, classical pathway [GO:0006958]; G-protein coupled receptor protein signaling pathway [GO:0007186]; inflammatory response [GO:0006954]; positive regulation of phagocytosis [GO:0050766]; positive regulation of type IIa hypersensitivity [GO:0001798]; signal transduction [GO:0007165]	10
EGFR	epidermal growth factor receptor (erythroblastic leukemia viral (v-erb-b) oncogene homolog, avian)	AP-2 adaptor complex [GO:0030122]; cytoplasm [GO:0005737]; endosome [GO:0005768]; extracellular region [GO:0005576]; extracellular space [GO:0005615]; integral to membrane [GO:0016021]; nucleus [GO:0005634]; plasma membrane [GO:0005886]	actin filament binding [GO:0051015]; ATP binding [GO:0005524]; double-stranded DNA binding [GO:0003690]; epidermal growth factor receptor activity [GO:0005006]; identical protein binding [GO:0042802]; MAP/ERK kinase kinase activity [GO:0004710]; nitric-oxide synthase regulator activity [GO:0030235]; nucleotide binding [GO:0000166]; protein heterodimerization activity [GO:0046982]; transferase act…	MAPK signaling pathway [path:hsa04010]; ErbB signaling pathway [path:hsa04012]; Calcium signaling pathway [path:hsa04020]; Cytokine-cytokine receptor interaction [path:hsa04060]; Dorso-ventral axis formation [path:hsa04320]; Focal adhesion [path:hsa04510]; Adherens junction [path:hsa04520]; Gap junction [path:hsa04540]; Regulation of actin cytoskeleton [path:hsa04810]; GnRH signaling pathway [pat…	calcium-dependent phospholipase A2 activation [GO:0043006]; cell cycle [GO:0007049]; cell proliferation [GO:0008283]; cell surface receptor linked signal transduction [GO:0007166]; cell-cell adhesion [GO:0016337]; epidermal growth factor receptor signaling pathway [GO:0007173]; negative regulation of cell cycle [GO:0045786]; ossification [GO:0001503]; phospholipase C activation [GO:0007202]; posi…	10
F10	coagulation factor X	extracellular region [GO:0005576]	calcium ion binding [GO:0005509]; coagulation factor Xa activity [GO:0003804]; peptidase activity [GO:0008233]	Complement and coagulation cascades [path:hsa04610]	blood coagulation [GO:0007596]; proteolysis [GO:0006508]	10
F3	coagulation factor III (thromboplastin, tissue factor)	integral to membrane [GO:0016021]; plasma membrane [GO:0005886]	transmembrane receptor activity [GO:0004888]	Complement and coagulation cascades [path:hsa04610]	blood coagulation [GO:0007596]; immune response [GO:0006955]	10
HDAC4	histone deacetylase 4	cytoplasm [GO:0005737]; histone deacetylase complex [GO:0000118]; nucleus [GO:0005634]	DNA binding [GO:0003677]; histone deacetylase activity [GO:0004407]; hydrolase activity [GO:0016787]; transcription factor binding [GO:0008134]; transcription repressor activity [GO:0016564]	null	B cell differentiation [GO:0030183]; cell cycle [GO:0007049]; chromatin modification [GO:0016568]; inflammatory response [GO:0006954]; multicellular organismal development [GO:0007275]; negative regulation of cell proliferation [GO:0008285]; negative regulation of striated muscle development [GO:0045843]; negative regulation of transcription from RNA polymerase II promoter [GO:0000122]; nervous s…	10
HDAC5	histone deacetylase 5	cytoplasm [GO:0005737]; histone deacetylase complex [GO:0000118]; nucleus [GO:0005634]	histone deacetylase activity [GO:0004407]; hydrolase activity [GO:0016787]; specific transcriptional repressor activity [GO:0016566]; transcription factor binding [GO:0008134]	null	B cell differentiation [GO:0030183]; chromatin remodeling [GO:0006338]; chromatin silencing [GO:0006342]; inflammatory response [GO:0006954]; negative regulation of striated muscle development [GO:0045843]; regulation of transcription, DNA-dependent [GO:0006355]; transcription [GO:0006350]	10
HSPA5	heat shock 70kDa protein 5 (glucose-regulated protein, 78kDa)	endoplasmic reticulum [GO:0005783]; endoplasmic reticulum lumen [GO:0005788]	ATP binding [GO:0005524]; nucleotide binding [GO:0000166]; protein binding [GO:0005515]	Neurodegenerative Diseases [path:hsa01510]; Antigen processing and presentation [path:hsa04612]; Prion diseases [path:hsa05060]	null	10
MMP2	matrix metallopeptidase 2 (gelatinase A, 72kDa gelatinase, 72kDa type IV collagenase)	extracellular region [GO:0005576]; extracellular space [GO:0005615]; plasma membrane [GO:0005886]; proteinaceous extracellular matrix [GO:0005578]; sarcomere [GO:0030017]	calcium ion binding [GO:0005509]; gelatinase A activity [GO:0004228]; protein binding [GO:0005515]; zinc ion binding [GO:0008270]	Leukocyte transendothelial migration [path:hsa04670]; GnRH signaling pathway [path:hsa04912]; Bladder cancer [path:hsa05219]	blood vessel maturation [GO:0001955]; collagen catabolic process [GO:0030574]; metabolic process [GO:0008152]; proteolysis [GO:0006508]	10
PF4	platelet factor 4 (chemokine (C-X-C motif) ligand 4)	extracellular region [GO:0005576]; extracellular space [GO:0005615]	chemokine activity [GO:0008009]; heparin binding [GO:0008201]	null	cytokine and chemokine mediated signaling pathway [GO:0019221]; immune response [GO:0006955]; leukocyte chemotaxis [GO:0030595]; negative regulation of angiogenesis [GO:0016525]; negative regulation of megakaryocyte differentiation [GO:0045653]; platelet activation [GO:0030168]	10
TRAF1	TNF receptor-associated factor 1	cytoplasm [GO:0005737]	protein binding [GO:0005515]; zinc ion binding [GO:0008270]	Small cell lung cancer [path:hsa05222]	protein complex assembly [GO:0006461]; regulation of apoptosis [GO:0042981]; signal transduction [GO:0007165]	10
TUBB	tubulin, beta	cytoplasm [GO:0005737]; cytoskeleton [GO:0005856]; microtubule [GO:0005874]; protein complex [GO:0043234]	GTP binding [GO:0005525]; GTPase activity [GO:0003924]; MHC class I protein binding [GO:0042288]; nucleotide binding [GO:0000166]; structural molecule activity [GO:0005198]	Gap junction [path:hsa04540]; Pathogenic Escherichia coli infection [path:hsa05130]; [path:hsa05131]	cell motility [GO:0006928]; microtubule-based movement [GO:0007018]; natural killer cell mediated cytotoxicity [GO:0042267]; protein polymerization [GO:0051258]	10
CCL3	chemokine (C-C motif) ligand 3	extracellular region [GO:0005576]; extracellular space [GO:0005615]; soluble fraction [GO:0005625]	chemoattractant activity [GO:0042056]; chemokine activity [GO:0008009]; signal transducer activity [GO:0004871]	Cytokine-cytokine receptor interaction [path:hsa04060]; Toll-like receptor signaling pathway [path:hsa04620]	cell motility [GO:0006928]; cell-cell signaling [GO:0007267]; cellular calcium ion homeostasis [GO:0006874]; chemotaxis [GO:0006935]; cytoskeleton organization and biogenesis [GO:0007010]; exocytosis [GO:0006887]; G-protein coupled receptor protein signaling pathway [GO:0007186]; immune response [GO:0006955]; inflammatory response [GO:0006954]; regulation of viral genome replication [GO:0045069];…	9
CCL8	chemokine (C-C motif) ligand 8	extracellular region [GO:0005576]; extracellular space [GO:0005615]; membrane [GO:0016020]	chemokine activity [GO:0008009]; heparin binding [GO:0008201]; signal transducer activity [GO:0004871]	Cytokine-cytokine receptor interaction [path:hsa04060]	calcium ion transport [GO:0006816]; cell-cell signaling [GO:0007267]; chemotaxis [GO:0006935]; exocytosis [GO:0006887]; immune response [GO:0006955]; inflammatory response [GO:0006954]; response to virus [GO:0009615]; signal transduction [GO:0007165]	9
CDKN2A	cyclin-dependent kinase inhibitor 2A (melanoma, p16, inhibits CDK4)	cytoplasm [GO:0005737]; nucleolus [GO:0005730]; nucleoplasm [GO:0005654]; nucleus [GO:0005634]	cyclin-dependent protein kinase inhibitor activity [GO:0004861]; DNA binding [GO:0003677]; NF-kappaB binding [GO:0051059]; protein binding [GO:0005515]; protein kinase binding [GO:0019901]	Cell cycle [path:hsa04110]; [path:hsa04115]; Pancreatic cancer [path:hsa05212]; Glioma [path:hsa05214]; Melanoma [path:hsa05218]; Bladder cancer [path:hsa05219]; Chronic myeloid leukemia [path:hsa05220]; Non-small cell lung cancer [path:hsa05223]	apoptosis [GO:0006915]; apoptotic mitochondrial changes [GO:0008637]; caspase activation [GO:0006919]; cell cycle [GO:0007049]; cell cycle arrest [GO:0007050]; cell cycle checkpoint [GO:0000075]; DNA fragmentation during apoptosis [GO:0006309]; G1/S transition of mitotic cell cycle [GO:0000082]; induction of apoptosis [GO:0006917]; inhibition of NF-kappaB transcription factor [GO:0032088]; negati…	9
COL1A2	collagen, type I, alpha 2	collagen [GO:0005581]; collagen type I [GO:0005584]; cytoplasm [GO:0005737]; extracellular region [GO:0005576]	extracellular matrix structural constituent [GO:0005201]; protein binding [GO:0005515]; structural constituent of bone [GO:0008147]	Cell Communication [path:hsa01430]; Focal adhesion [path:hsa04510]; ECM-receptor interaction [path:hsa04512]	biological_process [GO:0008150]; phosphate transport [GO:0006817]; sensory perception of sound [GO:0007605]; skeletal development [GO:0001501]; transmembrane receptor protein tyrosine kinase signaling pathway [GO:0007169]	9
HMGA1	high mobility group AT-hook 1	chromatin [GO:0000785]; chromosome [GO:0005694]; nucleus [GO:0005634]; transcription factor complex [GO:0005667]	AT DNA binding [GO:0003680]; DNA binding [GO:0003677]; ligand-dependent nuclear receptor transcription coactivator activity [GO:0030374]; peroxisome proliferator activated receptor binding [GO:0042975]; retinoid X receptor binding [GO:0046965]; transcription factor activity [GO:0003700]	null	DNA unwinding during replication [GO:0006268]; loss of chromatin silencing [GO:0006345]; nucleosome disassembly [GO:0006337]; positive regulation of transcription [GO:0045941]; protein complex assembly [GO:0006461]; regulation of transcription, DNA-dependent [GO:0006355]; transcription [GO:0006350]; transmembrane receptor protein tyrosine kinase signaling pathway [GO:0007169]	9
IQGAP1	IQ motif containing GTPase activating protein 1	actin filament [GO:0005884]; cytoplasm [GO:0005737]; intracellular [GO:0005622]; plasma membrane [GO:0005886]	calmodulin binding [GO:0005516]; GTPase inhibitor activity [GO:0005095]; Ras GTPase activator activity [GO:0005099]	Adherens junction [path:hsa04520]; Regulation of actin cytoskeleton [path:hsa04810]	regulation of small GTPase mediated signal transduction [GO:0051056]; signal transduction [GO:0007165]	9
MED1	mediator complex subunit 1	mediator complex [GO:0000119]; nucleus [GO:0005634]	DNA binding [GO:0003677]; ligand-dependent nuclear receptor transcription coactivator activity [GO:0030374]; protein binding [GO:0005515]; receptor activity [GO:0004872]; RNA polymerase II transcription mediator activity [GO:0016455]; thyroid hormone receptor binding [GO:0046966]; vitamin D receptor binding [GO:0042809]	null	androgen receptor signaling pathway [GO:0030521]; fat cell differentiation [GO:0045444]; positive regulation of transcription from RNA polymerase II promoter [GO:0045944]; regulation of transcription, DNA-dependent [GO:0006355]; transcription [GO:0006350]; transcription initiation from RNA polymerase II promoter [GO:0006367]	9
MMP7	matrix metallopeptidase 7 (matrilysin, uterine)	extracellular region [GO:0005576]; extracellular space [GO:0005615]; proteinaceous extracellular matrix [GO:0005578]	calcium ion binding [GO:0005509]; matrilysin activity [GO:0004235]; zinc ion binding [GO:0008270]	Wnt signaling pathway [path:hsa04310]	collagen catabolic process [GO:0030574]; metabolic process [GO:0008152]; proteolysis [GO:0006508]	9
NOS3	nitric oxide synthase 3 (endothelial cell)	apical part of cell [GO:0045177]; cytoplasm [GO:0005737]; cytoskeleton [GO:0005856]; Golgi apparatus [GO:0005794]; membrane [GO:0016020]; soluble fraction [GO:0005625]	calcium ion binding [GO:0005509]; calmodulin binding [GO:0005516]; FAD binding [GO:0050660]; FMN binding [GO:0010181]; heme binding [GO:0020037]; iron ion binding [GO:0005506]; NADP binding [GO:0050661]; nitric-oxide synthase activity [GO:0004517]; oxidoreductase activity [GO:0016491]; zinc ion binding [GO:0008270]	Urea cycle and metabolism of amino groups [path:hsa00220]; Arginine and proline metabolism [path:hsa00330]; Aminoacyl-tRNA biosynthesis [path:hsa00970]; Calcium signaling pathway [path:hsa04020]; VEGF signaling pathway [path:hsa04370]; Long-term depression [path:hsa04730]; Small cell lung cancer [path:hsa05222]	amino acid metabolic process [GO:0006520]; angiogenesis [GO:0001525]; cell motility [GO:0006928]; electron transport [GO:0006118]; learning [GO:0007612]; lipopolysaccharide-mediated signaling pathway [GO:0031663]; lung development [GO:0030324]; negative regulation of calcium ion transport [GO:0051926]; negative regulation of hydrolase activity [GO:0051346]; negative regulation of potassium ion tr…	9
PLEKHG5	pleckstrin homology domain containing, family G (with RhoGef domain) member 5	cytoplasm [GO:0005737]; intracellular [GO:0005622]	Rho guanyl-nucleotide exchange factor activity [GO:0005089]; signal transducer activity [GO:0004871]	null	positive regulation of I-kappaB kinase/NF-kappaB cascade [GO:0043123]; regulation of Rho protein signal transduction [GO:0035023]	9
PREX1	phosphatidylinositol 3,4,5-trisphosphate-dependent RAC exchanger 1	cytoplasm [GO:0005737]; cytosol [GO:0005829]; intracellular [GO:0005622]; plasma membrane [GO:0005886]	enzyme binding [GO:0019899]; guanyl-nucleotide exchange factor activity [GO:0005085]; phospholipid binding [GO:0005543]; Rho GTPase activator activity [GO:0005100]; Rho guanyl-nucleotide exchange factor activity [GO:0005089]	null	actin filament polymerization [GO:0030041]; intracellular signaling cascade [GO:0007242]; neutrophil activation [GO:0042119]; regulation of Rho protein signal transduction [GO:0035023]; superoxide metabolic process [GO:0006801]	9
PRKCD	protein kinase C, delta	cytoplasm [GO:0005737]; membrane [GO:0016020]; nucleus [GO:0005634]	ATP binding [GO:0005524]; diacylglycerol binding [GO:0019992]; enzyme activator activity [GO:0008047]; enzyme binding [GO:0019899]; metal ion binding [GO:0046872]; nucleotide binding [GO:0000166]; protein C-terminus binding [GO:0008022]; protein kinase C activity [GO:0004697]; protein serine/threonine kinase activity [GO:0004674]; transferase activity [GO:0016740]; zinc ion binding [GO:0008270]	Tight junction [path:hsa04530]; Fc epsilon RI signaling pathway [path:hsa04664]; GnRH signaling pathway [path:hsa04912]; Type II diabetes mellitus [path:hsa04930]	intracellular signaling cascade [GO:0007242]; protein amino acid phosphorylation [GO:0006468]; protein stabilization [GO:0050821]	9
RARA	retinoic acid receptor, alpha	nucleus [GO:0005634]	metal ion binding [GO:0046872]; protein binding [GO:0005515]; retinoic acid receptor activity [GO:0003708]; sequence-specific DNA binding [GO:0043565]; steroid hormone receptor activity [GO:0003707]; transcription coactivator activity [GO:0003713]; transcription factor activity [GO:0003700]; zinc ion binding [GO:0008270]	Acute myeloid leukemia [path:hsa05221]	regulation of transcription, DNA-dependent [GO:0006355]; signal transduction [GO:0007165]; transcription [GO:0006350]	9
SYK	spleen tyrosine kinase	B cell receptor complex [GO:0019815]; cytoplasm [GO:0005737]; T cell receptor complex [GO:0042101]	ATP binding [GO:0005524]; integrin binding [GO:0005178]; non-membrane spanning protein tyrosine kinase activity [GO:0004715]; nucleotide binding [GO:0000166]; protein binding [GO:0005515]; receptor signaling protein tyrosine kinase activity [GO:0004716]; transferase activity [GO:0016740]	Natural killer cell mediated cytotoxicity [path:hsa04650]; B cell receptor signaling pathway [path:hsa04662]; Fc epsilon RI signaling pathway [path:hsa04664]	activation of JNK activity [GO:0007257]; B cell receptor signaling pathway [GO:0050853]; beta selection [GO:0043366]; cell proliferation [GO:0008283]; enzyme linked receptor protein signaling pathway [GO:0007167]; integrin-mediated signaling pathway [GO:0007229]; intracellular signaling cascade [GO:0007242]; leukocyte adhesion [GO:0007159]; leukotriene biosynthetic process [GO:0019370]; neutrophi…	9
TFPI	tissue factor pathway inhibitor (lipoprotein-associated coagulation inhibitor)	extracellular region [GO:0005576]	protease inhibitor activity [GO:0030414]; serine-type endopeptidase inhibitor activity [GO:0004867]	Complement and coagulation cascades [path:hsa04610]	blood coagulation [GO:0007596]	9
THBD	thrombomodulin	extracellular space [GO:0005615]; integral to plasma membrane [GO:0005887]; plasma membrane [GO:0005886]	calcium ion binding [GO:0005509]; protein binding [GO:0005515]; transmembrane receptor activity [GO:0004888]	Complement and coagulation cascades [path:hsa04610]	blood coagulation [GO:0007596]; embryonic development [GO:0009790]; female pregnancy [GO:0007565]; response to cAMP [GO:0051591]; response to lipopolysaccharide [GO:0032496]; response to X-ray [GO:0010165]	9
AGTR1	angiotensin II receptor, type 1	integral to membrane [GO:0016021]; integral to plasma membrane [GO:0005887]; plasma membrane [GO:0005886]	angiotensin type II receptor activity [GO:0004945]; bradykinin receptor activity [GO:0004947]; C-X-C chemokine receptor activity [GO:0016494]; receptor activity [GO:0004872]; rhodopsin-like receptor activity [GO:0001584]	Calcium signaling pathway [path:hsa04020]; Neuroactive ligand-receptor interaction [path:hsa04080]; Renin-angiotensin system [path:hsa04614]	blood circulation [GO:0008015]; body fluid secretion [GO:0007589]; elevation of cytosolic calcium ion concentration [GO:0007204]; G-protein coupled receptor protein signaling pathway [GO:0007186]; G-protein signaling, coupled to IP3 second messenger (phospholipase C activating) [GO:0007200]; signal transduction [GO:0007165]	8
BIRC2	baculoviral IAP repeat-containing 2	cytoplasm [GO:0005737]; intracellular [GO:0005622]	metal ion binding [GO:0046872]; protein binding [GO:0005515]; signal transducer activity [GO:0004871]; zinc ion binding [GO:0008270]	Apoptosis [path:hsa04210]; Focal adhesion [path:hsa04510]; Small cell lung cancer [path:hsa05222]	anti-apoptosis [GO:0006916]; cell surface receptor linked signal transduction [GO:0007166]; placenta development [GO:0001890]; positive regulation of I-kappaB kinase/NF-kappaB cascade [GO:0043123]; regulation of apoptosis [GO:0042981]; response to hypoxia [GO:0001666]	8
CCL13	chemokine (C-C motif) ligand 13	extracellular region [GO:0005576]; extracellular space [GO:0005615]; membrane [GO:0016020]	chemokine activity [GO:0008009]; chemokine receptor activity [GO:0004950]; signal transducer activity [GO:0004871]	Cytokine-cytokine receptor interaction [path:hsa04060]	cell-cell signaling [GO:0007267]; cellular calcium ion homeostasis [GO:0006874]; chemotaxis [GO:0006935]; immune response [GO:0006955]; inflammatory response [GO:0006954]; signal transduction [GO:0007165]	8
CCR2	chemokine (C-C motif) receptor 2	cytoplasm [GO:0005737]; integral to plasma membrane [GO:0005887]; plasma membrane [GO:0005886]; soluble fraction [GO:0005625]	C-C chemokine receptor activity [GO:0016493]; CCR2 chemokine receptor binding [GO:0031727]; receptor activity [GO:0004872]; rhodopsin-like receptor activity [GO:0001584]	Cytokine-cytokine receptor interaction [path:hsa04060]	cellular defense response [GO:0006968]; chemotaxis [GO:0006935]; cytokine and chemokine mediated signaling pathway [GO:0019221]; elevation of cytosolic calcium ion concentration [GO:0007204]; G-protein coupled receptor protein signaling pathway [GO:0007186]; immune response [GO:0006955]; inflammatory response [GO:0006954]; JAK-STAT cascade [GO:0007259]; negative regulation of adenylate cyclase ac…	8
CFLAR	CASP8 and FADD-like apoptosis regulator	null	caspase activity [GO:0030693]; cysteine-type peptidase activity [GO:0008234]; protein binding [GO:0005515]; signal transducer activity [GO:0004871]	Apoptosis [path:hsa04210]	anti-apoptosis [GO:0006916]; induction of apoptosis by extracellular signals [GO:0008624]; positive regulation of I-kappaB kinase/NF-kappaB cascade [GO:0043123]; proteolysis [GO:0006508]; regulation of apoptosis [GO:0042981]	8
CXCL10	chemokine (C-X-C motif) ligand 10	extracellular region [GO:0005576]; extracellular space [GO:0005615]; soluble fraction [GO:0005625]	cAMP-dependent protein kinase regulator activity [GO:0008603]; chemokine activity [GO:0008009]	Cytokine-cytokine receptor interaction [path:hsa04060]; Toll-like receptor signaling pathway [path:hsa04620]	blood circulation [GO:0008015]; cell motility [GO:0006928]; cell surface receptor linked signal transduction [GO:0007166]; cell-cell signaling [GO:0007267]; chemotaxis [GO:0006935]; immune response [GO:0006955]; inflammatory response [GO:0006954]; muscle development [GO:0007517]; positive regulation of cell proliferation [GO:0008284]	8
GATA2	GATA binding protein 2	nucleus [GO:0005634]	metal ion binding [GO:0046872]; protein binding [GO:0005515]; sequence-specific DNA binding [GO:0043565]; transcription factor activity [GO:0003700]; zinc ion binding [GO:0008270]	null	cell fate determination [GO:0001709]; cell maturation [GO:0048469]; neuron differentiation [GO:0030182]; phagocytosis [GO:0006909]; pituitary gland development [GO:0021983]; positive regulation of phagocytosis [GO:0050766]; regulation of transcription, DNA-dependent [GO:0006355]; transcription [GO:0006350]; transcription from RNA polymerase II promoter [GO:0006366]	8
GATA4	GATA binding protein 4	nucleus [GO:0005634]	DNA binding [GO:0003677]; metal ion binding [GO:0046872]; protein binding [GO:0005515]; RNA polymerase II transcription factor activity [GO:0003702]; sequence-specific DNA binding [GO:0043565]; transcription activator activity [GO:0016563]; transcription factor activity [GO:0003700]; zinc ion binding [GO:0008270]	null	heart development [GO:0007507]; multicellular organismal development [GO:0007275]; positive regulation of transcription [GO:0045941]; positive regulation of transcription, DNA-dependent [GO:0045893]; regulation of transcription, DNA-dependent [GO:0006355]; transcription [GO:0006350]; transcription from RNA polymerase II promoter [GO:0006366]	8
MBP	myelin basic protein	membrane [GO:0016020]; myelin sheath [GO:0043209]	structural constituent of myelin sheath [GO:0019911]	null	axon ensheathment [GO:0008366]; central nervous system development [GO:0007417]; immune response [GO:0006955]; synaptic transmission [GO:0007268]	8
MEF2A	myocyte enhancer factor 2A	nucleus [GO:0005634]	sequence-specific DNA binding [GO:0043565]; transcription coactivator activity [GO:0003713]; transcription factor activity [GO:0003700]	null	muscle development [GO:0007517]; regulation of transcription, DNA-dependent [GO:0006355]; transcription [GO:0006350]; transcription from RNA polymerase II promoter [GO:0006366]	8
MEF2C	myocyte enhancer factor 2C	nucleus [GO:0005634]	RNA polymerase II transcription factor activity [GO:0003702]; sequence-specific DNA binding [GO:0043565]; transcription coactivator activity [GO:0003713]; transcription factor activity [GO:0003700]	MAPK signaling pathway [path:hsa04010]	blood vessel development [GO:0001568]; blood vessel remodeling [GO:0001974]; chondrocyte differentiation [GO:0002062]; endochondral ossification [GO:0001958]; heart development [GO:0007507]; muscle development [GO:0007517]; nervous system development [GO:0007399]; osteoblast differentiation [GO:0001649]; positive regulation of transcription [GO:0045941]; positive regulation of transcription from …	8
MSN	moesin	cytoplasm [GO:0005737]; cytoskeleton [GO:0005856]; extrinsic to membrane [GO:0019898]; plasma membrane [GO:0005886]	cytoskeletal protein binding [GO:0008092]; receptor binding [GO:0005102]; structural constituent of cytoskeleton [GO:0005200]	Leukocyte transendothelial migration [path:hsa04670]; Regulation of actin cytoskeleton [path:hsa04810]	cell motility [GO:0006928]	8
SDC2	syndecan 2	integral to plasma membrane [GO:0005887]; membrane [GO:0016020]	cytoskeletal protein binding [GO:0008092]; molecular_function [GO:0003674]	ECM-receptor interaction [path:hsa04512]; Cell adhesion molecules (CAMs) [path:hsa04514]	biological_process [GO:0008150]	8
SPARC	secreted protein, acidic, cysteine-rich (osteonectin)	basement membrane [GO:0005604]; extracellular region [GO:0005576]	calcium ion binding [GO:0005509]; collagen binding [GO:0005518]; copper ion binding [GO:0005507]	null	ossification [GO:0001503]; transmembrane receptor protein tyrosine kinase signaling pathway [GO:0007169]	8
ABL1	c-abl oncogene 1, receptor tyrosine kinase	cellular_component [GO:0005575]; cytoplasm [GO:0005737]; cytoskeleton [GO:0005856]; nucleolus [GO:0005730]; nucleus [GO:0005634]	ATP binding [GO:0005524]; DNA binding [GO:0003677]; magnesium ion binding [GO:0000287]; manganese ion binding [GO:0030145]; molecular_function [GO:0003674]; non-membrane spanning protein tyrosine kinase activity [GO:0004715]; nucleotide binding [GO:0000166]; protein binding [GO:0005515]; protein C-terminus binding [GO:0008022]; transferase activity [GO:0016740]	ErbB signaling pathway [path:hsa04012]; Cell cycle [path:hsa04110]; Axon guidance [path:hsa04360]; Pathogenic Escherichia coli infection [path:hsa05130]; [path:hsa05131]; Chronic myeloid leukemia [path:hsa05220]	actin cytoskeleton organization and biogenesis [GO:0030036]; biological_process [GO:0008150]; cell adhesion [GO:0007155]; DNA damage response, signal transduction resulting in induction of apoptosis [GO:0008630]; mismatch repair [GO:0006298]; peptidyl-tyrosine phosphorylation [GO:0018108]; positive regulation of oxidoreductase activity [GO:0051353]; protein modification process [GO:0006464]; regu…	7
CCL11	chemokine (C-C motif) ligand 11	extracellular region [GO:0005576]; extracellular space [GO:0005615]	chemokine activity [GO:0008009]	Cytokine-cytokine receptor interaction [path:hsa04060]; Asthma [path:hsa05310]	cell adhesion [GO:0007155]; cell-cell signaling [GO:0007267]; cellular calcium ion homeostasis [GO:0006874]; cellular defense response [GO:0006968]; chemotaxis [GO:0006935]; immune response [GO:0006955]; inflammatory response [GO:0006954]; protein amino acid phosphorylation [GO:0006468]; response to radiation [GO:0009314]; response to virus [GO:0009615]; signal transduction [GO:0007165]	7
CCNA2	cyclin A2	cytoplasm [GO:0005737]; female pronucleus [GO:0001939]; male pronucleus [GO:0001940]; nucleus [GO:0005634]	protein binding [GO:0005515]	Cell cycle [path:hsa04110]	cell cycle [GO:0007049]; cell division [GO:0051301]; mitosis [GO:0007067]; mitotic cell cycle G2/M transition DNA damage checkpoint [GO:0007095]; positive regulation of transcription [GO:0045941]; regulation of cyclin-dependent protein kinase activity [GO:0000079]	7
F5	coagulation factor V (proaccelerin, labile factor)	extracellular region [GO:0005576]	calcium ion binding [GO:0005509]; copper ion binding [GO:0005507]; oxidoreductase activity [GO:0016491]	Complement and coagulation cascades [path:hsa04610]	blood coagulation [GO:0007596]; cell adhesion [GO:0007155]	7
F8	coagulation factor VIII, procoagulant component (hemophilia A)	extracellular region [GO:0005576]	calcium ion binding [GO:0005509]; copper ion binding [GO:0005507]; oxidoreductase activity [GO:0016491]; protein binding [GO:0005515]	Complement and coagulation cascades [path:hsa04610]	acute-phase response [GO:0006953]; blood coagulation [GO:0007596]; cell adhesion [GO:0007155]	7
FGF22	fibroblast growth factor 22	extracellular region [GO:0005576]; extracellular space [GO:0005615]	growth factor activity [GO:0008083]	MAPK signaling pathway [path:hsa04010]; Regulation of actin cytoskeleton [path:hsa04810]; Melanoma [path:hsa05218]	cell differentiation [GO:0030154]	7
FGFBP1	fibroblast growth factor binding protein 1	extracellular region [GO:0005576]; extracellular space [GO:0005615]; plasma membrane [GO:0005886]	growth factor binding [GO:0019838]; heparin binding [GO:0008201]	null	cell-cell signaling [GO:0007267]; negative regulation of cell proliferation [GO:0008285]; signal transduction [GO:0007165]	7
FLT1	fms-related tyrosine kinase 1 (vascular endothelial growth factor/vascular permeability factor receptor)	extracellular region [GO:0005576]; extracellular space [GO:0005615]; integral to plasma membrane [GO:0005887]; membrane [GO:0016020]	ATP binding [GO:0005524]; identical protein binding [GO:0042802]; nucleotide binding [GO:0000166]; receptor activity [GO:0004872]; transferase activity [GO:0016740]; vascular endothelial growth factor receptor activity [GO:0005021]	Cytokine-cytokine receptor interaction [path:hsa04060]; Focal adhesion [path:hsa04510]	cell differentiation [GO:0030154]; cell migration [GO:0016477]; female pregnancy [GO:0007565]; multicellular organismal development [GO:0007275]; patterning of blood vessels [GO:0001569]; positive regulation of cell proliferation [GO:0008284]; protein amino acid phosphorylation [GO:0006468]; vascular endothelial growth factor receptor signaling pathway [GO:0048010]	7
HSPG2	heparan sulfate proteoglycan 2	basement membrane [GO:0005604]; extracellular region [GO:0005576]; extracellular space [GO:0005615]	protein binding [GO:0005515]	ECM-receptor interaction [path:hsa04512]	cell adhesion [GO:0007155]	7
IL1RAP	interleukin 1 receptor accessory protein	extracellular region [GO:0005576]; integral to plasma membrane [GO:0005887]; intrinsic to membrane [GO:0031224]; plasma membrane [GO:0005886]	interleukin-1 receptor activity [GO:0004908]; protein binding [GO:0005515]; transmembrane receptor activity [GO:0004888]	Cytokine-cytokine receptor interaction [path:hsa04060]; Apoptosis [path:hsa04210]	inflammatory response [GO:0006954]; innate immune response [GO:0045087]; protein complex assembly [GO:0006461]; signal transduction [GO:0007165]	7
JAK2	Janus kinase 2 (a protein tyrosine kinase)	cytoskeleton [GO:0005856]; lipid raft [GO:0045121]; membrane [GO:0016020]	ATP binding [GO:0005524]; Janus kinase activity [GO:0004718]; non-membrane spanning protein tyrosine kinase activity [GO:0004715]; nucleotide binding [GO:0000166]; protein-tyrosine kinase activity [GO:0004713]; receptor binding [GO:0005102]; SH2 domain binding [GO:0042169]; transferase activity [GO:0016740]	Jak-STAT signaling pathway [path:hsa04630]; Adipocytokine signaling pathway [path:hsa04920]	apoptosis [GO:0006915]; cell motility [GO:0006928]; enzyme linked receptor protein signaling pathway [GO:0007167]; intracellular signaling cascade [GO:0007242]; mesoderm development [GO:0007498]; myeloid cell differentiation [GO:0030099]; negative regulation of cell proliferation [GO:0008285]; protein amino acid phosphorylation [GO:0006468]; STAT protein nuclear translocation [GO:0007262]; tyrosi…	7
KDR	kinase insert domain receptor (a type III receptor tyrosine kinase)	integral to plasma membrane [GO:0005887]; membrane [GO:0016020]	ATP binding [GO:0005524]; nucleotide binding [GO:0000166]; protein binding [GO:0005515]; receptor activity [GO:0004872]; transferase activity [GO:0016740]; vascular endothelial growth factor receptor activity [GO:0005021]	Cytokine-cytokine receptor interaction [path:hsa04060]; VEGF signaling pathway [path:hsa04370]; Focal adhesion [path:hsa04510]	angiogenesis [GO:0001525]; cell differentiation [GO:0030154]; multicellular organismal development [GO:0007275]; protein amino acid phosphorylation [GO:0006468]; transmembrane receptor protein tyrosine kinase signaling pathway [GO:0007169]	7
LCK	lymphocyte-specific protein tyrosine kinase	cytoplasm [GO:0005737]; lipid raft [GO:0045121]; pericentriolar material [GO:0000242]; plasma membrane [GO:0005886]	ATP binding [GO:0005524]; ATPase binding [GO:0051117]; CD4 receptor binding [GO:0042609]; CD8 receptor binding [GO:0042610]; glycoprotein binding [GO:0001948]; non-membrane spanning protein tyrosine kinase activity [GO:0004715]; nucleotide binding [GO:0000166]; phosphoinositide 3-kinase binding [GO:0043548]; protein binding [GO:0005515]; protein C-terminus binding [GO:0008022]; protein kinase bin…	Natural killer cell mediated cytotoxicity [path:hsa04650]; T cell receptor signaling pathway [path:hsa04660]	caspase activation [GO:0006919]; cellular zinc ion homeostasis [GO:0006882]; hemopoiesis [GO:0030097]; induction of apoptosis [GO:0006917]; intracellular signaling cascade [GO:0007242]; positive regulation of T cell activation [GO:0050870]; positive regulation of T cell receptor signaling pathway [GO:0050862]; protein amino acid phosphorylation [GO:0006468]; Ras protein signal transduction [GO:00…	7
PRKD1	protein kinase D1	cytosol [GO:0005829]; Golgi apparatus [GO:0005794]; integral to plasma membrane [GO:0005887]; plasma membrane [GO:0005886]	ATP binding [GO:0005524]; atypical protein kinase C activity [GO:0004700]; diacylglycerol binding [GO:0019992]; metal ion binding [GO:0046872]; nucleotide binding [GO:0000166]; protein binding [GO:0005515]; transferase activity [GO:0016740]; zinc ion binding [GO:0008270]	null	cell proliferation [GO:0008283]; intracellular signaling cascade [GO:0007242]; protein amino acid phosphorylation [GO:0006468]	7
RRAS	related RAS viral (r-ras) oncogene homolog	intracellular [GO:0005622]; plasma membrane [GO:0005886]	GTP binding [GO:0005525]; GTPase activity [GO:0003924]; nucleotide binding [GO:0000166]	MAPK signaling pathway [path:hsa04010]; Tight junction [path:hsa04530]; Regulation of actin cytoskeleton [path:hsa04810]	negative regulation of cell migration [GO:0030336]; Ras protein signal transduction [GO:0007265]	7
SHB	Src homology 2 domain containing adaptor protein B	cytoplasm [GO:0005737]; membrane [GO:0016020]	protein binding [GO:0005515]; SH3/SH2 adaptor activity [GO:0005070]	null	angiogenesis [GO:0001525]; apoptosis [GO:0006915]; cell differentiation [GO:0030154]; multicellular organismal development [GO:0007275]; signal transduction [GO:0007165]	7
SPHK1	sphingosine kinase 1	cytoplasm [GO:0005737]; cytosol [GO:0005829]; membrane fraction [GO:0005624]; soluble fraction [GO:0005625]	ATP binding [GO:0005524]; calmodulin binding [GO:0005516]; D-erythro-sphingosine kinase activity [GO:0017050]; diacylglycerol kinase activity [GO:0004143]; DNA binding [GO:0003677]; magnesium ion binding [GO:0000287]; nucleotide binding [GO:0000166]; protein binding [GO:0005515]; sphinganine kinase activity [GO:0008481]; transferase activity [GO:0016740]	Sphingolipid metabolism [path:hsa00600]; Calcium signaling pathway [path:hsa04020]; VEGF signaling pathway [path:hsa04370]	anti-apoptosis [GO:0006916]; calcium-mediated signaling [GO:0019722]; G-protein coupled receptor protein signaling pathway [GO:0007186]; intracellular signaling cascade [GO:0007242]; positive regulation of angiogenesis [GO:0045766]; positive regulation of cell growth [GO:0030307]; positive regulation of cell migration [GO:0030335]; positive regulation of fibroblast proliferation [GO:0048146]; pos…	7
THBS2	thrombospondin 2	extracellular region [GO:0005576]; proteinaceous extracellular matrix [GO:0005578]	calcium ion binding [GO:0005509]; heparin binding [GO:0008201]; protein binding [GO:0005515]; structural molecule activity [GO:0005198]	TGF-beta signaling pathway [path:hsa04350]; ECM-receptor interaction [path:hsa04512]	cell adhesion [GO:0007155]	7
TSC1	tuberous sclerosis 1	actin filament [GO:0005884]; cell cortex [GO:0005938]; cytoplasm [GO:0005737]; cytosol [GO:0005829]; lamellipodium [GO:0030027]; membrane [GO:0016020]; TSC1-TSC2 complex [GO:0033596]	chaperone binding [GO:0051087]; protein N-terminus binding [GO:0047485]	mTOR signaling pathway [path:hsa04150]; Insulin signaling pathway [path:hsa04910]	activation of Rho GTPase [GO:0032862]; cardiac muscle cell differentiation [GO:0055007]; cell cycle [GO:0007049]; cell projection organization and biogenesis [GO:0030030]; cerebral cortex development [GO:0021987]; embryonic development [GO:0009790]; hippocampus development [GO:0021766]; kidney development [GO:0001822]; myelination [GO:0042552]; negative regulation of cell cycle [GO:0045786]; nega…	7
VCAN	versican	extracellular region [GO:0005576]; proteinaceous extracellular matrix [GO:0005578]	binding [GO:0005488]; calcium ion binding [GO:0005509]; hyaluronic acid binding [GO:0005540]; sugar binding [GO:0005529]	Cell adhesion molecules (CAMs) [path:hsa04514]	cell adhesion [GO:0007155]; cell recognition [GO:0008037]; multicellular organismal development [GO:0007275]	7
VHL	von Hippel-Lindau tumor suppressor	cytoplasm [GO:0005737]; cytosol [GO:0005829]; endoplasmic reticulum [GO:0005783]; membrane [GO:0016020]; mitochondrion [GO:0005739]; nucleus [GO:0005634]	transcription factor binding [GO:0008134]	Renal cell carcinoma [path:hsa05211]	anti-apoptosis [GO:0006916]; cell cycle [GO:0007049]; cell morphogenesis [GO:0000902]; negative regulation of cell cycle [GO:0045786]; negative regulation of cell proliferation [GO:0008285]; negative regulation of transcription from RNA polymerase II promoter [GO:0000122]; positive regulation of cell differentiation [GO:0045597]; protein stabilization [GO:0050821]; protein ubiquitination [GO:0016…	7
APEX1	APEX nuclease (multifunctional DNA repair enzyme) 1	cytoplasm [GO:0005737]; endoplasmic reticulum [GO:0005783]; intracellular [GO:0005622]; nucleus [GO:0005634]; perinuclear region of cytoplasm [GO:0048471]; ribosome [GO:0005840]	3'-5' exonuclease activity [GO:0008408]; DNA binding [GO:0003677]; DNA-(apurinic or apyrimidinic site) lyase activity [GO:0003906]; endodeoxyribonuclease activity [GO:0004520]; lyase activity [GO:0016829]; magnesium ion binding [GO:0000287]; oxidoreductase activity [GO:0016491]; phosphodiesterase I activity [GO:0004528]; protein binding [GO:0005515]; ribonuclease H activity [GO:0004523]; transcri…	null	base-excision repair [GO:0006284]; regulation of cell redox homeostasis [GO:0030503]; regulation of DNA binding [GO:0051101]; transcription from RNA polymerase II promoter [GO:0006366]	6
CCBP2	chemokine binding protein 2	integral to plasma membrane [GO:0005887]; plasma membrane [GO:0005886]	C-C chemokine receptor activity [GO:0016493]; C-X-C chemokine receptor activity [GO:0016494]; protein binding [GO:0005515]; receptor activity [GO:0004872]; rhodopsin-like receptor activity [GO:0001584]	null	chemotaxis [GO:0006935]; G-protein coupled receptor protein signaling pathway [GO:0007186]; immune response [GO:0006955]; multicellular organismal development [GO:0007275]; signal transduction [GO:0007165]	6
CCL4	chemokine (C-C motif) ligand 4	extracellular region [GO:0005576]; extracellular space [GO:0005615]	chemokine activity [GO:0008009]; receptor signaling protein tyrosine kinase activity [GO:0004716]	Cytokine-cytokine receptor interaction [path:hsa04060]; Toll-like receptor signaling pathway [path:hsa04620]	cell adhesion [GO:0007155]; cell motility [GO:0006928]; cell-cell signaling [GO:0007267]; chemotaxis [GO:0006935]; establishment and/or maintenance of cell polarity [GO:0007163]; immune response [GO:0006955]; inflammatory response [GO:0006954]; response to virus [GO:0009615]; signal transduction [GO:0007165]; viral genome replication [GO:0019079]	6
CCR1	chemokine (C-C motif) receptor 1	integral to plasma membrane [GO:0005887]; plasma membrane [GO:0005886]	C-C chemokine receptor activity [GO:0016493]; protein binding [GO:0005515]; receptor activity [GO:0004872]; rhodopsin-like receptor activity [GO:0001584]	Cytokine-cytokine receptor interaction [path:hsa04060]	cell adhesion [GO:0007155]; cell-cell signaling [GO:0007267]; chemotaxis [GO:0006935]; cytokine and chemokine mediated signaling pathway [GO:0019221]; elevation of cytosolic calcium ion concentration [GO:0007204]; G-protein signaling, coupled to cyclic nucleotide second messenger [GO:0007187]; immune response [GO:0006955]; inflammatory response [GO:0006954]	6
CCR3	chemokine (C-C motif) receptor 3	integral to membrane [GO:0016021]; integral to plasma membrane [GO:0005887]; plasma membrane [GO:0005886]	C-C chemokine receptor activity [GO:0016493]; protein binding [GO:0005515]; receptor activity [GO:0004872]; rhodopsin-like receptor activity [GO:0001584]	Cytokine-cytokine receptor interaction [path:hsa04060]	cell adhesion [GO:0007155]; cellular defense response [GO:0006968]; chemotaxis [GO:0006935]; elevation of cytosolic calcium ion concentration [GO:0007204]; G-protein coupled receptor protein signaling pathway [GO:0007186]; G-protein signaling, coupled to cAMP nucleotide second messenger [GO:0007188]; inflammatory response [GO:0006954]; signal transduction [GO:0007165]	6
CCRL1	chemokine (C-C motif) receptor-like 1	integral to plasma membrane [GO:0005887]; plasma membrane [GO:0005886]	C-C chemokine receptor activity [GO:0016493]; receptor activity [GO:0004872]; rhodopsin-like receptor activity [GO:0001584]	null	chemotaxis [GO:0006935]; G-protein coupled receptor protein signaling pathway [GO:0007186]; immune response [GO:0006955]; signal transduction [GO:0007165]	6
CDH5	cadherin 5, type 2, VE-cadherin (vascular epithelium)	cell junction [GO:0030054]; integral to membrane [GO:0016021]; membrane [GO:0016020]; membrane fraction [GO:0005624]; plasma membrane [GO:0005886]	calcium ion binding [GO:0005509]; protein binding [GO:0005515]	Cell adhesion molecules (CAMs) [path:hsa04514]; Leukocyte transendothelial migration [path:hsa04670]	cell adhesion [GO:0007155]; homophilic cell adhesion [GO:0007156]	6
CHUK	conserved helix-loop-helix ubiquitous kinase	cytoplasm [GO:0005737]; nucleus [GO:0005634]	ATP binding [GO:0005524]; identical protein binding [GO:0042802]; IkappaB kinase activity [GO:0008384]; nucleotide binding [GO:0000166]; transferase activity [GO:0016740]	MAPK signaling pathway [path:hsa04010]; Apoptosis [path:hsa04210]; Toll-like receptor signaling pathway [path:hsa04620]; T cell receptor signaling pathway [path:hsa04660]; B cell receptor signaling pathway [path:hsa04662]; Adipocytokine signaling pathway [path:hsa04920]; Epithelial cell signaling in Helicobacter pylori infection [path:hsa05120]; Pancreatic cancer [path:hsa05212]; Prostate cancer …	anatomical structure morphogenesis [GO:0009653]; I-kappaB phosphorylation [GO:0007252]; immune response [GO:0006955]	6
CTSG	cathepsin G	insoluble fraction [GO:0005626]	cathepsin G activity [GO:0004261]; peptidase activity [GO:0008233]	Neuroactive ligand-receptor interaction [path:hsa04080]; Renin-angiotensin system [path:hsa04614]	immune response [GO:0006955]; proteolysis [GO:0006508]	6
CXCR3	chemokine (C-X-C motif) receptor 3	cytoplasm [GO:0005737]; integral to plasma membrane [GO:0005887]; plasma membrane [GO:0005886]	C-C chemokine receptor activity [GO:0016493]; C-X-C chemokine receptor activity [GO:0016494]; receptor activity [GO:0004872]; rhodopsin-like receptor activity [GO:0001584]	Cytokine-cytokine receptor interaction [path:hsa04060]	cell adhesion [GO:0007155]; cell motility [GO:0006928]; chemotaxis [GO:0006935]; elevation of cytosolic calcium ion concentration [GO:0007204]; G-protein coupled receptor protein signaling pathway [GO:0007186]; signal transduction [GO:0007165]	6
DOK4	docking protein 4	null	insulin receptor binding [GO:0005158]; transmembrane receptor protein tyrosine kinase signaling protein activity [GO:0005066]	null	MAPKKK cascade [GO:0000165]; nervous system development [GO:0007399]; transmembrane receptor protein tyrosine kinase signaling pathway [GO:0007169]	6
FGF10	fibroblast growth factor 10	cell surface [GO:0009986]; extracellular region [GO:0005576]; extracellular space [GO:0005615]; nucleus [GO:0005634]	chemoattractant activity [GO:0042056]; fibroblast growth factor receptor binding [GO:0005104]; growth factor activity [GO:0008083]; heparin binding [GO:0008201]; protein binding [GO:0005515]	MAPK signaling pathway [path:hsa04010]; Regulation of actin cytoskeleton [path:hsa04810]; Melanoma [path:hsa05218]	alveolus development [GO:0048286]; blood vessel remodeling [GO:0001974]; branching morphogenesis of a tube [GO:0048754]; cell-cell signaling [GO:0007267]; chemotaxis [GO:0006935]; embryonic gut development [GO:0048566]; fibroblast growth factor receptor signaling pathway [GO:0008543]; induction of an organ [GO:0001759]; induction of positive chemotaxis [GO:0050930]; inner ear morphogenesis [GO:00…	6
HDAC9	histone deacetylase 9	cytoplasm [GO:0005737]; histone deacetylase complex [GO:0000118]; nucleus [GO:0005634]	histone deacetylase activity [GO:0004407]; hydrolase activity [GO:0016787]; specific transcriptional repressor activity [GO:0016566]; transcription factor binding [GO:0008134]	null	B cell differentiation [GO:0030183]; chromatin modification [GO:0016568]; histone deacetylation [GO:0016575]; inflammatory response [GO:0006954]; negative regulation of striated muscle development [GO:0045843]; regulation of transcription, DNA-dependent [GO:0006355]; transcription [GO:0006350]	6
IL1B	interleukin 1, beta	extracellular region [GO:0005576]; extracellular space [GO:0005615]	interleukin-1 receptor binding [GO:0005149]; protein binding [GO:0005515]; signal transducer activity [GO:0004871]	MAPK signaling pathway [path:hsa04010]; Cytokine-cytokine receptor interaction [path:hsa04060]; Apoptosis [path:hsa04210]; Toll-like receptor signaling pathway [path:hsa04620]; Hematopoietic cell lineage [path:hsa04640]; Type I diabetes mellitus [path:hsa04940]	angiogenesis [GO:0001525]; apoptosis [GO:0006915]; cell proliferation [GO:0008283]; cell-cell signaling [GO:0007267]; cytokine and chemokine mediated signaling pathway [GO:0019221]; elevation of cytosolic calcium ion concentration [GO:0007204]; fever [GO:0001660]; immune response [GO:0006955]; inflammatory response [GO:0006954]; leukocyte migration [GO:0050900]; negative regulation of cell prolif…	6
IL8	interleukin 8	extracellular region [GO:0005576]; extracellular space [GO:0005615]	chemokine activity [GO:0008009]; interleukin-8 receptor binding [GO:0005153]; protein binding [GO:0005515]	Toll-like receptor signaling pathway [path:hsa04620]; Epithelial cell signaling in Helicobacter pylori infection [path:hsa05120]; Bladder cancer [path:hsa05219]	angiogenesis [GO:0001525]; calcium-mediated signaling [GO:0019722]; cell cycle arrest [GO:0007050]; cell motility [GO:0006928]; cell-cell signaling [GO:0007267]; chemotaxis [GO:0006935]; G-protein coupled receptor protein signaling pathway [GO:0007186]; immune response [GO:0006955]; induction of positive chemotaxis [GO:0050930]; inflammatory response [GO:0006954]; intracellular signaling cascade …	6
MAPK1	mitogen-activated protein kinase 1	cytoplasm [GO:0005737]; nucleus [GO:0005634]	ATP binding [GO:0005524]; MAP kinase activity [GO:0004707]; nucleotide binding [GO:0000166]; phosphotyrosine binding [GO:0001784]; protein binding [GO:0005515]; protein serine/threonine kinase activity [GO:0004674]; transferase activity [GO:0016740]	MAPK signaling pathway [path:hsa04010]; ErbB signaling pathway [path:hsa04012]; mTOR signaling pathway [path:hsa04150]; Dorso-ventral axis formation [path:hsa04320]; TGF-beta signaling pathway [path:hsa04350]; Axon guidance [path:hsa04360]; VEGF signaling pathway [path:hsa04370]; Focal adhesion [path:hsa04510]; Adherens junction [path:hsa04520]; Gap junction [path:hsa04540]; Toll-like receptor si…	cell cycle [GO:0007049]; chemotaxis [GO:0006935]; cytosine metabolic process [GO:0019858]; induction of apoptosis [GO:0006917]; lipopolysaccharide-mediated signaling pathway [GO:0031663]; MAPKKK cascade [GO:0000165]; negative regulation of cell differentiation [GO:0045596]; organ morphogenesis [GO:0009887]; protein amino acid phosphorylation [GO:0006468]; response to DNA damage stimulus [GO:00069…	6
MME	membrane metallo-endopeptidase	integral to plasma membrane [GO:0005887]; membrane [GO:0016020]; plasma membrane [GO:0005886]	metal ion binding [GO:0046872]; metallopeptidase activity [GO:0008237]; neprilysin activity [GO:0004245]; protein binding [GO:0005515]; zinc ion binding [GO:0008270]	Renin-angiotensin system [path:hsa04614]; Hematopoietic cell lineage [path:hsa04640]; Alzheimer's disease [path:hsa05010]	cell-cell signaling [GO:0007267]; proteolysis [GO:0006508]	6
RAP1A	RAP1A, member of RAS oncogene family	intracellular [GO:0005622]; plasma membrane [GO:0005886]	GTP binding [GO:0005525]; GTPase activity [GO:0003924]; nucleotide binding [GO:0000166]; protein binding [GO:0005515]	MAPK signaling pathway [path:hsa04010]; Focal adhesion [path:hsa04510]; Leukocyte transendothelial migration [path:hsa04670]; Long-term potentiation [path:hsa04720]; Renal cell carcinoma [path:hsa05211]	cell cycle [GO:0007049]; negative regulation of cell cycle [GO:0045786]; signal transduction [GO:0007165]; small GTPase mediated signal transduction [GO:0007264]	6
SHC2	SHC (Src homology 2 domain containing) transforming protein 2	cellular_component [GO:0005575]	protein binding [GO:0005515]	ErbB signaling pathway [path:hsa04012]; VEGF signaling pathway [path:hsa04370]; Focal adhesion [path:hsa04510]; Natural killer cell mediated cytotoxicity [path:hsa04650]; Insulin signaling pathway [path:hsa04910]; Glioma [path:hsa05214]; Chronic myeloid leukemia [path:hsa05220]	intracellular signaling cascade [GO:0007242]	6
ACP1	acid phosphatase 1, soluble	cytoplasm [GO:0005737]; soluble fraction [GO:0005625]	acid phosphatase activity [GO:0003993]; hydrolase activity [GO:0016787]; identical protein binding [GO:0042802]; non-membrane spanning protein tyrosine phosphatase activity [GO:0004726]; protein tyrosine phosphatase activity [GO:0004725]	gamma-Hexachlorocyclohexane degradation [path:hsa00361]; Riboflavin metabolism [path:hsa00740]; Adherens junction [path:hsa04520]	protein amino acid dephosphorylation [GO:0006470]	5
AKT1	v-akt murine thymoma viral oncogene homolog 1	cytoplasm [GO:0005737]; lamellipodium [GO:0030027]; nucleus [GO:0005634]; plasma membrane [GO:0005886]; spindle [GO:0005819]	ATP binding [GO:0005524]; identical protein binding [GO:0042802]; nucleotide binding [GO:0000166]; protein kinase activity [GO:0004672]; protein serine/threonine kinase activity [GO:0004674]; sugar:hydrogen ion symporter activity [GO:0005351]; transferase activity [GO:0016740]	MAPK signaling pathway [path:hsa04010]; ErbB signaling pathway [path:hsa04012]; mTOR signaling pathway [path:hsa04150]; Apoptosis [path:hsa04210]; VEGF signaling pathway [path:hsa04370]; Focal adhesion [path:hsa04510]; Tight junction [path:hsa04530]; Toll-like receptor signaling pathway [path:hsa04620]; Jak-STAT signaling pathway [path:hsa04630]; T cell receptor signaling pathway [path:hsa04660];…	activated T cell apoptosis [GO:0006924]; anagen [GO:0042640]; apoptotic mitochondrial changes [GO:0008637]; blood vessel development [GO:0001568]; carbohydrate metabolic process [GO:0005975]; carbohydrate transport [GO:0008643]; G-protein coupled receptor protein signaling pathway [GO:0007186]; germ cell development [GO:0007281]; glucose metabolic process [GO:0006006]; glucose transport [GO:00157…	5
ARNT	aryl hydrocarbon receptor nuclear translocator	nucleus [GO:0005634]	aryl hydrocarbon receptor nuclear translocator activity [GO:0005061]; protein binding [GO:0005515]; receptor activity [GO:0004872]; signal transducer activity [GO:0004871]; transcription activator activity [GO:0016563]; transcription coactivator activity [GO:0003713]; transcription factor activity [GO:0003700]	Renal cell carcinoma [path:hsa05211]	protein import into nucleus, translocation [GO:0000060]; regulation of transcription, DNA-dependent [GO:0006355]; signal transduction [GO:0007165]	5
BDKRB2	bradykinin receptor B2	integral to plasma membrane [GO:0005887]; plasma membrane [GO:0005886]	bradykinin receptor activity [GO:0004947]; phosphoinositide phospholipase C activity [GO:0004435]; receptor activity [GO:0004872]; rhodopsin-like receptor activity [GO:0001584]	Neuroactive ligand-receptor interaction [path:hsa04080]; Complement and coagulation cascades [path:hsa04610]; Regulation of actin cytoskeleton [path:hsa04810]	blood circulation [GO:0008015]; elevation of cytosolic calcium ion concentration [GO:0007204]; G-protein coupled receptor protein signaling pathway [GO:0007186]; inflammatory response [GO:0006954]; sensory perception [GO:0007600]; smooth muscle contraction [GO:0006939]; transmembrane receptor protein tyrosine kinase signaling pathway [GO:0007169]	5
COL18A1	collagen, type XVIII, alpha 1	collagen [GO:0005581]; cytoplasm [GO:0005737]; extracellular matrix [GO:0031012]; extracellular region [GO:0005576]	binding [GO:0005488]; extracellular matrix structural constituent [GO:0005201]; metal ion binding [GO:0046872]; protein binding [GO:0005515]; structural molecule activity [GO:0005198]; zinc ion binding [GO:0008270]	null	cell adhesion [GO:0007155]; negative regulation of cell proliferation [GO:0008285]; organ morphogenesis [GO:0009887]; phosphate transport [GO:0006817]; visual perception [GO:0007601]	5
CTNND2	catenin (cadherin-associated protein), delta 2 (neural plakophilin-related arm-repeat protein)	cell junction [GO:0030054]; cytoplasm [GO:0005737]; cytoskeleton [GO:0005856]; nucleus [GO:0005634]	protein binding [GO:0005515]; structural molecule activity [GO:0005198]	null	cell adhesion [GO:0007155]; multicellular organismal development [GO:0007275]; neuron adhesion [GO:0007158]; regulation of transcription, DNA-dependent [GO:0006355]; signal transduction [GO:0007165]; transcription [GO:0006350]	5
DARC	Duffy blood group, chemokine receptor	integral to membrane [GO:0016021]; plasma membrane [GO:0005886]	chemokine receptor activity [GO:0004950]; receptor activity [GO:0004872]; rhodopsin-like receptor activity [GO:0001584]	null	defense response [GO:0006952]; G-protein coupled receptor protein signaling pathway [GO:0007186]; signal transduction [GO:0007165]	5
FGF3	fibroblast growth factor 3 (murine mammary tumor virus integration site (v-int-2) oncogene homolog)	extracellular region [GO:0005576]; extracellular space [GO:0005615]	growth factor activity [GO:0008083]	MAPK signaling pathway [path:hsa04010]; Regulation of actin cytoskeleton [path:hsa04810]; Melanoma [path:hsa05218]	anatomical structure morphogenesis [GO:0009653]; cell proliferation [GO:0008283]; cell-cell signaling [GO:0007267]; induction of an organ [GO:0001759]; signal transduction [GO:0007165]; thymus development [GO:0048538]	5
FGF7	fibroblast growth factor 7 (keratinocyte growth factor)	extracellular region [GO:0005576]	growth factor activity [GO:0008083]	MAPK signaling pathway [path:hsa04010]; Regulation of actin cytoskeleton [path:hsa04810]; Melanoma [path:hsa05218]	cell proliferation [GO:0008283]; cell-cell signaling [GO:0007267]; epidermis development [GO:0008544]; positive regulation of cell proliferation [GO:0008284]; response to wounding [GO:0009611]; signal transduction [GO:0007165]	5
HAPLN1	hyaluronan and proteoglycan link protein 1	extracellular region [GO:0005576]; proteinaceous extracellular matrix [GO:0005578]	binding [GO:0005488]; hyaluronic acid binding [GO:0005540]	null	cell adhesion [GO:0007155]	5
IGF1R	insulin-like growth factor 1 receptor	integral to plasma membrane [GO:0005887]; membrane [GO:0016020]	ATP binding [GO:0005524]; identical protein binding [GO:0042802]; insulin receptor substrate binding [GO:0043560]; insulin-like growth factor binding [GO:0005520]; insulin-like growth factor receptor activity [GO:0005010]; nucleotide binding [GO:0000166]; phosphoinositide 3-kinase binding [GO:0043548]; protein-tyrosine kinase activity [GO:0004713]; receptor activity [GO:0004872]; transferase acti…	Focal adhesion [path:hsa04510]; Adherens junction [path:hsa04520]; Long-term depression [path:hsa04730]; Colorectal cancer [path:hsa05210]; Glioma [path:hsa05214]; Prostate cancer [path:hsa05215]; Melanoma [path:hsa05218]	anti-apoptosis [GO:0006916]; brain development [GO:0007420]; insulin receptor signaling pathway [GO:0008286]; insulin-like growth factor receptor signaling pathway [GO:0048009]; male sex determination [GO:0030238]; organ morphogenesis [GO:0009887]; positive regulation of cell proliferation [GO:0008284]; protein amino acid autophosphorylation [GO:0046777]; protein amino acid phosphorylation [GO:00…	5
IL1R1	interleukin 1 receptor, type I	integral to plasma membrane [GO:0005887]; membrane [GO:0016020]	interleukin-1, Type I, activating receptor activity [GO:0004909]; protein binding [GO:0005515]; transmembrane receptor activity [GO:0004888]	MAPK signaling pathway [path:hsa04010]; Cytokine-cytokine receptor interaction [path:hsa04060]; Apoptosis [path:hsa04210]; Hematopoietic cell lineage [path:hsa04640]	cytokine and chemokine mediated signaling pathway [GO:0019221]; inflammatory response [GO:0006954]; innate immune response [GO:0045087]	5
LEF1	lymphoid enhancer-binding factor 1	cytoplasm [GO:0005737]; nucleus [GO:0005634]; transcription factor complex [GO:0005667]	chromatin binding [GO:0003682]; DNA bending activity [GO:0008301]; DNA binding [GO:0003677]; protein binding [GO:0005515]; RNA polymerase II transcription factor activity, enhancer binding [GO:0003705]; sequence-specific DNA binding [GO:0043565]; transcription activator activity [GO:0016563]	Wnt signaling pathway [path:hsa04310]; Adherens junction [path:hsa04520]; Melanogenesis [path:hsa04916]; Colorectal cancer [path:hsa05210]; Endometrial cancer [path:hsa05213]; Prostate cancer [path:hsa05215]; Thyroid cancer [path:hsa05216]; Basal cell carcinoma [path:hsa05217]; Acute myeloid leukemia [path:hsa05221]	cell development [GO:0048468]; dentate gyrus development [GO:0021542]; embryonic limb morphogenesis [GO:0030326]; mammary gland development [GO:0030879]; negative regulation of striated muscle development [GO:0045843]; negative regulation of transcription from RNA polymerase II promoter [GO:0000122]; odontogenesis of dentine-containing teeth [GO:0042475]; paraxial mesoderm formation [GO:0048341];…	5
MAP3K7	mitogen-activated protein kinase kinase kinase 7	null	ATP binding [GO:0005524]; kinase activity [GO:0016301]; magnesium ion binding [GO:0000287]; MAP kinase kinase kinase activity [GO:0004709]; nucleotide binding [GO:0000166]; protein binding [GO:0005515]; protein serine/threonine kinase activity [GO:0004674]; protein-tyrosine kinase activity [GO:0004713]; transferase activity [GO:0016740]	MAPK signaling pathway [path:hsa04010]; Wnt signaling pathway [path:hsa04310]; Adherens junction [path:hsa04520]; Toll-like receptor signaling pathway [path:hsa04620]	activation of NF-kappaB-inducing kinase [GO:0007250]; positive regulation of interleukin-2 production [GO:0032743]; positive regulation of T cell activation [GO:0050870]; positive regulation of T cell cytokine production [GO:0002726]; protein amino acid phosphorylation [GO:0006468]; T cell receptor signaling pathway [GO:0050852]; transforming growth factor beta receptor signaling pathway [GO:0007…	5
MAPK3	mitogen-activated protein kinase 3	cellular_component [GO:0005575]	ATP binding [GO:0005524]; MAP kinase activity [GO:0004707]; nucleotide binding [GO:0000166]; protein binding [GO:0005515]; protein kinase activity [GO:0004672]; protein serine/threonine kinase activity [GO:0004674]; transferase activity [GO:0016740]	MAPK signaling pathway [path:hsa04010]; ErbB signaling pathway [path:hsa04012]; mTOR signaling pathway [path:hsa04150]; Dorso-ventral axis formation [path:hsa04320]; TGF-beta signaling pathway [path:hsa04350]; Axon guidance [path:hsa04360]; VEGF signaling pathway [path:hsa04370]; Focal adhesion [path:hsa04510]; Adherens junction [path:hsa04520]; Gap junction [path:hsa04540]; Toll-like receptor si…	cell cycle [GO:0007049]; protein amino acid phosphorylation [GO:0006468]	5
MYH9	myosin, heavy chain 9, non-muscle	cleavage furrow [GO:0032154]; contractile ring [GO:0005826]; cytoplasm [GO:0005737]; cytosol [GO:0005829]; immunological synapse [GO:0001772]; integrin complex [GO:0008305]; myosin complex [GO:0016459]; nucleus [GO:0005634]; plasma membrane [GO:0005886]; ruffle [GO:0001726]; stress fiber [GO:0001725]; uropod [GO:0001931]	actin binding [GO:0003779]; actin filament binding [GO:0051015]; actin-dependent ATPase activity [GO:0030898]; ADP binding [GO:0043531]; ATP binding [GO:0005524]; ATPase activity [GO:0016887]; calmodulin binding [GO:0005516]; microfilament motor activity [GO:0000146]; motor activity [GO:0003774]; nucleotide binding [GO:0000166]; protein anchor [GO:0043495]; protein binding [GO:0005515]; protein h…	Regulation of actin cytoskeleton [path:hsa04810]	actin cytoskeleton reorganization [GO:0031532]; actin filament-based movement [GO:0030048]; angiogenesis [GO:0001525]; blood vessel endothelial cell migration [GO:0043534]; cytokinesis [GO:0000910]; integrin-mediated signaling pathway [GO:0007229]; leukocyte migration [GO:0050900]; membrane protein ectodomain proteolysis [GO:0006509]; monocyte differentiation [GO:0030224]; platelet formation [GO:…	5
PTGS2	prostaglandin-endoperoxide synthase 2 (prostaglandin G/H synthase and cyclooxygenase)	caveolar membrane [GO:0016599]; cytoplasm [GO:0005737]; endoplasmic reticulum [GO:0005783]; membrane [GO:0016020]; microsome [GO:0005792]; nucleus [GO:0005634]; protein complex [GO:0043234]	heme binding [GO:0020037]; iron ion binding [GO:0005506]; metal ion binding [GO:0046872]; oxidoreductase activity [GO:0016491]; oxidoreductase activity, acting on single donors with incorporation of molecular oxygen, incorporation of two atoms of oxygen [GO:0016702]; peroxidase activity [GO:0004601]; prostaglandin-endoperoxide synthase activity [GO:0004666]; protein binding [GO:0005515]	Arachidonic acid metabolism [path:hsa00590]; Linoleic acid metabolism [path:hsa00591]; VEGF signaling pathway [path:hsa04370]; Small cell lung cancer [path:hsa05222]	anagen [GO:0042640]; cell motility [GO:0006928]; cyclooxygenase pathway [GO:0019371]; electron transport [GO:0006118]; fatty acid biosynthetic process [GO:0006633]; negative regulation of cell proliferation [GO:0008285]; regulation of blood pressure [GO:0008217]; regulation of inflammatory response [GO:0050727]; response to oxidative stress [GO:0006979]	5
SDC1	syndecan 1	cell surface [GO:0009986]; integral to plasma membrane [GO:0005887]; membrane [GO:0016020]	cytoskeletal protein binding [GO:0008092]	ECM-receptor interaction [path:hsa04512]; Cell adhesion molecules (CAMs) [path:hsa04514]	null	5
SH2D2A	SH2 domain protein 2A	cytoplasm [GO:0005737]; soluble fraction [GO:0005625]	protein binding [GO:0005515]; SH3/SH2 adaptor activity [GO:0005070]	VEGF signaling pathway [path:hsa04370]	angiogenesis [GO:0001525]; cell differentiation [GO:0030154]; multicellular organismal development [GO:0007275]; signal transduction [GO:0007165]	5
BMX	BMX non-receptor tyrosine kinase	cytoplasm [GO:0005737]	ATP binding [GO:0005524]; metal ion binding [GO:0046872]; non-membrane spanning protein tyrosine kinase activity [GO:0004715]; nucleotide binding [GO:0000166]; protein binding [GO:0005515]; signal transducer activity [GO:0004871]; transferase activity [GO:0016740]; zinc ion binding [GO:0008270]	null	intracellular signaling cascade [GO:0007242]; mesoderm development [GO:0007498]; protein amino acid phosphorylation [GO:0006468]	4
BTG1	B-cell translocation gene 1, anti-proliferative	cytoplasm [GO:0005737]; nucleus [GO:0005634]	kinase binding [GO:0019900]; transcription cofactor activity [GO:0003712]	null	cell migration [GO:0016477]; negative regulation of cell growth [GO:0030308]; negative regulation of cell proliferation [GO:0008285]; positive regulation of angiogenesis [GO:0045766]; positive regulation of endothelial cell differentiation [GO:0045603]; positive regulation of myoblast differentiation [GO:0045663]; protein amino acid methylation [GO:0006479]; regulation of apoptosis [GO:0042981]; …	4
DNAJA3	DnaJ (Hsp40) homolog, subfamily A, member 3	mitochondrial matrix [GO:0005759]; mitochondrion [GO:0005739]	heat shock protein binding [GO:0031072]; metal ion binding [GO:0046872]; unfolded protein binding [GO:0051082]; zinc ion binding [GO:0008270]	null	protein folding [GO:0006457]; regulation of apoptosis [GO:0042981]	4
ERN1	endoplasmic reticulum to nucleus signaling 1	endoplasmic reticulum [GO:0005783]; endoplasmic reticulum membrane [GO:0005789]; integral to endoplasmic reticulum membrane [GO:0030176]; integral to membrane [GO:0016021]; membrane [GO:0016020]	ATP binding [GO:0005524]; endoribonuclease activity, producing 5'-phosphomonoesters [GO:0016891]; hydrolase activity [GO:0016787]; magnesium ion binding [GO:0000287]; nucleotide binding [GO:0000166]; protein binding [GO:0005515]; protein serine/threonine kinase activity [GO:0004674]; transferase activity [GO:0016740]	null	apoptosis [GO:0006915]; cell cycle arrest [GO:0007050]; electron transport [GO:0006118]; induction of apoptosis [GO:0006917]; mRNA processing [GO:0006397]; protein amino acid phosphorylation [GO:0006468]; protein modification process [GO:0006464]; regulation of transcription, DNA-dependent [GO:0006355]; response to unfolded protein [GO:0006986]; transcription [GO:0006350]; unfolded protein respon…	4
FGFR2	fibroblast growth factor receptor 2 (bacteria-expressed kinase, keratinocyte growth factor receptor, craniofacial dysostosis 1, Crouzon syndrome, Pfeiffer syndrome, Jackson-Weiss syndrome)	cell surface [GO:0009986]; extracellular region [GO:0005576]; integral to membrane [GO:0016021]; membrane [GO:0016020]; plasma membrane [GO:0005886]	ATP binding [GO:0005524]; fibroblast growth factor receptor activity [GO:0005007]; heparin binding [GO:0008201]; nucleotide binding [GO:0000166]; protein binding [GO:0005515]; protein-tyrosine kinase activity [GO:0004713]; receptor activity [GO:0004872]; transferase activity [GO:0016740]	MAPK signaling pathway [path:hsa04010]; Regulation of actin cytoskeleton [path:hsa04810]; Prostate cancer [path:hsa05215]	cell growth [GO:0016049]; protein amino acid phosphorylation [GO:0006468]	4
HEY1	hairy/enhancer-of-split related with YRPW motif 1	nucleus [GO:0005634]	DNA binding [GO:0003677]; protein binding [GO:0005515]; transcription factor activity [GO:0003700]; transcription regulator activity [GO:0030528]	null	multicellular organismal development [GO:0007275]; nervous system development [GO:0007399]; Notch signaling pathway [GO:0007219]; organ morphogenesis [GO:0009887]; regulation of transcription, DNA-dependent [GO:0006355]; vasculogenesis [GO:0001570]	4
HHEX	hematopoietically expressed homeobox	nucleus [GO:0005634]	protein binding [GO:0005515]; sequence-specific DNA binding [GO:0043565]; transcription factor activity [GO:0003700]	Maturity onset diabetes of the young [path:hsa04950]	embryonic heart tube development [GO:0035050]; forebrain development [GO:0030900]; liver development [GO:0001889]; multicellular organismal development [GO:0007275]; regulation of cell proliferation [GO:0042127]; regulation of transcription, DNA-dependent [GO:0006355]; thyroid gland development [GO:0030878]	4
HIF1AN	hypoxia-inducible factor 1, alpha subunit inhibitor	nucleus [GO:0005634]	iron ion binding [GO:0005506]; metal ion binding [GO:0046872]; oxidoreductase activity [GO:0016491]; oxidoreductase activity, acting on single donors with incorporation of molecular oxygen, incorporation of two atoms of oxygen [GO:0016702]; peptide-aspartate beta-dioxygenase activity [GO:0004597]; protein binding [GO:0005515]	null	regulation of transcription, DNA-dependent [GO:0006355]; transcription [GO:0006350]	4
HOXA5	homeobox A5	nucleus [GO:0005634]	sequence-specific DNA binding [GO:0043565]; transcription factor activity [GO:0003700]	null	multicellular organism growth [GO:0035264]; pattern specification process [GO:0007389]; regulation of transcription, DNA-dependent [GO:0006355]; skeletal development [GO:0001501]; thyroid gland development [GO:0030878]	4
IKBKB	inhibitor of kappa light polypeptide gene enhancer in B-cells, kinase beta	cytoplasm [GO:0005737]	ATP binding [GO:0005524]; identical protein binding [GO:0042802]; IkappaB kinase activity [GO:0008384]; nucleotide binding [GO:0000166]; protein serine/threonine kinase activity [GO:0004674]; protein-tyrosine kinase activity [GO:0004713]; transcription activator activity [GO:0016563]; transferase activity [GO:0016740]	MAPK signaling pathway [path:hsa04010]; Apoptosis [path:hsa04210]; Toll-like receptor signaling pathway [path:hsa04620]; T cell receptor signaling pathway [path:hsa04660]; B cell receptor signaling pathway [path:hsa04662]; Insulin signaling pathway [path:hsa04910]; Adipocytokine signaling pathway [path:hsa04920]; Type II diabetes mellitus [path:hsa04930]; Epithelial cell signaling in Helicobacter…	activation of NF-kappaB transcription factor [GO:0051092]; protein amino acid phosphorylation [GO:0006468]; protein modification process [GO:0006464]	4
IL1A	interleukin 1, alpha	cytoplasm [GO:0005737]; extracellular region [GO:0005576]; extracellular space [GO:0005615]	interleukin-1 receptor binding [GO:0005149]; signal transducer activity [GO:0004871]	MAPK signaling pathway [path:hsa04010]; Cytokine-cytokine receptor interaction [path:hsa04060]; Apoptosis [path:hsa04210]; Hematopoietic cell lineage [path:hsa04640]; Type I diabetes mellitus [path:hsa04940]	anti-apoptosis [GO:0006916]; apoptosis [GO:0006915]; cell proliferation [GO:0008283]; cell-cell signaling [GO:0007267]; chemotaxis [GO:0006935]; fever [GO:0001660]; immune response [GO:0006955]; inflammatory response [GO:0006954]; negative regulation of cell proliferation [GO:0008285]	4
IL6R	interleukin 6 receptor	basolateral plasma membrane [GO:0016323]; extracellular region [GO:0005576]; interleukin-6 receptor complex [GO:0005896]; membrane [GO:0016020]	enzyme binding [GO:0019899]; hematopoietin/interferon-class (D200-domain) cytokine receptor activity [GO:0004896]; interleukin-6 receptor activity [GO:0004915]; receptor activity [GO:0004872]	Cytokine-cytokine receptor interaction [path:hsa04060]; Jak-STAT signaling pathway [path:hsa04630]; Hematopoietic cell lineage [path:hsa04640]	cell proliferation [GO:0008283]; cell surface receptor linked signal transduction [GO:0007166]; immune response [GO:0006955]; multicellular organismal development [GO:0007275]	4
JAK1	Janus kinase 1 (a protein tyrosine kinase)	cytoskeleton [GO:0005856]; membrane [GO:0016020]	ATP binding [GO:0005524]; growth hormone receptor binding [GO:0005131]; Janus kinase activity [GO:0004718]; non-membrane spanning protein tyrosine kinase activity [GO:0004715]; nucleotide binding [GO:0000166]; protein binding [GO:0005515]; transferase activity [GO:0016740]	Jak-STAT signaling pathway [path:hsa04630]; Adipocytokine signaling pathway [path:hsa04920]; Pancreatic cancer [path:hsa05212]	cytokine and chemokine mediated signaling pathway [GO:0019221]; enzyme linked receptor protein signaling pathway [GO:0007167]; peptidyl-tyrosine phosphorylation [GO:0018108]; protein kinase cascade [GO:0007243]	4
MAPK8	mitogen-activated protein kinase 8	null	ATP binding [GO:0005524]; JUN kinase activity [GO:0004705]; MAP kinase activity [GO:0004707]; nucleotide binding [GO:0000166]; protein binding [GO:0005515]; protein serine/threonine kinase activity [GO:0004674]; transferase activity [GO:0016740]	MAPK signaling pathway [path:hsa04010]; ErbB signaling pathway [path:hsa04012]; Wnt signaling pathway [path:hsa04310]; Focal adhesion [path:hsa04510]; Toll-like receptor signaling pathway [path:hsa04620]; Fc epsilon RI signaling pathway [path:hsa04664]; Insulin signaling pathway [path:hsa04910]; GnRH signaling pathway [path:hsa04912]; Adipocytokine signaling pathway [path:hsa04920]; Type II diabe…	cell motility [GO:0006928]; JUN phosphorylation [GO:0007258]; negative regulation of apoptosis [GO:0043066]; protein amino acid phosphorylation [GO:0006468]; response to stress [GO:0006950]; response to UV [GO:0009411]; signal transduction [GO:0007165]	4
MLLT4	myeloid/lymphoid or mixed-lineage leukemia (trithorax homolog, Drosophila); translocated to, 4	cellular_component [GO:0005575]; intercellular junction [GO:0005911]	molecular_function [GO:0003674]; protein binding [GO:0005515]; protein C-terminus binding [GO:0008022]	Adherens junction [path:hsa04520]; Tight junction [path:hsa04530]; Leukocyte transendothelial migration [path:hsa04670]	biological_process [GO:0008150]; cell adhesion [GO:0007155]; cell-cell signaling [GO:0007267]; signal transduction [GO:0007165]	4
MTA1	metastasis associated 1	cytoplasm [GO:0005737]; nucleus [GO:0005634]	DNA binding [GO:0003677]; metal ion binding [GO:0046872]; sequence-specific DNA binding [GO:0043565]; transcription factor activity [GO:0003700]; zinc ion binding [GO:0008270]	null	regulation of transcription, DNA-dependent [GO:0006355]; signal transduction [GO:0007165]	4
NOS1	nitric oxide synthase 1 (neuronal)	cell projection [GO:0042995]; membrane [GO:0016020]; membrane fraction [GO:0005624]	calmodulin binding [GO:0005516]; electron carrier activity [GO:0009055]; FAD binding [GO:0050660]; FMN binding [GO:0010181]; heme binding [GO:0020037]; iron ion binding [GO:0005506]; metal ion binding [GO:0046872]; NADP binding [GO:0050661]; nitric-oxide synthase activity [GO:0004517]	Urea cycle and metabolism of amino groups [path:hsa00220]; Arginine and proline metabolism [path:hsa00330]; Aminoacyl-tRNA biosynthesis [path:hsa00970]; Calcium signaling pathway [path:hsa04020]; Long-term depression [path:hsa04730]; Small cell lung cancer [path:hsa05222]	electron transport [GO:0006118]; muscle contraction [GO:0006936]; nitric oxide biosynthetic process [GO:0006809]; synaptic transmission [GO:0007268]	4
NRP1	neuropilin 1	endoplasmic reticulum [GO:0005783]; extracellular region [GO:0005576]; integral to membrane [GO:0016021]; membrane [GO:0016020]; membrane fraction [GO:0005624]; plasma membrane [GO:0005886]	protein binding [GO:0005515]; receptor activity [GO:0004872]; vascular endothelial growth factor receptor activity [GO:0005021]	Axon guidance [path:hsa04360]	angiogenesis [GO:0001525]; axon guidance [GO:0007411]; cell adhesion [GO:0007155]; cell differentiation [GO:0030154]; cell-cell signaling [GO:0007267]; multicellular organismal development [GO:0007275]; nervous system development [GO:0007399]; organ morphogenesis [GO:0009887]; positive regulation of cell proliferation [GO:0008284]; signal transduction [GO:0007165]	4
OS9	amplified in osteosarcoma	soluble fraction [GO:0005625]	protein binding [GO:0005515]	null	null	4
P2RY2	purinergic receptor P2Y, G-protein coupled, 2	integral to plasma membrane [GO:0005887]; plasma membrane [GO:0005886]	purinergic nucleotide receptor activity, G-protein coupled [GO:0045028]; receptor activity [GO:0004872]; rhodopsin-like receptor activity [GO:0001584]	Neuroactive ligand-receptor interaction [path:hsa04080]	cellular ion homeostasis [GO:0006873]; G-protein signaling, coupled to IP3 second messenger (phospholipase C activating) [GO:0007200]; signal transduction [GO:0007165]	4
PAPPA	pregnancy-associated plasma protein A, pappalysin 1	extracellular region [GO:0005576]; extracellular space [GO:0005615]; membrane [GO:0016020]	endopeptidase activity [GO:0004175]; metal ion binding [GO:0046872]; metallopeptidase activity [GO:0008237]; zinc ion binding [GO:0008270]	null	cell differentiation [GO:0030154]; female pregnancy [GO:0007565]; proteolysis [GO:0006508]	4
PLXNA1	plexin A1	cellular_component [GO:0005575]; integral to membrane [GO:0016021]; intracellular [GO:0005622]; membrane [GO:0016020]	receptor activity [GO:0004872]; semaphorin receptor activity [GO:0017154]	Axon guidance [path:hsa04360]	multicellular organismal development [GO:0007275]; signal transduction [GO:0007165]	4
PPP2R5D	protein phosphatase 2, regulatory subunit B', delta isoform	cytoplasm [GO:0005737]; nucleus [GO:0005634]; protein phosphatase type 2A complex [GO:0000159]	protein binding [GO:0005515]; protein phosphatase type 2A regulator activity [GO:0008601]	null	nervous system development [GO:0007399]; signal transduction [GO:0007165]	4
PRTN3	proteinase 3 (serine proteinase, neutrophil, Wegener granulomatosis autoantigen)	cellular_component [GO:0005575]	protein binding [GO:0005515]; serine-type endopeptidase activity [GO:0004252]	null	collagen catabolic process [GO:0030574]; positive regulation of cell proliferation [GO:0008284]; proteolysis [GO:0006508]	4
RARB	retinoic acid receptor, beta	cellular_component [GO:0005575]; cytoplasm [GO:0005737]; nucleus [GO:0005634]	metal ion binding [GO:0046872]; receptor activity [GO:0004872]; retinoic acid receptor activity [GO:0003708]; sequence-specific DNA binding [GO:0043565]; steroid hormone receptor activity [GO:0003707]; transcription factor activity [GO:0003700]; zinc ion binding [GO:0008270]	Small cell lung cancer [path:hsa05222]; Non-small cell lung cancer [path:hsa05223]	regulation of transcription, DNA-dependent [GO:0006355]; signal transduction [GO:0007165]; transcription [GO:0006350]	4
TIMP3	TIMP metallopeptidase inhibitor 3 (Sorsby fundus dystrophy, pseudoinflammatory)	extracellular region [GO:0005576]; proteinaceous extracellular matrix [GO:0005578]	enzyme inhibitor activity [GO:0004857]; metalloendopeptidase inhibitor activity [GO:0008191]; molecular_function [GO:0003674]; protein binding [GO:0005515]	null	induction of apoptosis by extracellular signals [GO:0008624]; response to stimulus [GO:0050896]; transmembrane receptor protein tyrosine kinase signaling pathway [GO:0007169]; visual perception [GO:0007601]	4
TNF	tumor necrosis factor (TNF superfamily, member 2)	extracellular region [GO:0005576]; extracellular space [GO:0005615]; integral to membrane [GO:0016021]; plasma membrane [GO:0005886]; soluble fraction [GO:0005625]	cytokine activity [GO:0005125]; protein binding [GO:0005515]; tumor necrosis factor receptor binding [GO:0005164]	MAPK signaling pathway [path:hsa04010]; Cytokine-cytokine receptor interaction [path:hsa04060]; Apoptosis [path:hsa04210]; TGF-beta signaling pathway [path:hsa04350]; Toll-like receptor signaling pathway [path:hsa04620]; Hematopoietic cell lineage [path:hsa04640]; Natural killer cell mediated cytotoxicity [path:hsa04650]; T cell receptor signaling pathway [path:hsa04660]; Fc epsilon RI signaling …	activation of NF-kappaB transcription factor [GO:0051092]; anti-apoptosis [GO:0006916]; apoptosis [GO:0006915]; calcium-mediated signaling [GO:0019722]; cell activation [GO:0001775]; cellular extravasation [GO:0045123]; defense response to bacterium [GO:0042742]; glucose metabolic process [GO:0006006]; humoral immune response [GO:0006959]; induction of apoptosis via death domain receptors [GO:000…	4
TNFRSF12A	tumor necrosis factor receptor superfamily, member 12A	cell surface [GO:0009986]; integral to membrane [GO:0016021]; plasma membrane [GO:0005886]; ruffle [GO:0001726]	protein binding [GO:0005515]; receptor activity [GO:0004872]	Cytokine-cytokine receptor interaction [path:hsa04060]	angiogenesis [GO:0001525]; apoptosis [GO:0006915]; cell adhesion [GO:0007155]; cell death [GO:0008219]; cell differentiation [GO:0030154]; cell motility [GO:0006928]; multicellular organismal development [GO:0007275]; positive regulation of axon extension [GO:0045773]; substrate-bound cell migration, cell attachment to substrate [GO:0006931]	4
TNFRSF25	tumor necrosis factor receptor superfamily, member 25	cytosol [GO:0005829]; extracellular region [GO:0005576]; integral to plasma membrane [GO:0005887]; plasma membrane [GO:0005886]	protein binding [GO:0005515]; receptor activity [GO:0004872]; tumor necrosis factor receptor activity [GO:0005031]	Cytokine-cytokine receptor interaction [path:hsa04060]	cell surface receptor linked signal transduction [GO:0007166]; induction of apoptosis by extracellular signals [GO:0008624]; regulation of apoptosis [GO:0042981]	4
TNIP2	TNFAIP3 interacting protein 2	null	null	null	null	4
VEGFA	vascular endothelial growth factor A	extracellular region [GO:0005576]; extracellular space [GO:0005615]; membrane [GO:0016020]; proteinaceous extracellular matrix [GO:0005578]	extracellular matrix binding [GO:0050840]; growth factor activity [GO:0008083]; heparin binding [GO:0008201]; protein binding [GO:0005515]; protein homodimerization activity [GO:0042803]; vascular endothelial growth factor receptor binding [GO:0005172]	Cytokine-cytokine receptor interaction [path:hsa04060]; mTOR signaling pathway [path:hsa04150]; VEGF signaling pathway [path:hsa04370]; Focal adhesion [path:hsa04510]; Renal cell carcinoma [path:hsa05211]; Pancreatic cancer [path:hsa05212]; Bladder cancer [path:hsa05219]	angiogenesis [GO:0001525]; cell migration [GO:0016477]; cell proliferation [GO:0008283]; induction of positive chemotaxis [GO:0050930]; multicellular organismal development [GO:0007275]; negative regulation of apoptosis [GO:0043066]; nervous system development [GO:0007399]; positive regulation of cell proliferation [GO:0008284]; positive regulation of vascular endothelial growth factor receptor s…	4
ADAMTS1	ADAM metallopeptidase with thrombospondin type 1 motif, 1	extracellular region [GO:0005576]; proteinaceous extracellular matrix [GO:0005578]	heparin binding [GO:0008201]; integrin binding [GO:0005178]; metal ion binding [GO:0046872]; metalloendopeptidase activity [GO:0004222]; zinc ion binding [GO:0008270]	null	integrin-mediated signaling pathway [GO:0007229]; negative regulation of cell proliferation [GO:0008285]; proteolysis [GO:0006508]	3
ADM	adrenomedullin	extracellular region [GO:0005576]; extracellular space [GO:0005615]; soluble fraction [GO:0005625]	hormone activity [GO:0005179]	null	blood circulation [GO:0008015]; cAMP biosynthetic process [GO:0006171]; cell-cell signaling [GO:0007267]; excretion [GO:0007588]; female pregnancy [GO:0007565]; heart development [GO:0007507]; positive regulation of cell proliferation [GO:0008284]; progesterone biosynthetic process [GO:0006701]; response to wounding [GO:0009611]; signal transduction [GO:0007165]	3
ANGPTL3	angiopoietin-like 3	extracellular region [GO:0005576]; extracellular space [GO:0005615]	cell surface binding [GO:0043498]; enzyme inhibitor activity [GO:0004857]; integrin binding [GO:0005178]; phospholipase inhibitor activity [GO:0004859]	null	cell-matrix adhesion [GO:0007160]; cholesterol transport [GO:0030301]; fatty acid transport [GO:0015908]; glycerol transport [GO:0015793]; integrin-mediated signaling pathway [GO:0007229]; lipid homeostasis [GO:0055088]; lipoprotein transport [GO:0042953]; negative regulation of lipoprotein lipase activity [GO:0051005]; phospholipid transport [GO:0015914]; positive regulation of angiogenesis [GO:…	3
C5	complement component 5	extracellular region [GO:0005576]; extracellular space [GO:0005615]; membrane attack complex [GO:0005579]	chemokine activity [GO:0008009]; endopeptidase inhibitor activity [GO:0004866]; receptor binding [GO:0005102]	Complement and coagulation cascades [path:hsa04610]	activation of MAPK activity [GO:0000187]; chemotaxis [GO:0006935]; complement activation [GO:0006956]; complement activation, alternative pathway [GO:0006957]; complement activation, classical pathway [GO:0006958]; cytolysis [GO:0019835]; G-protein coupled receptor protein signaling pathway [GO:0007186]; inflammatory response [GO:0006954]; response to stress [GO:0006950]	3
C6	complement component 6	extracellular region [GO:0005576]; extracellular space [GO:0005615]; membrane [GO:0016020]; membrane attack complex [GO:0005579]	null	Complement and coagulation cascades [path:hsa04610]	complement activation, classical pathway [GO:0006958]; cytolysis [GO:0019835]; innate immune response [GO:0045087]	3
CALCRL	calcitonin receptor-like	integral to plasma membrane [GO:0005887]; plasma membrane [GO:0005886]	calcitonin gene-related polypeptide receptor activity [GO:0001635]; calcitonin receptor activity [GO:0004948]; G-protein coupled receptor activity [GO:0004930]; receptor activity [GO:0004872]	Neuroactive ligand-receptor interaction [path:hsa04080]	G-protein signaling, adenylate cyclase activating pathway [GO:0007189]; G-protein signaling, coupled to cyclic nucleotide second messenger [GO:0007187]; heart development [GO:0007507]; positive regulation of smooth muscle cell proliferation [GO:0048661]; signal transduction [GO:0007165]	3
CANX	calnexin	cytoplasm [GO:0005737]; endoplasmic reticulum [GO:0005783]; endoplasmic reticulum membrane [GO:0005789]; integral to membrane [GO:0016021]; melanosome [GO:0042470]; membrane [GO:0016020]	calcium ion binding [GO:0005509]; sugar binding [GO:0005529]; unfolded protein binding [GO:0051082]	Antigen processing and presentation [path:hsa04612]	angiogenesis [GO:0001525]; protein folding [GO:0006457]; protein secretion [GO:0009306]	3
CCND1	cyclin D1	cellular_component [GO:0005575]; cyclin-dependent protein kinase holoenzyme complex [GO:0000307]; cytosol [GO:0005829]; intracellular [GO:0005622]; nucleus [GO:0005634]	cyclin-dependent protein kinase regulator activity [GO:0016538]; protein binding [GO:0005515]; protein kinase activity [GO:0004672]; protein kinase binding [GO:0019901]	Cell cycle [path:hsa04110]; [path:hsa04115]; Wnt signaling pathway [path:hsa04310]; Focal adhesion [path:hsa04510]; Jak-STAT signaling pathway [path:hsa04630]; Colorectal cancer [path:hsa05210]; Pancreatic cancer [path:hsa05212]; Endometrial cancer [path:hsa05213]; Glioma [path:hsa05214]; Prostate cancer [path:hsa05215]; Thyroid cancer [path:hsa05216]; Melanoma [path:hsa05218]; Bladder cancer [pa…	cell cycle [GO:0007049]; cell division [GO:0051301]; fat cell differentiation [GO:0045444]; G1/S transition of mitotic cell cycle [GO:0000082]; positive regulation of cyclin-dependent protein kinase activity [GO:0045737]; positive regulation of protein amino acid phosphorylation [GO:0001934]; protein amino acid phosphorylation [GO:0006468]; re-entry into mitotic cell cycle [GO:0000320]; response …	3
CHRNA7	cholinergic receptor, nicotinic, alpha 7	apical plasma membrane [GO:0016324]; asymmetric synapse [GO:0032279]; axon [GO:0030424]; cell junction [GO:0030054]; cell soma [GO:0043025]; cytoplasm [GO:0005737]; dendritic shaft [GO:0043198]; dendritic spine [GO:0043197]; external side of plasma membrane [GO:0009897]; growth cone [GO:0030426]; integral to membrane [GO:0016021]; lipid raft [GO:0045121]; membrane fraction [GO:0005624]; nicotinic…	acetylcholine receptor activity [GO:0015464]; adenylate cyclase binding [GO:0008179]; beta-amyloid binding [GO:0001540]; chloride channel regulator activity [GO:0017081]; drug binding [GO:0008144]; extracellular ligand-gated ion channel activity [GO:0005230]; ion channel activity [GO:0005216]; neurotransmitter receptor activity [GO:0030594]; nicotinic acetylcholine-activated cation-selective chan…	Calcium signaling pathway [path:hsa04020]	activation of MAPK activity [GO:0000187]; associative learning [GO:0008306]; B cell activation [GO:0042113]; behavioral response to ethanol [GO:0048149]; calcium ion transport [GO:0006816]; cellular calcium ion homeostasis [GO:0006874]; cognition [GO:0050890]; dopamine biosynthetic process [GO:0042416]; generation of action potential [GO:0019228]; generation of ovulation cycle rhythm [GO:0060112]…	3
COL4A5	collagen, type IV, alpha 5 (Alport syndrome)	collagen [GO:0005581]; collagen type IV [GO:0005587]; cytoplasm [GO:0005737]; extracellular region [GO:0005576]	binding [GO:0005488]; extracellular matrix structural constituent [GO:0005201]	null	phosphate transport [GO:0006817]	3
COL4A6	collagen, type IV, alpha 6	collagen [GO:0005581]; collagen type IV [GO:0005587]; cytoplasm [GO:0005737]; extracellular region [GO:0005576]	extracellular matrix structural constituent [GO:0005201]; protein binding [GO:0005515]	Cell Communication [path:hsa01430]; Focal adhesion [path:hsa04510]; ECM-receptor interaction [path:hsa04512]; Small cell lung cancer [path:hsa05222]	cell adhesion [GO:0007155]; extracellular matrix organization and biogenesis [GO:0030198]; phosphate transport [GO:0006817]	3
CTSB	cathepsin B	apical plasma membrane [GO:0016324]; external side of plasma membrane [GO:0009897]; extracellular region [GO:0005576]; intracellular [GO:0005622]; lysosome [GO:0005764]; melanosome [GO:0042470]; mitochondrion [GO:0005739]	cathepsin B activity [GO:0004213]; cysteine-type endopeptidase activity [GO:0004197]; kininogen binding [GO:0030984]	Antigen processing and presentation [path:hsa04612]	proteolysis [GO:0006508]; regulation of apoptosis [GO:0042981]; regulation of catalytic activity [GO:0050790]; response to wounding [GO:0009611]	3
CXCL11	chemokine (C-X-C motif) ligand 11	extracellular region [GO:0005576]; extracellular space [GO:0005615]	chemokine activity [GO:0008009]	Cytokine-cytokine receptor interaction [path:hsa04060]; Toll-like receptor signaling pathway [path:hsa04620]	cell-cell signaling [GO:0007267]; chemotaxis [GO:0006935]; immune response [GO:0006955]; inflammatory response [GO:0006954]; signal transduction [GO:0007165]	3
CXCL13	chemokine (C-X-C motif) ligand 13 (B-cell chemoattractant)	extracellular region [GO:0005576]; extracellular space [GO:0005615]; soluble fraction [GO:0005625]	chemokine activity [GO:0008009]	null	cell-cell signaling [GO:0007267]; chemotaxis [GO:0006935]; elevation of cytosolic calcium ion concentration [GO:0007204]; immune response [GO:0006955]; inflammatory response [GO:0006954]; lymph node development [GO:0048535]	3
CXCL9	chemokine (C-X-C motif) ligand 9	extracellular region [GO:0005576]; extracellular space [GO:0005615]	chemokine activity [GO:0008009]	Cytokine-cytokine receptor interaction [path:hsa04060]; Toll-like receptor signaling pathway [path:hsa04620]	cell-cell signaling [GO:0007267]; cellular defense response [GO:0006968]; chemotaxis [GO:0006935]; G-protein coupled receptor protein signaling pathway [GO:0007186]; immune response [GO:0006955]; inflammatory response [GO:0006954]; signal transduction [GO:0007165]	3
DPP4	dipeptidyl-peptidase 4 (CD26, adenosine deaminase complexing protein 2)	extracellular region [GO:0005576]; integral to membrane [GO:0016021]; intercellular canaliculus [GO:0046581]; plasma membrane [GO:0005886]	aminopeptidase activity [GO:0004177]; dipeptidyl-peptidase IV activity [GO:0004274]; prolyl oligopeptidase activity [GO:0004287]	null	immune response [GO:0006955]; proteolysis [GO:0006508]	3
EDN1	endothelin 1	extracellular region [GO:0005576]; extracellular space [GO:0005615]; soluble fraction [GO:0005625]	endothelin A receptor binding [GO:0031707]; endothelin B receptor binding [GO:0031708]; hormone activity [GO:0005179]	Melanogenesis [path:hsa04916]	blood vessel morphogenesis [GO:0048514]; cartilage development [GO:0051216]; cell-cell signaling [GO:0007267]; diuresis [GO:0030146]; dorsal/ventral pattern formation [GO:0009953]; elevation of cytosolic calcium ion concentration during G-protein signaling, coupled to IP3 second messenger (phospholipase C activating) [GO:0051482]; G-protein signaling, phospholipase D activating pathway [GO:003158…	3
EDNRB	endothelin receptor type B	integral to plasma membrane [GO:0005887]; plasma membrane [GO:0005886]	endothelin-B receptor activity [GO:0001600]; protein binding [GO:0005515]; receptor activity [GO:0004872]; rhodopsin-like receptor activity [GO:0001584]	Calcium signaling pathway [path:hsa04020]; Neuroactive ligand-receptor interaction [path:hsa04080]; Melanogenesis [path:hsa04916]	G-protein signaling, coupled to IP3 second messenger (phospholipase C activating) [GO:0007200]; melanocyte differentiation [GO:0030318]; negative regulation of adenylate cyclase activity [GO:0007194]; neural crest cell migration [GO:0001755]; peripheral nervous system development [GO:0007422]; pigmentation during development [GO:0048066]; posterior midgut development [GO:0007497]; regulation of b…	3
EPHB2	EPH receptor B2	integral to membrane [GO:0016021]; membrane [GO:0016020]	ATP binding [GO:0005524]; ephrin receptor activity [GO:0005003]; nucleotide binding [GO:0000166]; protein binding [GO:0005515]; receptor activity [GO:0004872]; transferase activity [GO:0016740]; transmembrane-ephrin receptor activity [GO:0005005]	Axon guidance [path:hsa04360]	cell cycle [GO:0007049]; negative regulation of cell cycle [GO:0045786]; nervous system development [GO:0007399]; protein amino acid phosphorylation [GO:0006468]; transmembrane receptor protein tyrosine kinase signaling pathway [GO:0007169]	3
EPO	erythropoietin	extracellular region [GO:0005576]; extracellular space [GO:0005615]	erythropoietin receptor binding [GO:0005128]; hormone activity [GO:0005179]; protein binding [GO:0005515]	Cytokine-cytokine receptor interaction [path:hsa04060]; Jak-STAT signaling pathway [path:hsa04630]; Hematopoietic cell lineage [path:hsa04640]	blood circulation [GO:0008015]; cell-cell signaling [GO:0007267]; erythrocyte differentiation [GO:0030218]; erythrocyte maturation [GO:0043249]; multicellular organismal development [GO:0007275]; response to hypoxia [GO:0001666]; signal transduction [GO:0007165]	3
FIBP	fibroblast growth factor (acidic) intracellular binding protein	membrane [GO:0016020]; membrane fraction [GO:0005624]; mitochondrion [GO:0005739]; nucleus [GO:0005634]	fibroblast growth factor binding [GO:0017134]; protein binding [GO:0005515]	null	fibroblast growth factor receptor signaling pathway [GO:0008543]	3
FIGF	c-fos induced growth factor (vascular endothelial growth factor D)	extracellular region [GO:0005576]; extracellular space [GO:0005615]; membrane [GO:0016020]	growth factor activity [GO:0008083]; platelet-derived growth factor receptor binding [GO:0005161]; protein homodimerization activity [GO:0042803]; vascular endothelial growth factor receptor 3 binding [GO:0043185]	mTOR signaling pathway [path:hsa04150]; Focal adhesion [path:hsa04510]; Renal cell carcinoma [path:hsa05211]; Pancreatic cancer [path:hsa05212]; Bladder cancer [path:hsa05219]	angiogenesis [GO:0001525]; cell differentiation [GO:0030154]; cell proliferation [GO:0008283]; multicellular organismal development [GO:0007275]; positive regulation of cell proliferation [GO:0008284]; vascular endothelial growth factor receptor signaling pathway [GO:0048010]	3
GATA6	GATA binding protein 6	nucleus [GO:0005634]	chromatin binding [GO:0003682]; metal ion binding [GO:0046872]; protein binding [GO:0005515]; RNA polymerase II transcription factor activity, enhancer binding [GO:0003705]; sequence-specific DNA binding [GO:0043565]; transcription activator activity [GO:0016563]; zinc ion binding [GO:0008270]	null	liver development [GO:0001889]; muscle development [GO:0007517]; positive regulation of transcription [GO:0045941]; positive regulation of transcription from RNA polymerase II promoter [GO:0045944]; regulation of transcription, DNA-dependent [GO:0006355]; transcription [GO:0006350]	3
GPC1	glypican 1	extracellular region [GO:0005576]; extracellular space [GO:0005615]; integral to plasma membrane [GO:0005887]; plasma membrane [GO:0005886]; proteinaceous extracellular matrix [GO:0005578]	null	null	null	3
GRB14	growth factor receptor-bound protein 14	cytoplasm [GO:0005737]; endosome [GO:0005768]; endosome membrane [GO:0010008]; Golgi apparatus [GO:0005794]; Golgi membrane [GO:0000139]; membrane [GO:0016020]	protein binding [GO:0005515]; SH3/SH2 adaptor activity [GO:0005070]	null	signal transduction [GO:0007165]	3
HAND2	heart and neural crest derivatives expressed 2	nucleus [GO:0005634]	transcription factor activity [GO:0003700]; transcription regulator activity [GO:0030528]	null	angiogenesis [GO:0001525]; cell differentiation [GO:0030154]; heart development [GO:0007507]; multicellular organismal development [GO:0007275]; regulation of transcription [GO:0045449]; regulation of transcription, DNA-dependent [GO:0006355]; transcription from RNA polymerase II promoter [GO:0006366]	3
HMOX1	heme oxygenase (decycling) 1	caveolar membrane [GO:0016599]; cytosol [GO:0005829]; endoplasmic reticulum [GO:0005783]; membrane fraction [GO:0005624]; microsome [GO:0005792]; nucleolus [GO:0005730]; nucleus [GO:0005634]	heme binding [GO:0020037]; heme oxygenase (decyclizing) activity [GO:0004392]; iron ion binding [GO:0005506]; metal ion binding [GO:0046872]; oxidoreductase activity [GO:0016491]; phospholipase D activity [GO:0004630]; protein binding [GO:0005515]; signal transducer activity [GO:0004871]	Porphyrin and chlorophyll metabolism [path:hsa00860]	angiogenesis [GO:0001525]; cellular response to nutrient [GO:0031670]; DNA damage response, signal transduction resulting in induction of apoptosis [GO:0008630]; heme catabolic process [GO:0042167]; heme oxidation [GO:0006788]; negative regulation of cell proliferation [GO:0008285]; negative regulation of DNA binding [GO:0043392]; negative regulation of mast cell cytokine production [GO:0032764];…	3
IGFBP7	insulin-like growth factor binding protein 7	extracellular region [GO:0005576]	insulin-like growth factor binding [GO:0005520]	null	negative regulation of cell proliferation [GO:0008285]; regulation of cell growth [GO:0001558]	3
IL1R2	interleukin 1 receptor, type II	integral to membrane [GO:0016021]; membrane [GO:0016020]	interleukin-1, Type II, blocking receptor activity [GO:0004910]; receptor activity [GO:0004872]	MAPK signaling pathway [path:hsa04010]; Cytokine-cytokine receptor interaction [path:hsa04060]; Hematopoietic cell lineage [path:hsa04640]	immune response [GO:0006955]	3
PAX2	paired box 2	nucleus [GO:0005634]	DNA binding [GO:0003677]	null	axonogenesis [GO:0007409]; cell differentiation [GO:0030154]; multicellular organismal development [GO:0007275]; regulation of transcription, DNA-dependent [GO:0006355]; transcription [GO:0006350]; transcription from RNA polymerase II promoter [GO:0006366]; visual perception [GO:0007601]	3
PRKD2	protein kinase D2	intracellular [GO:0005622]	ATP binding [GO:0005524]; diacylglycerol binding [GO:0019992]; metal ion binding [GO:0046872]; nucleotide binding [GO:0000166]; protein kinase C activity [GO:0004697]; protein serine/threonine kinase activity [GO:0004674]; transferase activity [GO:0016740]; zinc ion binding [GO:0008270]	null	intracellular signaling cascade [GO:0007242]; protein amino acid phosphorylation [GO:0006468]	3
PTPRB	protein tyrosine phosphatase, receptor type, B	integral to plasma membrane [GO:0005887]; membrane [GO:0016020]; membrane fraction [GO:0005624]	hydrolase activity [GO:0016787]; phosphoric monoester hydrolase activity [GO:0016791]; protein binding [GO:0005515]; protein tyrosine phosphatase activity [GO:0004725]; receptor activity [GO:0004872]; transmembrane receptor protein tyrosine phosphatase activity [GO:0005001]	Adherens junction [path:hsa04520]	protein amino acid dephosphorylation [GO:0006470]	3
PZP	pregnancy-zone protein	extracellular region [GO:0005576]	endopeptidase inhibitor activity [GO:0004866]; protein binding [GO:0005515]; serine-type endopeptidase inhibitor activity [GO:0004867]; wide-spectrum protease inhibitor activity [GO:0017114]	null	female pregnancy [GO:0007565]	3
SDC3	syndecan 3	integral to membrane [GO:0016021]; membrane [GO:0016020]	cytoskeletal protein binding [GO:0008092]	ECM-receptor interaction [path:hsa04512]; Cell adhesion molecules (CAMs) [path:hsa04514]	null	3
SDC4	syndecan 4	cell surface [GO:0009986]; integral to plasma membrane [GO:0005887]; membrane [GO:0016020]	cytoskeletal protein binding [GO:0008092]; molecular_function [GO:0003674]	ECM-receptor interaction [path:hsa04512]; Cell adhesion molecules (CAMs) [path:hsa04514]	biological_process [GO:0008150]	3
SEMA3F	sema domain, immunoglobulin domain (Ig), short basic domain, secreted, (semaphorin) 3F	extracellular region [GO:0005576]; extracellular space [GO:0005615]; membrane [GO:0016020]	receptor activity [GO:0004872]	Axon guidance [path:hsa04360]	multicellular organismal development [GO:0007275]	3
SFRP2	secreted frizzled-related protein 2	extracellular region [GO:0005576]	protein binding [GO:0005515]	Wnt signaling pathway [path:hsa04310]	cell differentiation [GO:0030154]; multicellular organismal development [GO:0007275]; somitogenesis [GO:0001756]; Wnt receptor signaling pathway [GO:0016055]	3
TEK	TEK tyrosine kinase, endothelial (venous malformations, multiple cutaneous and mucosal)	integral to plasma membrane [GO:0005887]; membrane [GO:0016020]	ATP binding [GO:0005524]; kinase activity [GO:0016301]; nucleotide binding [GO:0000166]; receptor activity [GO:0004872]; transferase activity [GO:0016740]; transmembrane receptor protein tyrosine kinase activity [GO:0004714]	null	cell-cell signaling [GO:0007267]; protein amino acid phosphorylation [GO:0006468]; signal transduction [GO:0007165]; transmembrane receptor protein tyrosine kinase signaling pathway [GO:0007169]	3
TNFSF12	tumor necrosis factor (ligand) superfamily, member 12	extracellular region [GO:0005576]; extracellular space [GO:0005615]; integral to plasma membrane [GO:0005887]; perinuclear region of cytoplasm [GO:0048471]; plasma membrane [GO:0005886]	cytokine activity [GO:0005125]; tumor necrosis factor receptor binding [GO:0005164]	Cytokine-cytokine receptor interaction [path:hsa04060]	angiogenesis [GO:0001525]; apoptosis [GO:0006915]; cell differentiation [GO:0030154]; endothelial cell migration [GO:0043542]; immune response [GO:0006955]; induction of apoptosis [GO:0006917]; multicellular organismal development [GO:0007275]; positive regulation of angiogenesis [GO:0045766]; positive regulation of endothelial cell proliferation [GO:0001938]; signal transduction [GO:0007165]	3
TWIST1	twist homolog 1 (acrocephalosyndactyly 3; Saethre-Chotzen syndrome) (Drosophila)	nucleus [GO:0005634]	DNA binding [GO:0003677]; enzyme inhibitor activity [GO:0004857]; protein binding [GO:0005515]; RNA polymerase II transcription factor activity [GO:0003702]	null	anatomical structure morphogenesis [GO:0009653]; cell differentiation [GO:0030154]; multicellular organismal development [GO:0007275]; negative regulation of transcription from RNA polymerase II promoter [GO:0000122]; regulation of transcription, DNA-dependent [GO:0006355]; skeletal development [GO:0001501]	3
VEGFC	vascular endothelial growth factor C	extracellular region [GO:0005576]; membrane [GO:0016020]	growth factor activity [GO:0008083]; vascular endothelial growth factor receptor 3 binding [GO:0043185]	Cytokine-cytokine receptor interaction [path:hsa04060]; mTOR signaling pathway [path:hsa04150]; Focal adhesion [path:hsa04510]; Renal cell carcinoma [path:hsa05211]; Pancreatic cancer [path:hsa05212]; Bladder cancer [path:hsa05219]	angiogenesis [GO:0001525]; cell differentiation [GO:0030154]; cell proliferation [GO:0008283]; morphogenesis of embryonic epithelium [GO:0016331]; multicellular organismal development [GO:0007275]; organ morphogenesis [GO:0009887]; positive regulation of neuroblast proliferation [GO:0002052]; signal transduction [GO:0007165]; substrate-bound cell migration [GO:0006929]; vascular endothelial growt…	3
YES1	v-yes-1 Yamaguchi sarcoma viral oncogene homolog 1	cytoplasm [GO:0005737]; membrane fraction [GO:0005624]	ATP binding [GO:0005524]; non-membrane spanning protein tyrosine kinase activity [GO:0004715]; nucleotide binding [GO:0000166]; protein binding [GO:0005515]; transferase activity [GO:0016740]	Adherens junction [path:hsa04520]; Tight junction [path:hsa04530]	glucose transport [GO:0015758]; protein amino acid autophosphorylation [GO:0046777]; protein modification process [GO:0006464]	3
AKT2	v-akt murine thymoma viral oncogene homolog 2	null	ATP binding [GO:0005524]; nucleotide binding [GO:0000166]; protein binding [GO:0005515]; protein serine/threonine kinase activity [GO:0004674]; transferase activity [GO:0016740]	MAPK signaling pathway [path:hsa04010]; ErbB signaling pathway [path:hsa04012]; mTOR signaling pathway [path:hsa04150]; Apoptosis [path:hsa04210]; VEGF signaling pathway [path:hsa04370]; Focal adhesion [path:hsa04510]; Tight junction [path:hsa04530]; Toll-like receptor signaling pathway [path:hsa04620]; Jak-STAT signaling pathway [path:hsa04630]; T cell receptor signaling pathway [path:hsa04660];…	protein amino acid phosphorylation [GO:0006468]; protein modification process [GO:0006464]	2
ANGPT1	angiopoietin 1	extracellular region [GO:0005576]	receptor binding [GO:0005102]	Cell Communication [path:hsa01430]; Focal adhesion [path:hsa04510]	angiogenesis [GO:0001525]; cell differentiation [GO:0030154]; multicellular organismal development [GO:0007275]; signal transduction [GO:0007165]	2
ANGPT2	angiopoietin 2	extracellular region [GO:0005576]; extracellular space [GO:0005615]	receptor binding [GO:0005102]	null	angiogenesis [GO:0001525]; cell differentiation [GO:0030154]; multicellular organismal development [GO:0007275]; signal transduction [GO:0007165]	2
AREG	amphiregulin (schwannoma-derived growth factor)	extracellular space [GO:0005615]; integral to membrane [GO:0016021]; membrane [GO:0016020]	cytokine activity [GO:0005125]; growth factor activity [GO:0008083]	ErbB signaling pathway [path:hsa04012]	cell proliferation [GO:0008283]; cell-cell signaling [GO:0007267]	2
ARNT2	aryl-hydrocarbon receptor nuclear translocator 2	nucleus [GO:0005634]; transcription factor complex [GO:0005667]	aryl hydrocarbon receptor binding [GO:0017162]; aryl hydrocarbon receptor nuclear translocator activity [GO:0005061]; protein heterodimerization activity [GO:0046982]; signal transducer activity [GO:0004871]; transcription factor activity [GO:0003700]	Renal cell carcinoma [path:hsa05211]	central nervous system development [GO:0007417]; in utero embryonic development [GO:0001701]; positive regulation of transcription [GO:0045941]; positive regulation of transcription from RNA polymerase II promoter [GO:0045944]; regulation of transcription, DNA-dependent [GO:0006355]; response to hypoxia [GO:0001666]; signal transduction [GO:0007165]	2
BDNF	brain-derived neurotrophic factor	extracellular region [GO:0005576]	growth factor activity [GO:0008083]; protein binding [GO:0005515]	MAPK signaling pathway [path:hsa04010]; Huntington's disease [path:hsa05040]	nervous system development [GO:0007399]	2
BTC	betacellulin	extracellular region [GO:0005576]; integral to membrane [GO:0016021]; membrane [GO:0016020]; soluble fraction [GO:0005625]	epidermal growth factor receptor binding [GO:0005154]; growth factor activity [GO:0008083]	ErbB signaling pathway [path:hsa04012]	cell proliferation [GO:0008283]; positive regulation of cell proliferation [GO:0008284]	2
CALCA	calcitonin-related polypeptide alpha	axon [GO:0030424]; cell soma [GO:0043025]; cytoplasm [GO:0005737]; extracellular region [GO:0005576]; extracellular space [GO:0005615]; intracellular [GO:0005622]; nucleus [GO:0005634]; terminal button [GO:0043195]	calcitonin receptor binding [GO:0031716]; hormone activity [GO:0005179]	null	adenylate cyclase activation [GO:0007190]; cell-cell signaling [GO:0007267]; cellular calcium ion homeostasis [GO:0006874]; cytosolic calcium ion homeostasis [GO:0051480]; detection of temperature stimulus involved in sensory perception of pain [GO:0050965]; elevation of cytosolic calcium ion concentration during G-protein signaling, coupled to IP3 second messenger (phospholipase C activating) [G…	2
CBX5	chromobox homolog 5 (HP1 alpha homolog, Drosophila)	chromatin [GO:0000785]; chromocenter [GO:0010369]; kinetochore [GO:0000776]; nuclear envelope [GO:0005635]; nuclear heterochromatin [GO:0005720]; nucleus [GO:0005634]	chromatin binding [GO:0003682]; protein binding [GO:0005515]	null	chromatin assembly or disassembly [GO:0006333]	2
CCL15	chemokine (C-C motif) ligand 15	extracellular region [GO:0005576]; extracellular space [GO:0005615]	chemoattractant activity [GO:0042056]; chemokine activity [GO:0008009]; heparin binding [GO:0008201]; signal transducer activity [GO:0004871]	Cytokine-cytokine receptor interaction [path:hsa04060]	cell-cell signaling [GO:0007267]; cellular calcium ion homeostasis [GO:0006874]; chemotaxis [GO:0006935]; immune response [GO:0006955]; signal transduction [GO:0007165]	2
CCL26	chemokine (C-C motif) ligand 26	extracellular region [GO:0005576]; extracellular space [GO:0005615]	chemokine activity [GO:0008009]	Cytokine-cytokine receptor interaction [path:hsa04060]	cell-cell signaling [GO:0007267]; chemotaxis [GO:0006935]; immune response [GO:0006955]; inflammatory response [GO:0006954]; signal transduction [GO:0007165]	2
CCR4	chemokine (C-C motif) receptor 4	integral to plasma membrane [GO:0005887]; plasma membrane [GO:0005886]	angiotensin type II receptor activity [GO:0004945]; C-C chemokine receptor activity [GO:0016493]; receptor activity [GO:0004872]; rhodopsin-like receptor activity [GO:0001584]	Cytokine-cytokine receptor interaction [path:hsa04060]	chemotaxis [GO:0006935]; elevation of cytosolic calcium ion concentration [GO:0007204]; G-protein coupled receptor protein signaling pathway [GO:0007186]; immune response [GO:0006955]; inflammatory response [GO:0006954]; neuron migration [GO:0001764]; signal transduction [GO:0007165]; tolerance induction [GO:0002507]	2
COL4A4	collagen, type IV, alpha 4	collagen [GO:0005581]; collagen type IV [GO:0005587]; cytoplasm [GO:0005737]; extracellular region [GO:0005576]	binding [GO:0005488]; extracellular matrix structural constituent [GO:0005201]	Cell Communication [path:hsa01430]; Focal adhesion [path:hsa04510]; ECM-receptor interaction [path:hsa04512]; Small cell lung cancer [path:hsa05222]	long-term strengthening of neuromuscular junction [GO:0042062]; phosphate transport [GO:0006817]	2
COX5A	cytochrome c oxidase subunit Va	membrane [GO:0016020]; mitochondrial inner membrane [GO:0005743]; mitochondrion [GO:0005739]	cytochrome-c oxidase activity [GO:0004129]; electron carrier activity [GO:0009055]; iron ion binding [GO:0005506]; metal ion binding [GO:0046872]	Oxidative phosphorylation [path:hsa00190]	electron transport [GO:0006118]	2
CSTA	cystatin A (stefin A)	cornified envelope [GO:0001533]; cytoplasm [GO:0005737]; intracellular [GO:0005622]	cysteine protease inhibitor activity [GO:0004869]; protein binding, bridging [GO:0030674]; structural molecule activity [GO:0005198]	null	keratinocyte differentiation [GO:0030216]; peptide cross-linking [GO:0018149]	2
CTGF	connective tissue growth factor	extracellular region [GO:0005576]; extracellular space [GO:0005615]; plasma membrane [GO:0005886]; proteinaceous extracellular matrix [GO:0005578]; soluble fraction [GO:0005625]	growth factor activity [GO:0008083]; heparin binding [GO:0008201]; insulin-like growth factor binding [GO:0005520]; integrin binding [GO:0005178]; protein binding [GO:0005515]	null	angiogenesis [GO:0001525]; cartilage condensation [GO:0001502]; cell adhesion [GO:0007155]; cell differentiation [GO:0030154]; cell migration [GO:0016477]; cell-matrix adhesion [GO:0007160]; DNA replication [GO:0006260]; epidermis development [GO:0008544]; fibroblast growth factor receptor signaling pathway [GO:0008543]; integrin-mediated signaling pathway [GO:0007229]; intracellular signaling ca…	2
CXCL1	chemokine (C-X-C motif) ligand 1 (melanoma growth stimulating activity, alpha)	extracellular region [GO:0005576]; extracellular space [GO:0005615]	chemokine activity [GO:0008009]; enzyme activator activity [GO:0008047]; growth factor activity [GO:0008083]	Cytokine-cytokine receptor interaction [path:hsa04060]; Epithelial cell signaling in Helicobacter pylori infection [path:hsa05120]	actin cytoskeleton organization and biogenesis [GO:0030036]; cell proliferation [GO:0008283]; chemotaxis [GO:0006935]; G-protein coupled receptor protein signaling pathway [GO:0007186]; immune response [GO:0006955]; inflammatory response [GO:0006954]; intracellular signaling cascade [GO:0007242]; negative regulation of cell proliferation [GO:0008285]; nervous system development [GO:0007399]	2
CXCL5	chemokine (C-X-C motif) ligand 5	extracellular region [GO:0005576]; extracellular space [GO:0005615]	chemokine activity [GO:0008009]	Cytokine-cytokine receptor interaction [path:hsa04060]	cell-cell signaling [GO:0007267]; chemotaxis [GO:0006935]; immune response [GO:0006955]; inflammatory response [GO:0006954]; positive regulation of cell proliferation [GO:0008284]; signal transduction [GO:0007165]	2
EGLN1	egl nine homolog 1 (C. elegans)	cytosol [GO:0005829]	iron ion binding [GO:0005506]; L-ascorbic acid binding [GO:0031418]; metal ion binding [GO:0046872]; oxidoreductase activity [GO:0016491]; oxidoreductase activity, acting on single donors with incorporation of molecular oxygen, incorporation of two atoms of oxygen [GO:0016702]; peptidyl-proline dioxygenase activity [GO:0031543]; protein binding [GO:0005515]; zinc ion binding [GO:0008270]	Renal cell carcinoma [path:hsa05211]	embryonic placenta development [GO:0001892]; heart development [GO:0007507]; negative regulation of transcription factor activity [GO:0043433]; oxygen homeostasis [GO:0032364]; protein metabolic process [GO:0019538]; response to hypoxia [GO:0001666]	2
EGLN3	egl nine homolog 3 (C. elegans)	cytoplasm [GO:0005737]; nucleus [GO:0005634]	iron ion binding [GO:0005506]; L-ascorbic acid binding [GO:0031418]; metal ion binding [GO:0046872]; oxidoreductase activity [GO:0016491]; oxidoreductase activity, acting on paired donors, with incorporation or reduction of molecular oxygen, 2-oxoglutarate as one donor, and incorporation of one atom each of oxygen into both donors [GO:0016706]; oxidoreductase activity, acting on single donors wit…	Renal cell carcinoma [path:hsa05211]	apoptosis [GO:0006915]; protein metabolic process [GO:0019538]	2
ERAP1	endoplasmic reticulum aminopeptidase 1	cytoplasm [GO:0005737]; cytosol [GO:0005829]; endoplasmic reticulum [GO:0005783]; endoplasmic reticulum lumen [GO:0005788]; endoplasmic reticulum membrane [GO:0005789]; extracellular region [GO:0005576]; integral to membrane [GO:0016021]; membrane [GO:0016020]	interleukin-1, Type II receptor binding [GO:0005151]; interleukin-6 receptor binding [GO:0005138]; leucyl aminopeptidase activity [GO:0004178]; membrane alanyl aminopeptidase activity [GO:0004179]; metal ion binding [GO:0046872]; metallopeptidase activity [GO:0008237]; methionyl aminopeptidase activity [GO:0004239]; protein binding [GO:0005515]; zinc ion binding [GO:0008270]	null	angiogenesis [GO:0001525]; antigen processing and presentation of endogenous peptide antigen via MHC class I [GO:0019885]; fat cell differentiation [GO:0045444]; immune response [GO:0006955]; membrane protein ectodomain proteolysis [GO:0006509]; positive regulation of angiogenesis [GO:0045766]; proteolysis [GO:0006508]; regulation of blood pressure [GO:0008217]; regulation of innate immune respon…	2
ETV6	ets variant gene 6 (TEL oncogene)	nucleus [GO:0005634]	protein binding [GO:0005515]; sequence-specific DNA binding [GO:0043565]; transcription factor activity [GO:0003700]	Dorso-ventral axis formation [path:hsa04320]	regulation of transcription, DNA-dependent [GO:0006355]; transcription [GO:0006350]	2
FGFR1	fibroblast growth factor receptor 1 (fms-related tyrosine kinase 2, Pfeiffer syndrome)	integral to plasma membrane [GO:0005887]; membrane [GO:0016020]; membrane fraction [GO:0005624]	ATP binding [GO:0005524]; fibroblast growth factor receptor activity [GO:0005007]; heparin binding [GO:0008201]; nucleotide binding [GO:0000166]; protein binding [GO:0005515]; receptor activity [GO:0004872]; transferase activity [GO:0016740]	MAPK signaling pathway [path:hsa04010]; Adherens junction [path:hsa04520]; Regulation of actin cytoskeleton [path:hsa04810]; Prostate cancer [path:hsa05215]; Melanoma [path:hsa05218]	cell growth [GO:0016049]; fibroblast growth factor receptor signaling pathway [GO:0008543]; MAPKKK cascade [GO:0000165]; protein amino acid phosphorylation [GO:0006468]; skeletal development [GO:0001501]	2
FGFR3	fibroblast growth factor receptor 3 (achondroplasia, thanatophoric dwarfism)	integral to plasma membrane [GO:0005887]; membrane [GO:0016020]	ATP binding [GO:0005524]; fibroblast growth factor receptor activity [GO:0005007]; identical protein binding [GO:0042802]; nucleotide binding [GO:0000166]; protein-tyrosine kinase activity [GO:0004713]; receptor activity [GO:0004872]; transferase activity [GO:0016740]	MAPK signaling pathway [path:hsa04010]; Regulation of actin cytoskeleton [path:hsa04810]; Bladder cancer [path:hsa05219]	cell growth [GO:0016049]; fibroblast growth factor receptor signaling pathway [GO:0008543]; JAK-STAT cascade [GO:0007259]; MAPKKK cascade [GO:0000165]; protein amino acid phosphorylation [GO:0006468]; sensory perception of sound [GO:0007605]; skeletal development [GO:0001501]	2
FLT4	fms-related tyrosine kinase 4	integral to membrane [GO:0016021]; integral to plasma membrane [GO:0005887]; membrane [GO:0016020]	ATP binding [GO:0005524]; nucleotide binding [GO:0000166]; protein binding [GO:0005515]; protein-tyrosine kinase activity [GO:0004713]; receptor activity [GO:0004872]; transferase activity [GO:0016740]; vascular endothelial growth factor receptor activity [GO:0005021]	Cytokine-cytokine receptor interaction [path:hsa04060]	positive regulation of cell proliferation [GO:0008284]; protein amino acid phosphorylation [GO:0006468]; transmembrane receptor protein tyrosine kinase signaling pathway [GO:0007169]; vascular endothelial growth factor receptor signaling pathway [GO:0048010]	2
FZD5	frizzled homolog 5 (Drosophila)	Golgi apparatus [GO:0005794]; Golgi membrane [GO:0000139]; integral to plasma membrane [GO:0005887]; plasma membrane [GO:0005886]	G-protein coupled receptor activity [GO:0004930]; non-G-protein coupled 7TM receptor activity [GO:0004926]; protein binding [GO:0005515]; receptor activity [GO:0004872]	Wnt signaling pathway [path:hsa04310]; Melanogenesis [path:hsa04916]; Colorectal cancer [path:hsa05210]; Basal cell carcinoma [path:hsa05217]	cell maturation [GO:0048469]; establishment of tissue polarity [GO:0007164]; G-protein coupled receptor protein signaling pathway [GO:0007186]; multicellular organismal development [GO:0007275]; Wnt receptor signaling pathway [GO:0016055]	2
GPC4	glypican 4	extracellular region [GO:0005576]; integral to plasma membrane [GO:0005887]; plasma membrane [GO:0005886]; proteinaceous extracellular matrix [GO:0005578]	null	null	anatomical structure morphogenesis [GO:0009653]; cell proliferation [GO:0008283]	2
HADHA	hydroxyacyl-Coenzyme A dehydrogenase/3-ketoacyl-Coenzyme A thiolase/enoyl-Coenzyme A hydratase (trifunctional protein), alpha subunit	fatty acid beta-oxidation multienzyme complex [GO:0016507]; mitochondrial inner membrane [GO:0005743]; mitochondrion [GO:0005739]	3-hydroxyacyl-CoA dehydrogenase activity [GO:0003857]; acetyl-CoA C-acetyltransferase activity [GO:0003985]; acetyl-CoA C-acyltransferase activity [GO:0003988]; acyl-CoA binding [GO:0000062]; binding [GO:0005488]; enoyl-CoA hydratase activity [GO:0004300]; long-chain-3-hydroxyacyl-CoA dehydrogenase activity [GO:0016509]; long-chain-enoyl-CoA hydratase activity [GO:0016508]; lyase activity [GO:001…	Fatty acid elongation in mitochondria [path:hsa00062]; Fatty acid metabolism [path:hsa00071]; Valine, leucine and isoleucine degradation [path:hsa00280]; [path:hsa00281]; Lysine degradation [path:hsa00310]; Tryptophan metabolism [path:hsa00380]; beta-Alanine metabolism [path:hsa00410]; Benzoate degradation via CoA ligation [path:hsa00632]; Propanoate metabolism [path:hsa00640]; Butanoate metaboli…	fatty acid beta-oxidation [GO:0006635]; fatty acid metabolic process [GO:0006631]; lipid metabolic process [GO:0006629]; metabolic process [GO:0008152]; response to drug [GO:0042493]	2
HIF3A	hypoxia inducible factor 3, alpha subunit	cytoplasm [GO:0005737]; nucleus [GO:0005634]	DNA binding [GO:0003677]; signal transducer activity [GO:0004871]; transcription regulator activity [GO:0030528]	null	regulation of transcription, DNA-dependent [GO:0006355]; signal transduction [GO:0007165]	2
KISS1	KiSS-1 metastasis-suppressor	extracellular region [GO:0005576]	protein binding [GO:0005515]	null	cytoskeleton organization and biogenesis [GO:0007010]	2
LCN2	lipocalin 2	cytoplasm [GO:0005737]; extracellular region [GO:0005576]; soluble fraction [GO:0005625]	binding [GO:0005488]; transporter activity [GO:0005215]	null	transport [GO:0006810]	2
LTA	lymphotoxin alpha (TNF superfamily, member 1)	extracellular region [GO:0005576]; extracellular space [GO:0005615]; integral to membrane [GO:0016021]; membrane [GO:0016020]	cysteine-type endopeptidase activity [GO:0004197]; cytokine activity [GO:0005125]; tumor necrosis factor receptor binding [GO:0005164]	Cytokine-cytokine receptor interaction [path:hsa04060]; Antigen processing and presentation [path:hsa04612]; Type I diabetes mellitus [path:hsa04940]	apoptosis [GO:0006915]; calcium-mediated signaling [GO:0019722]; cell activation [GO:0001775]; cell-cell signaling [GO:0007267]; humoral immune response [GO:0006959]; immune response [GO:0006955]; induction of apoptosis [GO:0006917]; lymph node development [GO:0048535]; negative regulation of cell proliferation [GO:0008285]; negative regulation of glucose import [GO:0046325]; negative regulation …	2
MMP10	matrix metallopeptidase 10 (stromelysin 2)	extracellular region [GO:0005576]; extracellular space [GO:0005615]; proteinaceous extracellular matrix [GO:0005578]	calcium ion binding [GO:0005509]; stromelysin 2 activity [GO:0030303]; zinc ion binding [GO:0008270]	null	collagen catabolic process [GO:0030574]; metabolic process [GO:0008152]; proteolysis [GO:0006508]	2
NFATC4	nuclear factor of activated T-cells, cytoplasmic, calcineurin-dependent 4	cytoplasm [GO:0005737]; nucleus [GO:0005634]	transcription coactivator activity [GO:0003713]; transcription factor activity [GO:0003700]	MAPK signaling pathway [path:hsa04010]; Wnt signaling pathway [path:hsa04310]; Axon guidance [path:hsa04360]; VEGF signaling pathway [path:hsa04370]; Natural killer cell mediated cytotoxicity [path:hsa04650]; T cell receptor signaling pathway [path:hsa04660]; B cell receptor signaling pathway [path:hsa04662]	cellular respiration [GO:0045333]; heart development [GO:0007507]; inflammatory response [GO:0006954]; regulation of transcription, DNA-dependent [GO:0006355]; transcription from RNA polymerase II promoter [GO:0006366]	2
NRP2	neuropilin 2	integral to membrane [GO:0016021]; membrane [GO:0016020]; membrane fraction [GO:0005624]	receptor activity [GO:0004872]; semaphorin receptor activity [GO:0017154]; vascular endothelial growth factor receptor activity [GO:0005021]	null	angiogenesis [GO:0001525]; axon guidance [GO:0007411]; cell adhesion [GO:0007155]; cell differentiation [GO:0030154]; cell redox homeostasis [GO:0045454]; multicellular organismal development [GO:0007275]; nervous system development [GO:0007399]	2
PAX6	paired box 6	nucleus [GO:0005634]	DNA binding [GO:0003677]; protein binding [GO:0005515]; sequence-specific DNA binding [GO:0043565]; transcription factor activity [GO:0003700]	Maturity onset diabetes of the young [path:hsa04950]	anterior/posterior pattern formation [GO:0009952]; axon guidance [GO:0007411]; camera-type eye development [GO:0043010]; cell differentiation [GO:0030154]; cell fate determination [GO:0001709]; central nervous system development [GO:0007417]; commitment of a neuronal cell to a specific type of neuron in the forebrain [GO:0021902]; dorsal/ventral axis specification [GO:0009950]; eye photoreceptor …	2
RAMP2	receptor (G protein-coupled) activity modifying protein 2	coated pit [GO:0005905]; integral to plasma membrane [GO:0005887]; lysosome [GO:0005764]; plasma membrane [GO:0005886]	protein transporter activity [GO:0008565]; receptor activity [GO:0004872]	null	cell surface receptor linked signal transduction [GO:0007166]; intracellular protein transport [GO:0006886]; receptor-mediated endocytosis [GO:0006898]; regulation of G-protein coupled receptor protein signaling pathway [GO:0008277]	2
RASIP1	Ras interacting protein 1	cytoplasm [GO:0005737]; Golgi apparatus [GO:0005794]; membrane [GO:0016020]	null	null	signal transduction [GO:0007165]	2
RHOC	ras homolog gene family, member C	intracellular [GO:0005622]; plasma membrane [GO:0005886]	GTP binding [GO:0005525]; GTPase activity [GO:0003924]; nucleotide binding [GO:0000166]; protein binding [GO:0005515]; signal transducer activity [GO:0004871]	null	positive regulation of I-kappaB kinase/NF-kappaB cascade [GO:0043123]; small GTPase mediated signal transduction [GO:0007264]	2
S100A13	S100 calcium binding protein A13	cellular_component [GO:0005575]	calcium ion binding [GO:0005509]	null	cell differentiation [GO:0030154]	2
TIMP1	TIMP metallopeptidase inhibitor 1	extracellular region [GO:0005576]; proteinaceous extracellular matrix [GO:0005578]	enzyme inhibitor activity [GO:0004857]; metalloendopeptidase inhibitor activity [GO:0008191]; protein binding [GO:0005515]	null	erythrocyte maturation [GO:0043249]; multicellular organismal development [GO:0007275]; negative regulation of membrane protein ectodomain proteolysis [GO:0051045]; positive regulation of cell proliferation [GO:0008284]	2
TNXB	tenascin XB	extracellular region [GO:0005576]; fibrillar collagen [GO:0005583]; intracellular [GO:0005622]; proteinaceous extracellular matrix [GO:0005578]	extracellular matrix structural constituent [GO:0005201]; heparin binding [GO:0008201]; integrin binding [GO:0005178]; receptor binding [GO:0005102]	ECM-receptor interaction [path:hsa04512]	actin cytoskeleton organization and biogenesis [GO:0030036]; cell adhesion [GO:0007155]; collagen metabolic process [GO:0032963]; elastic fiber assembly [GO:0048251]; signal transduction [GO:0007165]	2
TPI1	triosephosphate isomerase 1	null	isomerase activity [GO:0016853]; triose-phosphate isomerase activity [GO:0004807]	Glycolysis / Gluconeogenesis [path:hsa00010]; Pentose phosphate pathway [path:hsa00030]; Inositol metabolism [path:hsa00031]; Pentose and glucuronate interconversions [path:hsa00040]; Fructose and mannose metabolism [path:hsa00051]; Galactose metabolism [path:hsa00052]; Glycerolipid metabolism [path:hsa00561]; Pyruvate metabolism [path:hsa00620]; Carbon fixation [path:hsa00710]; Thiamine metaboli…	fatty acid biosynthetic process [GO:0006633]; gluconeogenesis [GO:0006094]; glyceraldehyde-3-phosphate metabolic process [GO:0019682]; glycolysis [GO:0006096]; metabolic process [GO:0008152]; pentose-phosphate shunt [GO:0006098]	2
ADCY6	adenylate cyclase 6	integral to membrane [GO:0016021]; membrane [GO:0016020]	adenylate cyclase activity [GO:0004016]; magnesium ion binding [GO:0000287]	Purine metabolism [path:hsa00230]; Riboflavin metabolism [path:hsa00740]; Folate biosynthesis [path:hsa00790]; Gap junction [path:hsa04540]; Taste transduction [path:hsa04742]; GnRH signaling pathway [path:hsa04912]; Melanogenesis [path:hsa04916]	cAMP biosynthetic process [GO:0006171]; intracellular signaling cascade [GO:0007242]	1
AGGF1	angiogenic factor with G patch and FHA domains 1	cytoplasm [GO:0005737]; extracellular region [GO:0005576]; intracellular [GO:0005622]; perinuclear region of cytoplasm [GO:0048471]	eukaryotic cell surface binding [GO:0043499]; nucleic acid binding [GO:0003676]; protein binding [GO:0005515]	null	angiogenesis [GO:0001525]; cell adhesion [GO:0007155]; multicellular organismal development [GO:0007275]; positive regulation of angiogenesis [GO:0045766]; positive regulation of endothelial cell proliferation [GO:0001938]; RNA processing [GO:0006396]; vasculogenesis [GO:0001570]	1
ALK	anaplastic lymphoma receptor tyrosine kinase	integral to plasma membrane [GO:0005887]; membrane [GO:0016020]	ATP binding [GO:0005524]; nucleotide binding [GO:0000166]; protein binding [GO:0005515]; receptor activity [GO:0004872]; receptor signaling protein tyrosine kinase activity [GO:0004716]; transferase activity [GO:0016740]; transmembrane receptor protein tyrosine kinase activity [GO:0004714]	null	brain development [GO:0007420]; nervous system development [GO:0007399]; protein amino acid N-linked glycosylation [GO:0006487]; protein amino acid phosphorylation [GO:0006468]; transmembrane receptor protein tyrosine kinase signaling pathway [GO:0007169]	1
ANGPT4	angiopoietin 4	extracellular region [GO:0005576]	receptor binding [GO:0005102]; transmembrane receptor protein tyrosine kinase activator activity [GO:0030297]	null	biological_process [GO:0008150]; signal transduction [GO:0007165]	1
ANGPTL1	angiopoietin-like 1	extracellular region [GO:0005576]; extracellular space [GO:0005615]	receptor binding [GO:0005102]	null	signal transduction [GO:0007165]	1
ANXA3	annexin A3	cytoplasm [GO:0005737]	calcium ion binding [GO:0005509]; calcium-dependent phospholipid binding [GO:0005544]; diphosphoinositol-polyphosphate diphosphatase activity [GO:0008486]; phospholipase A2 inhibitor activity [GO:0019834]	null	signal transduction [GO:0007165]	1
ANXA5	annexin A5	cytoplasm [GO:0005737]; intracellular [GO:0005622]	calcium ion binding [GO:0005509]; calcium-dependent phospholipid binding [GO:0005544]; phospholipase inhibitor activity [GO:0004859]; protein binding [GO:0005515]	null	anti-apoptosis [GO:0006916]; blood coagulation [GO:0007596]; negative regulation of coagulation [GO:0050819]; signal transduction [GO:0007165]	1
API5	apoptosis inhibitor 5	cytoplasm [GO:0005737]; nucleus [GO:0005634]; spliceosome [GO:0005681]	binding [GO:0005488]; fibroblast growth factor binding [GO:0017134]	null	anti-apoptosis [GO:0006916]; apoptosis [GO:0006915]	1
AQP1	aquaporin 1 (Colton blood group)	integral to membrane [GO:0016021]; integral to plasma membrane [GO:0005887]; membrane [GO:0016020]	transporter activity [GO:0005215]; water transporter activity [GO:0005372]	null	excretion [GO:0007588]; transport [GO:0006810]; water transport [GO:0006833]	1
ARD1B	ARD1 homolog B (S. cerevisiae)	cytoplasm [GO:0005737]; nucleus [GO:0005634]	acyltransferase activity [GO:0008415]; peptide alpha-N-acetyltransferase activity [GO:0004596]; transferase activity [GO:0016740]	null	metabolic process [GO:0008152]	1
C3AR1	complement component 3a receptor 1	integral to plasma membrane [GO:0005887]; plasma membrane [GO:0005886]	C3a anaphylatoxin receptor activity [GO:0004943]; complement component C3a receptor activity [GO:0004876]; phosphoinositide phospholipase C activity [GO:0004435]; receptor activity [GO:0004872]; rhodopsin-like receptor activity [GO:0001584]	Neuroactive ligand-receptor interaction [path:hsa04080]; Complement and coagulation cascades [path:hsa04610]	blood circulation [GO:0008015]; cell motility [GO:0006928]; cellular defense response [GO:0006968]; chemotaxis [GO:0006935]; elevation of cytosolic calcium ion concentration [GO:0007204]; G-protein coupled receptor protein signaling pathway [GO:0007186]; inflammatory response [GO:0006954]; signal transduction [GO:0007165]; smooth muscle contraction [GO:0006939]	1
C5AR1	complement component 5a receptor 1	integral to plasma membrane [GO:0005887]; plasma membrane [GO:0005886]	C5a anaphylatoxin receptor activity [GO:0004944]; receptor activity [GO:0004872]; rhodopsin-like receptor activity [GO:0001584]	Neuroactive ligand-receptor interaction [path:hsa04080]; Complement and coagulation cascades [path:hsa04610]	activation of MAPK activity [GO:0000187]; cellular defense response [GO:0006968]; chemotaxis [GO:0006935]; elevation of cytosolic calcium ion concentration [GO:0007204]; G-protein coupled receptor protein signaling pathway [GO:0007186]; immune response [GO:0006955]; phospholipase C activation [GO:0007202]; sensory perception of chemical stimulus [GO:0007606]; signal transduction [GO:0007165]	1
CCL24	chemokine (C-C motif) ligand 24	extracellular region [GO:0005576]; extracellular space [GO:0005615]	chemokine activity [GO:0008009]	Cytokine-cytokine receptor interaction [path:hsa04060]	cell-cell signaling [GO:0007267]; chemotaxis [GO:0006935]; immune response [GO:0006955]; inflammatory response [GO:0006954]; signal transduction [GO:0007165]	1
CD34	CD34 molecule	external side of plasma membrane [GO:0009897]; integral to membrane [GO:0016021]; membrane [GO:0016020]	carbohydrate binding [GO:0030246]; protein binding [GO:0005515]	Cell adhesion molecules (CAMs) [path:hsa04514]; Hematopoietic cell lineage [path:hsa04640]	cell adhesion [GO:0007155]; cell-cell adhesion [GO:0016337]; leukocyte migration [GO:0050900]	1
CDK6	cyclin-dependent kinase 6	cyclin-dependent protein kinase holoenzyme complex [GO:0000307]; cytoplasm [GO:0005737]; nucleus [GO:0005634]; ruffle [GO:0001726]	ATP binding [GO:0005524]; cyclin binding [GO:0030332]; cyclin-dependent protein kinase activity [GO:0004693]; nucleotide binding [GO:0000166]; transferase activity [GO:0016740]	Cell cycle [path:hsa04110]; [path:hsa04115]; Pancreatic cancer [path:hsa05212]; Glioma [path:hsa05214]; Melanoma [path:hsa05218]; Chronic myeloid leukemia [path:hsa05220]; Small cell lung cancer [path:hsa05222]; Non-small cell lung cancer [path:hsa05223]	cell cycle [GO:0007049]; cell dedifferentiation [GO:0043697]; cell division [GO:0051301]; G1 phase of mitotic cell cycle [GO:0000080]; gliogenesis [GO:0042063]; negative regulation of epithelial cell proliferation [GO:0050680]; negative regulation of osteoblast differentiation [GO:0045668]; positive regulation of cell-matrix adhesion [GO:0001954]; positive regulation of fibroblast proliferation […	1
CFP	complement factor properdin	extracellular region [GO:0005576]; extracellular space [GO:0005615]	null	null	complement activation, alternative pathway [GO:0006957]; defense response to bacterium [GO:0042742]	1
CSNK2A1	casein kinase 2, alpha 1 polypeptide	nucleus [GO:0005634]; plasma membrane [GO:0005886]	ATP binding [GO:0005524]; nucleotide binding [GO:0000166]; protein kinase CK2 activity [GO:0004682]; protein N-terminus binding [GO:0047485]; protein serine/threonine kinase activity [GO:0004674]; transferase activity [GO:0016740]	Wnt signaling pathway [path:hsa04310]; Adherens junction [path:hsa04520]; Tight junction [path:hsa04530]	protein amino acid phosphorylation [GO:0006468]; signal transduction [GO:0007165]; Wnt receptor signaling pathway [GO:0016055]	1
CTSH	cathepsin H	lysosome [GO:0005764]	cathepsin H activity [GO:0004215]; cysteine-type endopeptidase activity [GO:0004197]	null	proteolysis [GO:0006508]	1
CX3CL1	chemokine (C-X3-C motif) ligand 1	cell surface [GO:0009986]; extracellular region [GO:0005576]; extracellular space [GO:0005615]; integral to membrane [GO:0016021]; plasma membrane [GO:0005886]	chemokine activity [GO:0008009]	Cytokine-cytokine receptor interaction [path:hsa04060]	cell adhesion [GO:0007155]; cytokine and chemokine mediated signaling pathway [GO:0019221]; defense response [GO:0006952]; immune response [GO:0006955]; leukocyte adhesive activation [GO:0050902]; leukocyte chemotaxis [GO:0030595]; positive regulation of calcium-independent cell-cell adhesion [GO:0051041]; positive regulation of inflammatory response [GO:0050729]	1
CX3CR1	chemokine (C-X3-C motif) receptor 1	integral to plasma membrane [GO:0005887]; plasma membrane [GO:0005886]	C-X-C chemokine receptor activity [GO:0016494]; coreceptor activity [GO:0015026]; protein binding [GO:0005515]; rhodopsin-like receptor activity [GO:0001584]	Cytokine-cytokine receptor interaction [path:hsa04060]	cell adhesion [GO:0007155]; cellular defense response [GO:0006968]; chemotaxis [GO:0006935]; G-protein coupled receptor protein signaling pathway [GO:0007186]; response to wounding [GO:0009611]; signal transduction [GO:0007165]	1
CXCL6	chemokine (C-X-C motif) ligand 6 (granulocyte chemotactic protein 2)	cellular_component [GO:0005575]; extracellular region [GO:0005576]; extracellular space [GO:0005615]	chemokine activity [GO:0008009]; heparin binding [GO:0008201]; RNA-directed DNA polymerase activity [GO:0003964]	Cytokine-cytokine receptor interaction [path:hsa04060]	cell-cell signaling [GO:0007267]; chemotaxis [GO:0006935]; immune response [GO:0006955]; inflammatory response [GO:0006954]; RNA-dependent DNA replication [GO:0006278]; signal transduction [GO:0007165]	1
DLL4	delta-like 4 (Drosophila)	integral to membrane [GO:0016021]; membrane [GO:0016020]	calcium ion binding [GO:0005509]; Notch binding [GO:0005112]; protein binding [GO:0005515]	Notch signaling pathway [path:hsa04330]	angiogenesis [GO:0001525]; blood circulation [GO:0008015]; cell differentiation [GO:0030154]; multicellular organismal development [GO:0007275]; Notch signaling pathway [GO:0007219]; signal transduction [GO:0007165]	1
EFNA1	ephrin-A1	integral to plasma membrane [GO:0005887]; plasma membrane [GO:0005886]	ephrin receptor binding [GO:0046875]	Axon guidance [path:hsa04360]	cell-cell signaling [GO:0007267]	1
EPHA1	EPH receptor A1	integral to plasma membrane [GO:0005887]; membrane [GO:0016020]	ATP binding [GO:0005524]; ephrin receptor activity [GO:0005003]; nucleotide binding [GO:0000166]; receptor activity [GO:0004872]; transferase activity [GO:0016740]	Axon guidance [path:hsa04360]	protein amino acid phosphorylation [GO:0006468]; signal transduction [GO:0007165]; transmembrane receptor protein tyrosine kinase signaling pathway [GO:0007169]	1
FGFRL1	fibroblast growth factor receptor-like 1	integral to membrane [GO:0016021]; membrane [GO:0016020]	fibroblast growth factor receptor activity [GO:0005007]; receptor activity [GO:0004872]	null	regulation of cell growth [GO:0001558]	1
GC	group-specific component (vitamin D binding protein)	extracellular region [GO:0005576]; extracellular space [GO:0005615]	actin binding [GO:0003779]; protein binding [GO:0005515]; vitamin D binding [GO:0005499]; vitamin transporter activity [GO:0051183]	null	transport [GO:0006810]; vitamin D metabolic process [GO:0042359]; vitamin transport [GO:0051180]	1
GPC3	glypican 3	extracellular region [GO:0005576]; integral to plasma membrane [GO:0005887]; plasma membrane [GO:0005886]; proteinaceous extracellular matrix [GO:0005578]	null	null	anatomical structure morphogenesis [GO:0009653]	1
HIPK1	homeodomain interacting protein kinase 1	cytoplasm [GO:0005737]; nucleus [GO:0005634]	ATP binding [GO:0005524]; DNA binding [GO:0003677]; kinase activity [GO:0016301]; nucleotide binding [GO:0000166]; protein binding [GO:0005515]; protein serine/threonine kinase activity [GO:0004674]; transferase activity [GO:0016740]	null	protein amino acid phosphorylation [GO:0006468]; regulation of transcription, DNA-dependent [GO:0006355]; transcription [GO:0006350]	1
HIPK2	homeodomain interacting protein kinase 2	cytoplasm [GO:0005737]; nuclear body [GO:0016604]; nucleus [GO:0005634]	ATP binding [GO:0005524]; nucleotide binding [GO:0000166]; protein binding [GO:0005515]; protein serine/threonine kinase activity [GO:0004674]; transcription corepressor activity [GO:0003714]; transferase activity [GO:0016740]; virion binding [GO:0046790]	null	apoptosis [GO:0006915]; induction of apoptosis by intracellular signals [GO:0008629]; positive regulation of JNK cascade [GO:0046330]; positive regulation of transforming growth factor beta receptor signaling pathway [GO:0030511]; protein amino acid phosphorylation [GO:0006468]; regulation of transcription, DNA-dependent [GO:0006355]; transcription [GO:0006350]; virus-host interaction [GO:0019048]	1
MAPK9	mitogen-activated protein kinase 9	null	ATP binding [GO:0005524]; JUN kinase activity [GO:0004705]; MAP kinase activity [GO:0004707]; nucleotide binding [GO:0000166]; protein binding [GO:0005515]; protein serine/threonine kinase activity [GO:0004674]; transferase activity [GO:0016740]	MAPK signaling pathway [path:hsa04010]; ErbB signaling pathway [path:hsa04012]; Wnt signaling pathway [path:hsa04310]; Focal adhesion [path:hsa04510]; Toll-like receptor signaling pathway [path:hsa04620]; Fc epsilon RI signaling pathway [path:hsa04664]; Insulin signaling pathway [path:hsa04910]; GnRH signaling pathway [path:hsa04912]; Adipocytokine signaling pathway [path:hsa04920]; Type II diabe…	JNK cascade [GO:0007254]; protein amino acid phosphorylation [GO:0006468]; response to stress [GO:0006950]	1
MMP26	matrix metallopeptidase 26	extracellular region [GO:0005576]; proteinaceous extracellular matrix [GO:0005578]	calcium ion binding [GO:0005509]; metalloendopeptidase activity [GO:0004222]; zinc ion binding [GO:0008270]	null	collagen catabolic process [GO:0030574]; proteolysis [GO:0006508]	1
NTRK2	neurotrophic tyrosine kinase, receptor, type 2	integral to membrane [GO:0016021]; integral to plasma membrane [GO:0005887]; membrane [GO:0016020]	ATP binding [GO:0005524]; kinase activity [GO:0016301]; neurotrophin binding [GO:0043121]; nucleotide binding [GO:0000166]; protein binding [GO:0005515]; receptor activity [GO:0004872]; transferase activity [GO:0016740]; transmembrane receptor protein tyrosine kinase activity [GO:0004714]	MAPK signaling pathway [path:hsa04010]	cell differentiation [GO:0030154]; multicellular organismal development [GO:0007275]; nervous system development [GO:0007399]; protein amino acid phosphorylation [GO:0006468]; transmembrane receptor protein tyrosine kinase signaling pathway [GO:0007169]	1
PGF	placental growth factor, vascular endothelial growth factor-related protein	extracellular region [GO:0005576]; membrane [GO:0016020]	growth factor activity [GO:0008083]; heparin binding [GO:0008201]	mTOR signaling pathway [path:hsa04150]; Focal adhesion [path:hsa04510]; Renal cell carcinoma [path:hsa05211]; Pancreatic cancer [path:hsa05212]; Bladder cancer [path:hsa05219]	angiogenesis [GO:0001525]; cell differentiation [GO:0030154]; cell proliferation [GO:0008283]; cell-cell signaling [GO:0007267]; multicellular organismal development [GO:0007275]; positive regulation of cell proliferation [GO:0008284]; signal transduction [GO:0007165]	1
PSMA7	proteasome (prosome, macropain) subunit, alpha type, 7	cytoplasm [GO:0005737]; cytosol [GO:0005829]; nucleus [GO:0005634]; proteasome core complex [GO:0005839]	identical protein binding [GO:0042802]; threonine endopeptidase activity [GO:0004298]	Proteasome [path:hsa03050]	ubiquitin-dependent protein catabolic process [GO:0006511]	1
PTCH1	patched homolog 1 (Drosophila)	integral to membrane [GO:0016021]; integral to plasma membrane [GO:0005887]; membrane [GO:0016020]	hedgehog receptor activity [GO:0008158]; protein binding [GO:0005515]; receptor activity [GO:0004872]	Hedgehog signaling pathway [path:hsa04340]; Basal cell carcinoma [path:hsa05217]	cell cycle [GO:0007049]; cell proliferation [GO:0008283]; dorsal/ventral pattern formation [GO:0009953]; embryonic limb morphogenesis [GO:0030326]; negative regulation of cell cycle [GO:0045786]; negative regulation of multicellular organism growth [GO:0040015]; organ morphogenesis [GO:0009887]; protein processing [GO:0016485]; signal transduction [GO:0007165]; smoothened signaling pathway [GO:00…	1
PTGIS	prostaglandin I2 (prostacyclin) synthase	endoplasmic reticulum [GO:0005783]; endoplasmic reticulum membrane [GO:0005789]; integral to membrane [GO:0016021]; membrane [GO:0016020]	heme binding [GO:0020037]; iron ion binding [GO:0005506]; isomerase activity [GO:0016853]; metal ion binding [GO:0046872]; monooxygenase activity [GO:0004497]; prostaglandin-I synthase activity [GO:0008116]	Arachidonic acid metabolism [path:hsa00590]	electron transport [GO:0006118]; fatty acid biosynthetic process [GO:0006633]; lipid metabolic process [GO:0006629]; prostaglandin biosynthetic process [GO:0001516]	1
PTPN3	protein tyrosine phosphatase, non-receptor type 3	cytoplasm [GO:0005737]; cytoskeleton [GO:0005856]; extrinsic to membrane [GO:0019898]	cytoskeletal protein binding [GO:0008092]; hydrolase activity [GO:0016787]; phosphoric monoester hydrolase activity [GO:0016791]; protein binding [GO:0005515]; protein tyrosine phosphatase activity [GO:0004725]; structural molecule activity [GO:0005198]	null	protein amino acid dephosphorylation [GO:0006470]	1
RAPGEF3	Rap guanine nucleotide exchange factor (GEF) 3	cAMP-dependent protein kinase complex [GO:0005952]; intracellular [GO:0005622]; membrane [GO:0016020]; membrane fraction [GO:0005624]	cAMP binding [GO:0030552]; cAMP-dependent protein kinase regulator activity [GO:0008603]; guanyl-nucleotide exchange factor activity [GO:0005085]; nucleotide binding [GO:0000166]	Leukocyte transendothelial migration [path:hsa04670]; Long-term potentiation [path:hsa04720]	cell proliferation [GO:0008283]; protein amino acid phosphorylation [GO:0006468]; regulation of small GTPase mediated signal transduction [GO:0051056]; small GTPase mediated signal transduction [GO:0007264]	1
RECK	reversion-inducing-cysteine-rich protein with kazal motifs	peripheral to membrane of membrane fraction [GO:0000300]; plasma membrane [GO:0005886]	metalloendopeptidase inhibitor activity [GO:0008191]; protein binding [GO:0005515]; serine-type endopeptidase inhibitor activity [GO:0004867]	null	cell cycle [GO:0007049]; negative regulation of cell cycle [GO:0045786]	1
RPS6KC1	ribosomal protein S6 kinase, 52kDa, polypeptide 1	cytoplasm [GO:0005737]; membrane [GO:0016020]; ribosome [GO:0005840]	ATP binding [GO:0005524]; nucleotide binding [GO:0000166]; phosphoinositide binding [GO:0035091]; protein binding [GO:0005515]; protein kinase activity [GO:0004672]; protein serine/threonine kinase activity [GO:0004674]; transferase activity [GO:0016740]	null	cell communication [GO:0007154]; protein amino acid phosphorylation [GO:0006468]; signal transduction [GO:0007165]	1
SPHKAP	SPHK1 interactor, AKAP domain containing	null	null	null	null	1
SSX4	synovial sarcoma, X breakpoint 4	intracellular [GO:0005622]	nucleic acid binding [GO:0003676]	null	regulation of transcription, DNA-dependent [GO:0006355]	1
TGFB1	transforming growth factor, beta 1	axon [GO:0030424]; extracellular region [GO:0005576]; extracellular space [GO:0005615]; proteinaceous extracellular matrix [GO:0005578]; secretory granule [GO:0030141]	growth factor activity [GO:0008083]; protein N-terminus binding [GO:0047485]; transcription activator activity [GO:0016563]; transforming growth factor beta receptor binding [GO:0005160]	MAPK signaling pathway [path:hsa04010]; Cytokine-cytokine receptor interaction [path:hsa04060]; Cell cycle [path:hsa04110]; TGF-beta signaling pathway [path:hsa04350]; Colorectal cancer [path:hsa05210]; Renal cell carcinoma [path:hsa05211]; Pancreatic cancer [path:hsa05212]; Chronic myeloid leukemia [path:hsa05220]	activation of NF-kappaB transcription factor [GO:0051092]; cell cycle arrest [GO:0007050]; cell death [GO:0008219]; cell growth [GO:0016049]; cell proliferation [GO:0008283]; defense response to fungus, incompatible interaction [GO:0009817]; epithelial to mesenchymal transition [GO:0001837]; evasion of host defenses by virus [GO:0019049]; G1/S transition checkpoint [GO:0031575]; germ cell migrati…	1
TIE1	tyrosine kinase with immunoglobulin-like and EGF-like domains 1	integral to plasma membrane [GO:0005887]; membrane [GO:0016020]	ATP binding [GO:0005524]; nucleotide binding [GO:0000166]; protein-tyrosine kinase activity [GO:0004713]; receptor activity [GO:0004872]; transferase activity [GO:0016740]; transmembrane receptor protein tyrosine kinase activity [GO:0004714]	null	mesoderm development [GO:0007498]; protein amino acid phosphorylation [GO:0006468]; signal transduction [GO:0007165]	1
UTS2	urotensin 2	extracellular region [GO:0005576]; extracellular space [GO:0005615]	hormone activity [GO:0005179]	null	muscle contraction [GO:0006936]; regulation of blood pressure [GO:0008217]; synaptic transmission [GO:0007268]	1
UTS2R	urotensin 2 receptor	integral to membrane [GO:0016021]; plasma membrane [GO:0005886]	receptor activity [GO:0004872]; rhodopsin-like receptor activity [GO:0001584]; urotensin II receptor activity [GO:0001604]	Neuroactive ligand-receptor interaction [path:hsa04080]	blood circulation [GO:0008015]; G-protein coupled receptor protein signaling pathway [GO:0007186]; signal transduction [GO:0007165]	1
VEGFB	vascular endothelial growth factor B	extracellular region [GO:0005576]; membrane [GO:0016020]	growth factor activity [GO:0008083]; heparin binding [GO:0008201]; protein binding [GO:0005515]; vascular endothelial growth factor receptor binding [GO:0005172]	Cytokine-cytokine receptor interaction [path:hsa04060]; mTOR signaling pathway [path:hsa04150]; Focal adhesion [path:hsa04510]; Renal cell carcinoma [path:hsa05211]; Pancreatic cancer [path:hsa05212]; Bladder cancer [path:hsa05219]	cell proliferation [GO:0008283]; positive regulation of cell proliferation [GO:0008284]; regulation of cell growth [GO:0001558]; signal transduction [GO:0007165]	1
VHLL	von Hippel-Lindau tumor suppressor-like	nucleus [GO:0005634]	null	null	protein ubiquitination [GO:0016567]	1
WNT5A	wingless-type MMTV integration site family, member 5A	extracellular region [GO:0005576]; extracellular space [GO:0005615]; proteinaceous extracellular matrix [GO:0005578]; soluble fraction [GO:0005625]	receptor binding [GO:0005102]; signal transducer activity [GO:0004871]	Wnt signaling pathway [path:hsa04310]; Hedgehog signaling pathway [path:hsa04340]; Melanogenesis [path:hsa04916]; Basal cell carcinoma [path:hsa05217]	anatomical structure morphogenesis [GO:0009653]; cell-cell signaling [GO:0007267]; embryonic development [GO:0009790]; embryonic limb morphogenesis [GO:0030326]; JNK cascade [GO:0007254]; lung development [GO:0030324]; signal transduction [GO:0007165]; Wnt receptor signaling pathway, calcium modulating pathway [GO:0007223]	1

## Sheet: 1972 interactions
Interaction Name	Component	Function	Interaction type	Interaction process	Provenance	Pubmed
APP , CASP3			[bidirectional [reverse]; in vitro [reverse]; in vivo [reverse]]	[apoptosis [GO:0006915]]	[HPRD]	[15178331; 8943232]
PLCG1 , SH2D2A	[cytoplasm [GO:0005737]]	[protein binding [GO:0005515]]	[bidirectional; in vivo; PPrel]		[HPRD]	[10692392]
HSPA5 , IKBKG		[protein binding [GO:0005515]]	[bidirectional [reverse]]		[IntAct; MINT]
CASP7 , MEF2A			[bidirectional; in vitro]		[HPRD]	[11904443]
EPHB2 , GRB2			[bidirectional; in vivo]		[HPRD]	[16298995]
JUN , MME			[bidirectional]		[BIND]
CTNNB1 , FGF20			[bidirectional]		[BIND]
IL1RAP , PIK3R1			[bidirectional; in vitro; in vivo; Invitro; Invivo]		[GRID; HPRD]	[10373529]
HSP90AA1 , IKBKB	[cytoplasm [GO:0005737]]	[ATP binding [GO:0005524]; nucleotide binding [GO:0000166]]	[acts_on [reverse]; bidirectional [reverse]; in vivo [reverse]; Invitro [reverse]; Invivo [reverse]]		[DIP; GRID; HPRD; IntAct; MINT]	[11864612]
PTPN11 , FRS2	[cytoplasm [GO:0005737]]	[protein binding [GO:0005515]]	[Affinity Capture-MS; bidirectional; in vitro; in vivo; Invitro; Invivo]		[BIND; CCSB; GRID; HPRD]	[11447289; 16189514; 9632781]
THBS2 , TSC2		[protein binding [GO:0005515]]	[bidirectional [reverse]]		[BIND]
AR , CASP7	[cytoplasm [GO:0005737]]		[bidirectional; in vitro]		[BIND; HPRD]	[9535906]
AREG , MMP9	[extracellular space [GO:0005615]]		[Affinity Capture-MS; bidirectional; in vivo [reverse]; Invivo]		[CCSB; GRID; HPRD]	[10389762; 16189514]
FYN , SHC1	[plasma membrane [GO:0005886]]	[protein binding [GO:0005515]]	[bidirectional; in vitro; in vivo; PPrel]		[HPRD; MINT]	[10482988; 10764799; 10816433; 10896916; 10921922; 11075717; 12237775; 7516469; 9121430; 9446569; 9710204; 9741627]
FGF6 , FGFR3			[bidirectional; in vitro; PPrel]		[HPRD]	[8663044]
EP300 , MDM2	[nucleus [GO:0005634]]	[metal ion binding [GO:0046872]; zinc ion binding [GO:0008270]]	[acts_on; bidirectional; in vitro; Invitro]		[DIP; GRID; HPRD; MINT]	[9809062]
CASP8 , TRAF1	[cytoplasm [GO:0005737]]		[Affinity Capture-Western; bidirectional; in vitro; in vivo]	[regulation of apoptosis [GO:0042981]]	[GRID; HPRD]	[11098060; 11181075; 12887920]
DARC , CCL5			[bidirectional [reverse]; in vitro [reverse]; in vivo [reverse]]	[signal transduction [GO:0007165]]	[HPRD]	[12081195]
PIK3R1 , RASA1	[intracellular [GO:0005622]]		[bidirectional; in vivo; Invivo [reverse]]	[intracellular signaling cascade [GO:0007242]]	[GRID; HPRD]	[1336372]
SRF , NCOR2	[nucleus [GO:0005634]]		[bidirectional [reverse]; in vitro [reverse]; Invitro [reverse]]	[regulation of transcription, DNA-dependent [GO:0006355]]	[GRID; HPRD; MINT]	[10777532]
AKT1 , HMOX1	[nucleus [GO:0005634]]		[bidirectional; in vitro; in vivo]		[HPRD]	[15581622]
VHL , HIF3A	[cytoplasm [GO:0005737]; nucleus [GO:0005634]]		[bidirectional [reverse]; in vitro [reverse]; in vivo [reverse]]		[HPRD]	[12538644]
GATA6 , MED1	[nucleus [GO:0005634]]	[protein binding [GO:0005515]]	[bidirectional; in vitro]	[positive regulation of transcription from RNA polymerase II promoter [GO:0045944]; regulation of transcription, DNA-dependent [GO:0006355]; transcription [GO:0006350]]	[HPRD]	[11724781]
CBL , SYK	[cytoplasm [GO:0005737]]	[protein binding [GO:0005515]]	[bidirectional; in vitro [reverse]; in vivo [reverse]; Invitro [reverse]; Invivo [reverse]]		[BIND; GRID; HPRD; MINT]	[10540342; 11133830; 8621719; 9857068]
RAC1 , TNFRSF12A	[plasma membrane [GO:0005886]]		[bidirectional [reverse]; in vivo [reverse]]	[cell adhesion [GO:0007155]; cell motility [GO:0006928]]	[BIND; HPRD]	[14573547]
CBL , PTK2B	[cytoplasm [GO:0005737]; plasma membrane [GO:0005886]]	[protein binding [GO:0005515]; signal transducer activity [GO:0004871]]	[Affinity Capture-Western; bidirectional [reverse]; in vivo [reverse]; Invivo [reverse]]		[GRID; HPRD]	[11149930; 15128873]
GRB2 , CCL5			[Affinity Capture-MS; bidirectional; in vivo [reverse]; Invivo [reverse]]	[cell-cell signaling [GO:0007267]]	[CCSB; GRID; HPRD]	[16189514; 9009162]
IGFBP7 , SDC1			[bidirectional; in vivo]		[GRID; HPRD]	[14521955]
IL1RAP , IL1R2			[bidirectional; in vivo; Invivo [reverse]]		[GRID; HPRD]	[9862719]
MMP2 , TIMP1	[extracellular region [GO:0005576]; proteinaceous extracellular matrix [GO:0005578]]	[protein binding [GO:0005515]]	[bidirectional [reverse]; in vitro [reverse]]		[HPRD]	[12475252]
HIF1A , SSX4			[bidirectional; Two-hybrid; yeast 2-hybrid [reverse]]	[regulation of transcription, DNA-dependent [GO:0006355]]	[CCSB; GRID; HPRD; IntAct; MINT]	[16189514]
FGF3 , FGFR2	[extracellular region [GO:0005576]]		[acts_on [reverse]; bidirectional; direct_complex; in vitro; indirect_complex; PPrel; reaction]		[DIP; HPRD; reactome]	[11294897; 8663044]
PRTN3 , TNF		[protein binding [GO:0005515]]	[bidirectional [reverse]; in vivo [reverse]; Invivo [reverse]]		[GRID; HPRD]	[10339575]
RHOC , RAC1	[intracellular [GO:0005622]; plasma membrane [GO:0005886]]	[GTP binding [GO:0005525]; GTPase activity [GO:0003924]; nucleotide binding [GO:0000166]]	[neighbouring_reaction]	[small GTPase mediated signal transduction [GO:0007264]]	[reactome]
FGF23 , FGF22	[extracellular region [GO:0005576]; extracellular space [GO:0005615]]	[growth factor activity [GO:0008083]]	[bidirectional [reverse]]	[cell differentiation [GO:0030154]]	[BIND]
CASP8 , TNFRSF1A			[Co-purification]	[positive regulation of I-kappaB kinase/NF-kappaB cascade [GO:0043123]]	[GRID]	[15659383]
RASA1 , SHC1	[cytoplasm [GO:0005737]]		[bidirectional; in vitro; in vivo]	[intracellular signaling cascade [GO:0007242]]	[HPRD]	[8155326]
MME , PIK3R1			[bidirectional; in vitro [reverse]; Invitro]		[GRID; HPRD]	[12529960]
CCR1 , STAT3		[protein binding [GO:0005515]]	[bidirectional; in vivo]	[cytokine and chemokine mediated signaling pathway [GO:0019221]]	[HPRD]	[14674010]
FGF7 , NRP1	[extracellular region [GO:0005576]]		[bidirectional; in vitro]	[cell-cell signaling [GO:0007267]; positive regulation of cell proliferation [GO:0008284]; signal transduction [GO:0007165]]	[BIND; HPRD]	[15695515]
TGFB1 , THBS1	[extracellular region [GO:0005576]]		[bidirectional; in vivo; Invivo]		[GRID; HPRD]	[1550960]
CTNNB1 , PIK3R1			[bidirectional [reverse]; in vitro [reverse]; in vivo [reverse]; Invivo [reverse]; Reconstituted Complex]		[GRID; HPRD]	[10477752; 11716761]
SYK , VAV2	[cytoplasm [GO:0005737]]	[protein binding [GO:0005515]]	[bidirectional; in vitro; PPrel]	[intracellular signaling cascade [GO:0007242]]	[HPRD]	[15345594]
EP300 , PRKCD	[nucleus [GO:0005634]]	[metal ion binding [GO:0046872]; protein C-terminus binding [GO:0008022]; transferase activity [GO:0016740]; zinc ion binding [GO:0008270]]	[bidirectional [reverse]; in vitro [reverse]; in vivo [reverse]]		[HPRD]	[11020388; 12379484]
FN1 , VHL			[bidirectional [reverse]; in vitro [reverse]; in vivo [reverse]; Invitro [reverse]; Invivo [reverse]]		[BIND; GRID; HPRD]	[9651579]
BDNF , NTRK2		[protein binding [GO:0005515]]	[acts_on; bidirectional; in vitro [reverse]; in vivo [reverse]; Invitro; Invivo; PPrel]	[nervous system development [GO:0007399]]	[DIP; GRID; HPRD]	[9312147]
BCL2 , EPHB2	[integral to membrane [GO:0016021]; membrane [GO:0016020]]		[Biochemical Activity [reverse]]		[GRID]	[15225643]
MMP9 , THBS1	[extracellular region [GO:0005576]]	[calcium ion binding [GO:0005509]]	[bidirectional; in vitro [reverse]; in vivo [reverse]; Invitro; Invivo; Two-hybrid; yeast 2-hybrid [reverse]]		[GRID; HPRD]	[10900205; 11606713]
CANX , IKBKG			[bidirectional [reverse]]		[IntAct; MINT]
RHOA , EZR	[cytoplasm [GO:0005737]; cytoskeleton [GO:0005856]; membrane [GO:0016020]]		[Co-purification]		[GRID]	[15659383]
FGF2 , SDC4			[Co-purification]		[GRID]	[16982797]
RHOB , VAV2	[intracellular [GO:0005622]; plasma membrane [GO:0005886]]	[protein binding [GO:0005515]]	[neighbouring_reaction; reaction]	[small GTPase mediated signal transduction [GO:0007264]]	[reactome]	[10559246; 12101119; 16212495; 7478592; 7954831; 8276860; 8810315; 8969170; 9308960; 9857026]
MYC , PTPN6	[nucleus [GO:0005634]]	[protein binding [GO:0005515]]	[bidirectional]		[BIND]
CHUK , MYC	[nucleus [GO:0005634]]		[bidirectional]		[BIND]
AGTR1 , EGFR	[integral to membrane [GO:0016021]; plasma membrane [GO:0005886]]		[bidirectional; in vitro]		[HPRD]	[12522132]
FGFR3 , FGF18			[bidirectional; direct_complex [reverse]; in vitro; indirect_complex [reverse]; neighbouring_reaction [reverse]; PPrel [reverse]; reaction [reverse]]		[HPRD; reactome]	[10751172; 11294897; 16597617]
CDC42 , VAV3	[intracellular [GO:0005622]]		[neighbouring_reaction; PPrel [reverse]; reaction]	[small GTPase mediated signal transduction [GO:0007264]]	[reactome]	[10559246; 12101119; 16212495; 7478592; 7954831; 8276860; 8810315; 8969170; 9308960; 9857026]
TP53 , HIPK1	[cytoplasm [GO:0005737]; nucleus [GO:0005634]]	[ATP binding [GO:0005524]; protein binding [GO:0005515]]	[Affinity Capture-MS; bidirectional; in vitro [reverse]; in vivo [reverse]; Invitro [reverse]; Invivo [reverse]; Two-hybrid [reverse]; yeast 2-hybrid [reverse]]	[regulation of transcription, DNA-dependent [GO:0006355]]	[CCSB; GRID; HPRD; IntAct]	[12702766; 16189514]
FGF9 , FGF19	[extracellular region [GO:0005576]]	[growth factor activity [GO:0008083]]	[neighbouring_reaction; reaction]		[reactome]	[11294897]
JUN , VHL	[nucleus [GO:0005634]]		[bidirectional]		[BIND]
ITGB3 , SHC1		[protein binding [GO:0005515]]	[bidirectional; in vitro; in vivo]		[BIND; HPRD]	[10964917]
BCL2 , JUN	[nucleus [GO:0005634]]		[bidirectional [reverse]]		[BIND]
CCBP2 , CCL5			[Affinity Capture-MS; bidirectional; in vivo; Invivo [reverse]]	[chemotaxis [GO:0006935]; immune response [GO:0006955]; signal transduction [GO:0007165]]	[CCSB; GRID; HPRD]	[16189514; 9405404]
TNFSF12 , AGGF1	[extracellular region [GO:0005576]; perinuclear region of cytoplasm [GO:0048471]]		[Affinity Capture-MS; bidirectional; in vitro [reverse]; in vivo [reverse]; yeast 2-hybrid [reverse]]	[angiogenesis [GO:0001525]; multicellular organismal development [GO:0007275]; positive regulation of angiogenesis [GO:0045766]; positive regulation of endothelial cell proliferation [GO:0001938]]	[BIND; CCSB; GRID; HPRD]	[14961121; 16189514]
AKT1 , GATA2	[nucleus [GO:0005634]]		[bidirectional; in vivo]		[HPRD]	[15837948]
RELA , SRF	[nucleus [GO:0005634]]	[transcription factor activity [GO:0003700]]	[bidirectional; in vitro [reverse]; Invitro]	[regulation of transcription, DNA-dependent [GO:0006355]]	[GRID; HPRD]	[8670842]
FGF1 , FGF5	[extracellular region [GO:0005576]; extracellular space [GO:0005615]]	[growth factor activity [GO:0008083]]	[neighbouring_reaction; reaction]	[cell proliferation [GO:0008283]; cell-cell signaling [GO:0007267]]	[reactome]	[1697263; 9139660]
CCNA2 , CDKN1A	[cytoplasm [GO:0005737]; nucleus [GO:0005634]]		[acts_on [reverse]; Affinity Capture-Western; bidirectional; in vitro; in vivo]	[cell cycle [GO:0007049]]	[BIND; DIP; GRID; HPRD]	[12947099; 8662825; 9632134]
PML , TP73	[nucleus [GO:0005634]]	[metal ion binding [GO:0046872]; protein binding [GO:0005515]; zinc ion binding [GO:0008270]]	[bidirectional; in vivo [reverse]; Invivo]	[negative regulation of cell growth [GO:0030308]]	[GRID; HPRD]	[11832207]
RRAS , RASIP1			[bidirectional [reverse]; in vitro [reverse]; yeast 2-hybrid [reverse]]		[GRID; HPRD]	[15031288]
STAT1 , GNB2L1	[cytoplasm [GO:0005737]]		[Affinity Capture-MS; Affinity Capture-Western [reverse]; bidirectional; in vitro; in vivo; Invitro [reverse]; Invivo [reverse]]		[BIND; CCSB; GRID; HPRD; MINT]	[11301323; 12960323; 16189514]
FGF17 , FGF20	[extracellular region [GO:0005576]]	[growth factor activity [GO:0008083]]	[neighbouring_reaction; reaction]	[cell-cell signaling [GO:0007267]; signal transduction [GO:0007165]]	[reactome]	[11294897; 1697263; 9139660]
PIK3R1 , RAC1	[intracellular [GO:0005622]]		[bidirectional [reverse]; in vitro [reverse]; Invitro [reverse]; PPrel]		[GRID; HPRD]	[12086876; 7629060; 8034624]
LCK , SH2D2A	[cytoplasm [GO:0005737]]	[protein binding [GO:0005515]]	[bidirectional [reverse]; in vivo [reverse]]		[HPRD; IntAct]	[10553045]
JUN , MMP2			[bidirectional]		[BIND]
IGF1R , PRKCD	[membrane [GO:0016020]]	[ATP binding [GO:0005524]; nucleotide binding [GO:0000166]; transferase activity [GO:0016740]]	[bidirectional; in vivo]	[protein amino acid phosphorylation [GO:0006468]]	[BIND; HPRD]	[11884618]
SPHK1 , RPS6KC1	[cytoplasm [GO:0005737]]	[ATP binding [GO:0005524]; nucleotide binding [GO:0000166]; protein binding [GO:0005515]; transferase activity [GO:0016740]]	[bidirectional; in vivo [reverse]; Invivo; Two-hybrid; yeast 2-hybrid [reverse]]		[GRID; HPRD]	[12077123]
GPC4 , FGF2	[extracellular region [GO:0005576]]		[bidirectional; in vitro; in vivo; Invitro; Invivo]	[cell proliferation [GO:0008283]]	[GRID; HPRD]	[11066092]
CEBPB , JUN	[nucleus [GO:0005634]]	[sequence-specific DNA binding [GO:0043565]; transcription factor activity [GO:0003700]]	[bidirectional [reverse]]	[regulation of transcription, DNA-dependent [GO:0006355]]	[BIND]
CCR2 , CCR5	[cytoplasm [GO:0005737]; integral to plasma membrane [GO:0005887]; plasma membrane [GO:0005886]]	[C-C chemokine receptor activity [GO:0016493]; receptor activity [GO:0004872]; rhodopsin-like receptor activity [GO:0001584]]	[bidirectional; in vivo [reverse]; Invivo]	[cellular defense response [GO:0006968]; chemotaxis [GO:0006935]; elevation of cytosolic calcium ion concentration [GO:0007204]; G-protein coupled receptor protein signaling pathway [GO:0007186]; immune response [GO:0006955]; inflammatory response [GO:0006954]; signal transduction [GO:0007165]]	[GRID; HPRD]	[11350939]
JUN , MAP3K7			[neighbouring_reaction]		[reactome]
PPP2CA , MAPK1	[cytoplasm [GO:0005737]; nucleus [GO:0005634]]	[protein binding [GO:0005515]]	[bidirectional [reverse]; in vitro [reverse]; PPrel]	[induction of apoptosis [GO:0006917]]	[HPRD]	[12624094]
CAV1 , MAPK1		[protein binding [GO:0005515]]	[bidirectional [reverse]; in vivo [reverse]]		[HPRD]	[12388423]
CCBP2 , CCL3			[bidirectional; in vivo; Invivo]	[chemotaxis [GO:0006935]; G-protein coupled receptor protein signaling pathway [GO:0007186]; immune response [GO:0006955]; signal transduction [GO:0007165]]	[GRID; HPRD]	[9405404]
HIF1A , VHL	[cytoplasm [GO:0005737]; nucleus [GO:0005634]]		[Affinity Capture-Western [reverse]; bidirectional; in vitro; in vivo; Invitro [reverse]; Invivo [reverse]]		[BIND; GRID; HPRD; IntAct; MINT]	[10823831; 10944113; 11504942; 14556007]
CSF2RB , JAK1	[membrane [GO:0016020]]		[bidirectional [reverse]; in vivo [reverse]; PPrel]	[cytokine and chemokine mediated signaling pathway [GO:0019221]]	[HPRD]	[11557047]
RARA , ZBTB16	[nucleus [GO:0005634]]	[metal ion binding [GO:0046872]; zinc ion binding [GO:0008270]]	[Affinity Capture-MS; bidirectional; in vitro [reverse]; Reconstituted Complex [reverse]; Two-hybrid; yeast 2-hybrid [reverse]]	[transcription [GO:0006350]]	[CCSB; GRID; HPRD]	[14521715; 16189514]
FOS , MAPK1	[nucleus [GO:0005634]]		[bidirectional [reverse]; in vitro [reverse]; in vivo [reverse]; PPrel [reverse]]		[HPRD]	[12972619; 7816602; 8248197]
HIF1A , TP53	[cytoplasm [GO:0005737]; nucleus [GO:0005634]]	[protein binding [GO:0005515]; protein heterodimerization activity [GO:0046982]]	[Affinity Capture-MS; bidirectional; in vitro; Invitro]	[positive regulation of transcription from RNA polymerase II promoter [GO:0045944]; regulation of transcription, DNA-dependent [GO:0006355]]	[BIND; CCSB; GRID; HPRD]	[12124396; 16189514; 9537326]
FGFR1 , SHB	[membrane [GO:0016020]]	[protein binding [GO:0005515]]	[bidirectional [reverse]; Invitro; Invivo]		[BIND; GRID]	[7537362]
FGFR4 , FGF17			[bidirectional; direct_complex [reverse]; in vitro; indirect_complex [reverse]; neighbouring_reaction [reverse]; PPrel [reverse]; reaction [reverse]]	[fibroblast growth factor receptor signaling pathway [GO:0008543]]	[HPRD; reactome]	[10751172; 11294897; 16597617]
JAK2 , YES1		[ATP binding [GO:0005524]; non-membrane spanning protein tyrosine kinase activity [GO:0004715]; nucleotide binding [GO:0000166]; transferase activity [GO:0016740]]	[bidirectional; in vitro [reverse]; in vivo [reverse]; Invitro; Invivo]		[GRID; HPRD]	[8702385]
SMAD3 , HIPK2	[cytoplasm [GO:0005737]; nucleus [GO:0005634]]		[Reconstituted Complex]	[regulation of transcription, DNA-dependent [GO:0006355]; transcription [GO:0006350]]	[GRID]	[12874272]
FGF6 , FGF19	[extracellular region [GO:0005576]]	[growth factor activity [GO:0008083]]	[neighbouring_reaction; reaction]		[reactome]	[11294897]
RHOB , RHOD	[intracellular [GO:0005622]; plasma membrane [GO:0005886]]	[GTP binding [GO:0005525]; GTPase activity [GO:0003924]; nucleotide binding [GO:0000166]]	[neighbouring_reaction]	[Rho protein signal transduction [GO:0007266]; small GTPase mediated signal transduction [GO:0007264]]	[reactome]
PTK2B , PTPN11	[cytoplasm [GO:0005737]]	[protein binding [GO:0005515]]	[bidirectional; in vitro [reverse]; in vivo [reverse]; Invitro; Invivo]	[signal transduction [GO:0007165]]	[GRID; HPRD]	[10880513]
PTK2B , SYK	[cytoplasm [GO:0005737]]	[ATP binding [GO:0005524]; non-membrane spanning protein tyrosine kinase activity [GO:0004715]; nucleotide binding [GO:0000166]; protein binding [GO:0005515]; transferase activity [GO:0016740]]	[bidirectional; in vivo; Invivo [reverse]]	[protein complex assembly [GO:0006461]]	[GRID; HPRD]	[10747947]
SMAD2 , OS9			[bidirectional; yeast 2-hybrid [reverse]]		[BIND; HPRD; MINT]	[15231748]
FASLG , MMP7	[extracellular region [GO:0005576]; extracellular space [GO:0005615]]		[bidirectional [reverse]; in vitro [reverse]; in vivo [reverse]; Invitro [reverse]; Invivo [reverse]]		[GRID; HPRD]	[12464266]
CSNK2A1 , HIF1A	[nucleus [GO:0005634]]		[in vitro]	[signal transduction [GO:0007165]]	[HPRD]	[17382325]
IL1R1 , TRAF6		[protein binding [GO:0005515]]	[bidirectional; PPrel]		[IntAct]
CASP3 , MDM2	[cytoplasm [GO:0005737]]	[protein binding [GO:0005515]]	[in vitro]		[HPRD]	[9278461]
FGF6 , FGFR1			[bidirectional; direct_complex; in vitro; indirect_complex; neighbouring_reaction; PPrel; reaction]		[HPRD; reactome]	[16597617; 8663044; 9139660]
EP300 , CXCL10			[bidirectional]		[BIND]
PLCG1 , SYK	[cytoplasm [GO:0005737]]	[protein binding [GO:0005515]]	[acts_on; bidirectional; in vitro [reverse]; in vivo [reverse]; Invivo; PPrel [reverse]]	[intracellular signaling cascade [GO:0007242]]	[DIP; GRID; HPRD]	[15144186; 1689310; 7682059; 8657103; 8885868]
FGF2 , FGF9	[extracellular region [GO:0005576]; extracellular space [GO:0005615]]	[growth factor activity [GO:0008083]; heparin binding [GO:0008201]]	[neighbouring_reaction; reaction]	[angiogenesis [GO:0001525]; cell proliferation [GO:0008283]; cell-cell signaling [GO:0007267]; lung development [GO:0030324]; positive regulation of epithelial cell proliferation [GO:0050679]; signal transduction [GO:0007165]]	[reactome]	[11294897; 1697263; 9139660]
PGF , NRP2	[membrane [GO:0016020]]		[Affinity Capture-MS; bidirectional; in vivo [reverse]; Invivo]	[angiogenesis [GO:0001525]; cell differentiation [GO:0030154]; multicellular organismal development [GO:0007275]]	[BIND; CCSB; GRID; HPRD]	[10748121; 16189514]
AKT2 , TSC2		[protein binding [GO:0005515]]	[bidirectional; in vivo; neighbouring_reaction; PPrel; reaction]		[HPRD; reactome]	[12167664; 15314020]
FGF5 , FGFR3			[acts_on [reverse]; bidirectional [reverse]; direct_complex; in vitro [reverse]; indirect_complex; neighbouring_reaction; PPrel; reaction]	[fibroblast growth factor receptor signaling pathway [GO:0008543]]	[DIP; HPRD; reactome]	[16597617; 8663044]
CCND1 , SP1	[intracellular [GO:0005622]; nucleus [GO:0005634]]		[bidirectional; in vivo [reverse]]		[HPRD; MINT]	[10850422]
MYC , MAPK3		[protein binding [GO:0005515]]	[bidirectional [reverse]; in vitro [reverse]; PPrel [reverse]; Reconstituted Complex]		[BIND; GRID; HPRD]	[15210690; 9155018]
FGF1 , FGF20	[extracellular region [GO:0005576]]	[growth factor activity [GO:0008083]]	[neighbouring_reaction; reaction]	[cell-cell signaling [GO:0007267]; signal transduction [GO:0007165]]	[reactome]	[11294897; 1697263; 9139660]
RHOB , ARHGAP24	[intracellular [GO:0005622]]	[protein binding [GO:0005515]]	[neighbouring_reaction; reaction]	[angiogenesis [GO:0001525]; cell differentiation [GO:0030154]; multicellular organismal development [GO:0007275]]	[reactome]	[11431473; 11804589; 17222083; 2825022; 8288572; 9605766]
PF4 , THBD	[extracellular space [GO:0005615]]		[bidirectional [reverse]; in vitro [reverse]; Invitro [reverse]]		[GRID; HPRD]	[9395524]
MDM2 , SP1	[intracellular [GO:0005622]; nucleus [GO:0005634]]	[metal ion binding [GO:0046872]; zinc ion binding [GO:0008270]]	[bidirectional [reverse]]		[BIND]
CBL , FGF10	[nucleus [GO:0005634]]	[protein binding [GO:0005515]]	[indirect_complex]	[positive regulation of receptor-mediated endocytosis [GO:0048260]]	[reactome]
C3 , F8	[extracellular region [GO:0005576]]		[bidirectional [reverse]]		[BIND]
PTPN6 , SHC1	[cytoplasm [GO:0005737]]	[protein binding [GO:0005515]]	[bidirectional; in vivo]	[intracellular signaling cascade [GO:0007242]]	[HPRD]	[8541543]
RHOA , MSN	[cytoplasm [GO:0005737]; cytoskeleton [GO:0005856]]		[Co-purification]		[GRID]	[15659383]
SEMA3F , NRP1	[extracellular region [GO:0005576]; membrane [GO:0016020]]	[receptor activity [GO:0004872]]	[bidirectional [reverse]; in vitro [reverse]; in vivo [reverse]; Invitro; Invivo; PPrel]	[multicellular organismal development [GO:0007275]]	[GRID; HPRD]	[9883722]
CDC42 , PIK3R1	[intracellular [GO:0005622]]		[bidirectional [reverse]; in vitro [reverse]; in vivo [reverse]; Invitro [reverse]; Invivo [reverse]]		[GRID; HPRD]	[7629060; 8034624; 9381982]
FGF5 , FGF17	[extracellular region [GO:0005576]; extracellular space [GO:0005615]]	[growth factor activity [GO:0008083]]	[neighbouring_reaction; reaction]	[cell-cell signaling [GO:0007267]; fibroblast growth factor receptor signaling pathway [GO:0008543]; nervous system development [GO:0007399]]	[reactome]	[1697263; 9139660]
PML , SP1	[intracellular [GO:0005622]; nucleus [GO:0005634]]	[metal ion binding [GO:0046872]; zinc ion binding [GO:0008270]]	[bidirectional; in vitro [reverse]; in vivo [reverse]; Invitro; Invivo]	[transcription [GO:0006350]]	[GRID; HPRD]	[9819401]
ABL1 , RASA1	[cytoplasm [GO:0005737]]		[bidirectional; in vitro]		[BIND; HPRD]	[1383690]
CTNNB1 , FLT1			[bidirectional [reverse]; in vivo [reverse]]	[patterning of blood vessels [GO:0001569]]	[HPRD]	[12920240]
BIRC2 , TNFRSF1A		[protein binding [GO:0005515]]	[bidirectional [reverse]]	[positive regulation of I-kappaB kinase/NF-kappaB cascade [GO:0043123]]	[HPRD]
FGFR4 , FGF16			[direct_complex [reverse]; indirect_complex [reverse]; neighbouring_reaction [reverse]; PPrel [reverse]; reaction [reverse]]		[reactome]	[11294897; 16597617]
CDKN1A , E2F1	[cytoplasm [GO:0005737]; nucleus [GO:0005634]]		[neighbouring_reaction; reaction]	[cell cycle [GO:0007049]]	[reactome]	[9190208]
FYN , PTPN11		[protein binding [GO:0005515]]	[Affinity Capture-MS; bidirectional; in vitro [reverse]; Invitro]		[CCSB; GRID; HPRD]	[10212213; 16189514]
EP300 , IL8			[bidirectional [reverse]]		[BIND]
CREBBP , SMAD2	[cytoplasm [GO:0005737]; nucleus [GO:0005634]]	[transcription factor activity [GO:0003700]]	[bidirectional; in vitro; in vivo; yeast 2-hybrid]		[BIND; HPRD; MINT]	[15231748; 15750622; 9679056]
APEX1 , EP300	[nucleus [GO:0005634]]	[transcription coactivator activity [GO:0003713]]	[bidirectional [reverse]; in vitro [reverse]; in vivo [reverse]]		[HPRD]	[14633989]
CAV1 , EDNRB	[integral to plasma membrane [GO:0005887]; plasma membrane [GO:0005886]]	[protein binding [GO:0005515]]	[bidirectional; in vitro [reverse]; in vivo [reverse]; Invitro; Invivo]		[GRID; HPRD]	[12694195]
FGF8 , FGFR3			[bidirectional; direct_complex; in vivo; indirect_complex; Invivo; neighbouring_reaction; PPrel; reaction]		[GRID; HPRD; reactome]	[10574949; 11294897; 16597617]
ITGB3 , SRC		[protein binding [GO:0005515]]	[bidirectional [reverse]; in vitro [reverse]; in vivo [reverse]; PPrel]		[HPRD]	[11723131]
PIK3R1 , EZR			[bidirectional; in vitro; in vivo; Invitro [reverse]; Invivo [reverse]]		[GRID; HPRD]	[10377409]
AKT1 , IKBKB	[cytoplasm [GO:0005737]]	[ATP binding [GO:0005524]; identical protein binding [GO:0042802]; nucleotide binding [GO:0000166]; protein serine/threonine kinase activity [GO:0004674]; transferase activity [GO:0016740]]	[bidirectional; in vitro; in vivo; PPrel]	[protein amino acid phosphorylation [GO:0006468]; protein modification process [GO:0006464]]	[HPRD]	[10485711]
MMP9 , MMP26	[extracellular region [GO:0005576]; proteinaceous extracellular matrix [GO:0005578]]	[calcium ion binding [GO:0005509]; zinc ion binding [GO:0008270]]	[bidirectional [reverse]; in vivo [reverse]]	[collagen catabolic process [GO:0030574]; proteolysis [GO:0006508]]	[HPRD]	[12586837]
CD44 , VAV2			[bidirectional; in vitro [reverse]; Invitro]		[GRID; HPRD]	[11606575]
EPHB2 , FOS			[bidirectional; in vitro; in vivo]	[nervous system development [GO:0007399]]	[HPRD]	[12972619; 7816602]
FGF2 , FGF19	[extracellular region [GO:0005576]]	[growth factor activity [GO:0008083]]	[neighbouring_reaction; reaction]	[nervous system development [GO:0007399]]	[reactome]	[11294897]
ADM , CALCRL			[bidirectional; in vitro [reverse]; in vivo [reverse]; Invitro; Invivo]	[heart development [GO:0007507]; signal transduction [GO:0007165]]	[GRID; HPRD]	[9620797]
IGF1R , RASA1			[bidirectional; in vitro; in vivo; Invitro [reverse]; Invivo [reverse]]		[GRID; HPRD]	[7642582]
PPP2R5D , HAND2	[nucleus [GO:0005634]]		[bidirectional; in vitro; Reconstituted Complex [reverse]; Two-hybrid; yeast 2-hybrid]		[GRID; HPRD]	[14636580]
CAV1 , PTPN11		[protein binding [GO:0005515]]	[Affinity Capture-MS; bidirectional; in vivo; Invivo [reverse]]		[BIND; CCSB; GRID; HPRD]	[12176037; 16189514]
ADM , EDN1	[extracellular region [GO:0005576]; extracellular space [GO:0005615]; soluble fraction [GO:0005625]]	[hormone activity [GO:0005179]]	[bidirectional [reverse]; in vivo [reverse]; Invivo [reverse]]	[cell-cell signaling [GO:0007267]; heart development [GO:0007507]; positive regulation of cell proliferation [GO:0008284]; signal transduction [GO:0007165]]	[GRID; HPRD]	[11410113]
TNFRSF1A , GNB2L1			[Affinity Capture-MS; bidirectional; in vitro; Invivo [reverse]]		[BIND; CCSB; GRID; HPRD]	[12391233; 16189514]
FGF2 , GPC3	[extracellular region [GO:0005576]]		[bidirectional [reverse]; in vitro [reverse]; in vivo [reverse]; Invitro [reverse]; Invivo [reverse]]		[GRID; HPRD]	[12478660]
CHUK , MYH9	[cytoplasm [GO:0005737]; nucleus [GO:0005634]]	[ATP binding [GO:0005524]; nucleotide binding [GO:0000166]]	[bidirectional]		[IntAct; MINT]
FGF9 , FGF16	[extracellular region [GO:0005576]; extracellular space [GO:0005615]]	[growth factor activity [GO:0008083]]	[neighbouring_reaction; reaction]	[cell-cell signaling [GO:0007267]; signal transduction [GO:0007165]]	[reactome]	[11294897; 1697263]
HMGA1 , SRF	[nucleus [GO:0005634]]	[transcription factor activity [GO:0003700]]	[bidirectional; in vitro; Invitro]	[regulation of transcription, DNA-dependent [GO:0006355]; transcription [GO:0006350]]	[GRID; HPRD]	[9545312]
ACP1 , CTNNB1	[cytoplasm [GO:0005737]]		[bidirectional; Co-localization [reverse]; in vitro; in vivo; PPrel]		[GRID; HPRD]	[12438242]
HDAC1 , PML	[cytoplasm [GO:0005737]; nucleus [GO:0005634]]		[Affinity Capture-MS; bidirectional; in vitro; in vivo; Invitro [reverse]; Invivo [reverse]]	[regulation of transcription, DNA-dependent [GO:0006355]; transcription [GO:0006350]]	[CCSB; GRID; HPRD]	[11259576; 11430826; 16189514]
PRKD1 , MAPK8		[ATP binding [GO:0005524]; nucleotide binding [GO:0000166]; protein binding [GO:0005515]; transferase activity [GO:0016740]]	[bidirectional; in vivo; Invivo]	[protein amino acid phosphorylation [GO:0006468]]	[GRID; HPRD]	[11948398]
MEF2A , HDAC5	[nucleus [GO:0005634]]		[bidirectional; in vitro [reverse]; in vivo [reverse]; Invitro; Invivo]	[regulation of transcription, DNA-dependent [GO:0006355]; transcription [GO:0006350]]	[GRID; HPRD]	[10737771; 10748098]
FGF9 , FGFR1		[heparin binding [GO:0008201]]	[bidirectional [reverse]; direct_complex; in vitro [reverse]; in vivo [reverse]; indirect_complex; neighbouring_reaction; PPrel; reaction]	[fibroblast growth factor receptor signaling pathway [GO:0008543]]	[HPRD; reactome]	[10574949; 16597617; 9139660]
CCBP2 , CCL7			[bidirectional; in vivo; Invivo]	[chemotaxis [GO:0006935]; immune response [GO:0006955]; signal transduction [GO:0007165]]	[GRID; HPRD]	[9364936; 9405404]
EP300 , HDAC1	[nucleus [GO:0005634]]	[transcription factor activity [GO:0003700]]	[bidirectional]	[regulation of transcription, DNA-dependent [GO:0006355]]	[HPRD; IntAct]
JUN , STAT3	[nucleus [GO:0005634]]	[transcription factor activity [GO:0003700]]	[bidirectional; in vitro; in vivo; Invitro; Invivo]	[regulation of transcription, DNA-dependent [GO:0006355]]	[GRID; HPRD]	[10490649]
PLXNA1 , NRP1	[integral to membrane [GO:0016021]; membrane [GO:0016020]]	[receptor activity [GO:0004872]]	[bidirectional; in vitro; in vivo; Invitro; Invivo]	[multicellular organismal development [GO:0007275]; signal transduction [GO:0007165]]	[GRID; HPRD]	[10520994]
VEGFA , NRP1	[extracellular region [GO:0005576]; membrane [GO:0016020]]	[protein binding [GO:0005515]]	[acts_on; bidirectional; in vitro [reverse]; in vivo [reverse]; Invitro; Invivo]	[angiogenesis [GO:0001525]; multicellular organismal development [GO:0007275]; nervous system development [GO:0007399]; positive regulation of cell proliferation [GO:0008284]; signal transduction [GO:0007165]]	[BIND; DIP; GRID; HPRD; MINT]	[10409677; 11986311; 9529250]
SEMA3F , NRP2	[membrane [GO:0016020]]	[receptor activity [GO:0004872]]	[bidirectional; in vitro [reverse]; in vivo [reverse]; Invitro; Invivo]	[multicellular organismal development [GO:0007275]]	[BIND; GRID; HPRD]	[9883722]
LCK , PTK2		[ATP binding [GO:0005524]; non-membrane spanning protein tyrosine kinase activity [GO:0004715]; nucleotide binding [GO:0000166]; protein binding [GO:0005515]; protein-tyrosine kinase activity [GO:0004713]; SH2 domain binding [GO:0042169]; transferase activity [GO:0016740]]	[bidirectional; in vitro; in vivo]	[protein amino acid phosphorylation [GO:0006468]]	[HPRD]	[9257837]
AKT1 , CASP3	[cytoplasm [GO:0005737]]		[bidirectional [reverse]; in vitro [reverse]; in vivo [reverse]]		[HPRD]	[12124386]
MYH9 , TNFRSF1A	[plasma membrane [GO:0005886]]	[protein binding [GO:0005515]]	[bidirectional [reverse]]		[IntAct; MINT]
FGF4 , GRB2			[indirect_complex]	[cell-cell signaling [GO:0007267]]	[reactome]
A2M , CDC42			[neighbouring_reaction; reaction]		[reactome]	[11431473; 11804589; 17222083; 2825022; 8288572; 9605766]
CEBPB , EGFR	[cytoplasm [GO:0005737]; nucleus [GO:0005634]]	[protein heterodimerization activity [GO:0046982]]	[bidirectional; in vitro; in vivo; Invitro [reverse]; Invivo [reverse]]		[GRID; HPRD]	[12095417]
RAC1 , ARHGAP22	[intracellular [GO:0005622]]		[neighbouring_reaction; reaction]		[reactome]	[11431473; 11804589; 17222083; 2825022; 8288572; 9605766]
FYN , GNB2L1			[Affinity Capture-MS; bidirectional; in vitro [reverse]; in vivo [reverse]; Invitro; Invivo]		[CCSB; GRID; HPRD]	[11943848; 12524444; 16189514]
CCNA2 , RB1	[nucleus [GO:0005634]]		[bidirectional]	[cell cycle [GO:0007049]; cell division [GO:0051301]]	[HPRD]
CDKN1A , HDAC1	[cytoplasm [GO:0005737]; nucleus [GO:0005634]]		[bidirectional [reverse]]		[BIND]
CCL3 , TGFB1	[extracellular region [GO:0005576]; extracellular space [GO:0005615]]		[bidirectional [reverse]; in vivo [reverse]; Invivo [reverse]]	[inflammatory response [GO:0006954]]	[GRID; HPRD]	[8568261]
CCR5 , PTK2B	[cytoplasm [GO:0005737]; plasma membrane [GO:0005886]]	[protein binding [GO:0005515]]	[bidirectional; in vivo; Invivo [reverse]]	[signal transduction [GO:0007165]]	[GRID; HPRD]	[9446638]
FIGF , TSC2	[membrane [GO:0016020]]	[protein homodimerization activity [GO:0042803]]	[bidirectional [reverse]]		[BIND]
CCBP2 , CCL8			[bidirectional; in vivo; Invivo [reverse]]	[chemotaxis [GO:0006935]; immune response [GO:0006955]; signal transduction [GO:0007165]]	[GRID; HPRD]	[9405404]
BDKRB2 , PTPN11			[bidirectional; in vivo [reverse]; Invivo]		[GRID; HPRD]	[12177051]
FGF19 , FGF22	[extracellular region [GO:0005576]]	[growth factor activity [GO:0008083]]	[bidirectional [reverse]]		[BIND]
COL4A5 , MMP9	[extracellular region [GO:0005576]]		[bidirectional; in vivo; Invivo]		[GRID; HPRD]	[9878537]
GRB2 , FGF23			[indirect_complex [reverse]]		[reactome]
FGF18 , FGF17	[extracellular region [GO:0005576]; extracellular space [GO:0005615]]	[growth factor activity [GO:0008083]]	[neighbouring_reaction [reverse]; reaction [reverse]]	[cell-cell signaling [GO:0007267]; positive regulation of cell proliferation [GO:0008284]; signal transduction [GO:0007165]]	[reactome]	[11294897; 1697263]
SMAD2 , LEF1	[cytoplasm [GO:0005737]; nucleus [GO:0005634]; transcription factor complex [GO:0005667]]	[transcription activator activity [GO:0016563]]	[bidirectional; in vitro; in vivo; Invitro; Invivo]	[positive regulation of transcription from RNA polymerase II promoter [GO:0045944]; transcription [GO:0006350]]	[GRID; HPRD]	[10890911]
BIRC2 , TNF		[protein binding [GO:0005515]]	[bidirectional [reverse]]	[anti-apoptosis [GO:0006916]; positive regulation of I-kappaB kinase/NF-kappaB cascade [GO:0043123]]	[IntAct]
CD44 , FGF2			[bidirectional; in vivo [reverse]; Invivo]		[GRID; HPRD]	[7532176]
HDAC5 , CBX5	[nucleus [GO:0005634]]		[bidirectional; in vitro; Invitro]		[GRID; HPRD]	[12242305]
FLT1 , SHC1			[bidirectional; in vitro [reverse]; in vivo [reverse]; Invitro; Invivo; PPrel; Two-hybrid; yeast 2-hybrid [reverse]]	[positive regulation of cell proliferation [GO:0008284]]	[GRID; HPRD]	[10749680]
APP , COL4A6	[extracellular region [GO:0005576]]		[Affinity Capture-MS; bidirectional; in vitro [reverse]; Invitro]	[cell adhesion [GO:0007155]]	[CCSB; GRID; HPRD]	[16189514; 9136074]
TNFRSF1A , DNAJA3			[bidirectional]		[IntAct; MINT]
SMAD2 , MLLT4			[bidirectional; yeast 2-hybrid]		[BIND; HPRD; MINT]	[15231748]
AGTR1 , MAPK3			[bidirectional]		[HPRD]
FGF10 , FRS3			[indirect_complex]	[fibroblast growth factor receptor signaling pathway [GO:0008543]; signal transduction [GO:0007165]]	[reactome]
CHUK , MAP3K7		[ATP binding [GO:0005524]; nucleotide binding [GO:0000166]; transferase activity [GO:0016740]]	[bidirectional [reverse]; in vitro [reverse]; in vivo [reverse]; Invitro [reverse]; Invivo [reverse]; neighbouring_reaction; PPrel [reverse]; reaction]		[GRID; HPRD; reactome]	[10187861; 9744859]
FGF2 , FGF4	[extracellular region [GO:0005576]]	[growth factor activity [GO:0008083]; heparin binding [GO:0008201]]	[neighbouring_reaction; reaction]	[cell proliferation [GO:0008283]; cell-cell signaling [GO:0007267]; signal transduction [GO:0007165]]	[reactome]	[11294897; 1697263; 9139660]
MLLT4 , RRAS			[bidirectional [reverse]; in vitro [reverse]; Invitro; PPrel [reverse]; Two-hybrid; yeast 2-hybrid [reverse]]		[GRID; HPRD]	[10224125]
FGF23 , FGF16	[extracellular region [GO:0005576]; extracellular space [GO:0005615]]	[growth factor activity [GO:0008083]]	[neighbouring_reaction [reverse]; reaction [reverse]]		[reactome]	[11294897; 1697263]
MAPK1 , TSC2	[cytoplasm [GO:0005737]; nucleus [GO:0005634]]	[protein binding [GO:0005515]]	[bidirectional; in vitro; in vivo; PPrel]	[cell cycle [GO:0007049]]	[BIND; HPRD]	[15851026]
CDC42 , VAV2	[cytoplasm [GO:0005737]; intracellular [GO:0005622]; plasma membrane [GO:0005886]]		[neighbouring_reaction; PPrel [reverse]; reaction]	[positive regulation of phosphoinositide 3-kinase activity [GO:0043552]; small GTPase mediated signal transduction [GO:0007264]]	[reactome]	[10559246; 12101119; 16212495; 7478592; 7954831; 8276860; 8810315; 8969170; 9308960; 9857026]
AKT1 , STAT3	[cytoplasm [GO:0005737]; nucleus [GO:0005634]]		[bidirectional [reverse]]		[BIND]
KDR , PLCG1		[protein binding [GO:0005515]]	[bidirectional; in vitro [reverse]; in vivo [reverse]; PPrel]		[BIND; HPRD]	[12598525]
CXCL10 , RELA			[bidirectional [reverse]]	[inflammatory response [GO:0006954]]	[BIND]
FGF18 , FGF16	[extracellular region [GO:0005576]; extracellular space [GO:0005615]]	[growth factor activity [GO:0008083]]	[neighbouring_reaction [reverse]; reaction [reverse]]	[cell-cell signaling [GO:0007267]; signal transduction [GO:0007165]]	[reactome]	[11294897; 1697263]
CDKN1A , HSP90AA1	[cytoplasm [GO:0005737]; cytosol [GO:0005829]]		[bidirectional]		[BIND]
ABL1 , PIK3R1			[bidirectional; in vitro; Reconstituted Complex]		[BIND; GRID; HPRD]	[1383690; 8294442]
CREBBP , FGFR1		[protein binding [GO:0005515]; transferase activity [GO:0016740]]	[bidirectional [reverse]; in vitro [reverse]; in vivo [reverse]]		[HPRD]	[15929978]
GATA4 , NFATC4	[nucleus [GO:0005634]]	[transcription factor activity [GO:0003700]]	[bidirectional; in vitro [reverse]; in vivo [reverse]; Invitro; Invivo; Two-hybrid; yeast 2-hybrid [reverse]]	[heart development [GO:0007507]; regulation of transcription, DNA-dependent [GO:0006355]; transcription from RNA polymerase II promoter [GO:0006366]]	[GRID; HPRD]	[9568714]
CTNNB1 , IQGAP1	[cytoplasm [GO:0005737]; plasma membrane [GO:0005886]]		[bidirectional [reverse]; in vitro [reverse]; in vivo [reverse]; Invitro [reverse]; Invivo [reverse]]		[GRID; HPRD]	[11734550; 12446675]
AR , MED1	[nucleus [GO:0005634]]	[receptor activity [GO:0004872]]	[bidirectional [reverse]; in vitro [reverse]; in vivo [reverse]; Invitro; Invivo]	[regulation of transcription, DNA-dependent [GO:0006355]]	[GRID; HPRD]	[12218053]
RHOB , CDC42	[intracellular [GO:0005622]; plasma membrane [GO:0005886]]	[GTP binding [GO:0005525]; GTPase activity [GO:0003924]; nucleotide binding [GO:0000166]]	[neighbouring_reaction]	[small GTPase mediated signal transduction [GO:0007264]]	[reactome]
PIK3R1 , MAPK8			[bidirectional [reverse]; in vivo [reverse]]		[HPRD]	[7642542]
PTK2B , PTPN6	[cytoplasm [GO:0005737]; cytoskeleton [GO:0005856]]	[protein binding [GO:0005515]]	[bidirectional; in vitro [reverse]; in vivo [reverse]; Invitro; Invivo]	[apoptosis [GO:0006915]]	[GRID; HPRD]	[10521452; 10747947]
FLT4 , PTPN11		[protein binding [GO:0005515]]	[bidirectional; in vivo]		[HPRD]	[15102829]
FGFR4 , GRB2			[indirect_complex; PPrel [reverse]]		[reactome]
MAP3K7 , IKBKG		[kinase activity [GO:0016301]; protein binding [GO:0005515]]	[neighbouring_reaction [reverse]; PPrel; reaction [reverse]]	[T cell receptor signaling pathway [GO:0050852]]	[reactome]	[9744859]
PLXNA1 , RHOD	[intracellular [GO:0005622]]		[bidirectional; in vitro; Invitro [reverse]; PPrel [reverse]]		[GRID; HPRD]	[11784792]
FYN , ITGAV	[plasma membrane [GO:0005886]]	[protein binding [GO:0005515]]	[bidirectional [reverse]]		[HPRD]
PTGS2 , TP53	[cytoplasm [GO:0005737]; endoplasmic reticulum [GO:0005783]; nucleus [GO:0005634]]	[metal ion binding [GO:0046872]; protein binding [GO:0005515]]	[Affinity Capture-MS; bidirectional; in vivo; Invivo [reverse]]		[BIND; CCSB; GRID; HPRD]	[11687965; 16189514]
AKT1 , TSC1	[cytoplasm [GO:0005737]; lamellipodium [GO:0030027]]		[bidirectional; in vivo [reverse]; Invivo]		[GRID; HPRD]	[12167664]
PIK3R1 , SHB			[bidirectional [reverse]; in vitro [reverse]; Invitro [reverse]]		[BIND; GRID; HPRD]	[7537362]
FGF16 , FRS3			[indirect_complex]	[signal transduction [GO:0007165]]	[reactome]
CCR5 , CCL11			[acts_on [reverse]; bidirectional; in vitro; in vivo; Invivo [reverse]]	[cell-cell signaling [GO:0007267]; cellular defense response [GO:0006968]; chemotaxis [GO:0006935]; immune response [GO:0006955]; inflammatory response [GO:0006954]; signal transduction [GO:0007165]]	[DIP; GRID; HPRD; MINT]	[10477718; 11264152]
CHUK , IKBKB	[cytoplasm [GO:0005737]]	[ATP binding [GO:0005524]; identical protein binding [GO:0042802]; IkappaB kinase activity [GO:0008384]; nucleotide binding [GO:0000166]; transferase activity [GO:0016740]]	[acts_on; bidirectional; Co-purification; direct_complex; in vivo [reverse]; Invitro [reverse]; Invivo [reverse]; neighbouring_reaction]		[BIND; DIP; GRID; HPRD; IntAct; MINT; reactome]	[10195894; 10779355; 12210728; 12354379; 16319058; 16380379; 9346241; 9744859]
CASP8 , FGF3			[bidirectional]		[BIND]
CSNK2A1 , VTN			[bidirectional; in vitro; in vivo]		[HPRD]	[9733784]
FGF5 , FGF23	[extracellular region [GO:0005576]; extracellular space [GO:0005615]]	[growth factor activity [GO:0008083]]	[neighbouring_reaction; reaction]		[reactome]	[1697263; 9139660]
SMAD3 , MAPK8			[bidirectional; in vitro; in vivo; Invitro [reverse]; Invivo [reverse]]		[GRID; HPRD]	[10601313]
LCK , SYK	[cytoplasm [GO:0005737]]	[ATP binding [GO:0005524]; non-membrane spanning protein tyrosine kinase activity [GO:0004715]; nucleotide binding [GO:0000166]; protein binding [GO:0005515]; transferase activity [GO:0016740]]	[Affinity Capture-MS; bidirectional; in vivo [reverse]; Invivo [reverse]]	[intracellular signaling cascade [GO:0007242]]	[CCSB; GRID; HPRD; MINT]	[16189514; 7539035; 8798764]
A2M , RAC1			[neighbouring_reaction; reaction]		[reactome]	[11431473; 11804589; 17222083; 2825022; 8288572; 9605766]
EFNA1 , EPHA1	[integral to plasma membrane [GO:0005887]]		[bidirectional; in vitro; in vivo; Invitro; Invivo; PPrel]		[BIND; GRID; HPRD]	[11519828; 8755474]
CREBBP , SMAD3	[cytoplasm [GO:0005737]; nucleus [GO:0005634]]	[transcription factor activity [GO:0003700]]	[bidirectional; in vitro; in vivo]	[regulation of transcription, DNA-dependent [GO:0006355]; response to hypoxia [GO:0001666]]	[BIND; HPRD]	[15750622]
CASP3 , RASA1	[cytoplasm [GO:0005737]]		[bidirectional; in vitro]		[HPRD]	[10200531]
FASLG , EZR			[bidirectional; Co-purification [reverse]; in vitro; in vivo; Invitro [reverse]; Invivo [reverse]]		[GRID; HPRD]	[11013215; 15659383]
SHC1 , SP1			[bidirectional; in vitro; Invitro [reverse]]		[GRID; HPRD]	[7933095]
TEK , ANGPT4			[bidirectional; in vitro [reverse]; in vivo [reverse]; Invitro [reverse]; Invivo [reverse]]	[signal transduction [GO:0007165]]	[BIND; GRID; HPRD]	[10051567]
JUN , SMAD3	[nucleus [GO:0005634]; transcription factor complex [GO:0005667]]	[sequence-specific DNA binding [GO:0043565]; transcription factor activity [GO:0003700]]	[bidirectional; in vitro [reverse]; in vivo [reverse]; Invitro; Invivo]	[positive regulation of transcription from RNA polymerase II promoter [GO:0045944]; regulation of transcription, DNA-dependent [GO:0006355]]	[GRID; HPRD]	[9732876]
BMX , RAP1A		[nucleotide binding [GO:0000166]; protein binding [GO:0005515]]	[bidirectional [reverse]; in vivo [reverse]]		[HPRD]	[15207703]
FYN , SRC		[ATP binding [GO:0005524]; non-membrane spanning protein tyrosine kinase activity [GO:0004715]; nucleotide binding [GO:0000166]; protein binding [GO:0005515]; transferase activity [GO:0016740]]	[bidirectional [reverse]]	[protein amino acid phosphorylation [GO:0006468]; protein kinase cascade [GO:0007243]]	[MINT]
BTC , EGFR	[extracellular region [GO:0005576]; integral to membrane [GO:0016021]]		[acts_on [reverse]; bidirectional; in vivo; Invivo [reverse]; PPrel]	[cell proliferation [GO:0008283]]	[DIP; GRID; HPRD]	[9528863]
AKT1 , EP300	[nucleus [GO:0005634]]	[transferase activity [GO:0016740]]	[bidirectional; in vitro]		[HPRD]	[11116148]
FLT1 , PIK3R1			[bidirectional; PPrel]		[BIND]
FGF2 , HSPG2	[extracellular region [GO:0005576]; extracellular space [GO:0005615]]	[protein binding [GO:0005515]]	[bidirectional [reverse]; in vivo [reverse]; Invivo [reverse]]		[GRID; HPRD]	[11847221]
FGF18 , FGF20	[extracellular region [GO:0005576]]	[growth factor activity [GO:0008083]]	[neighbouring_reaction; reaction]	[cell-cell signaling [GO:0007267]; signal transduction [GO:0007165]]	[reactome]	[11294897; 1697263]
MAPK1 , TP53	[cytoplasm [GO:0005737]; nucleus [GO:0005634]]	[ATP binding [GO:0005524]; protein binding [GO:0005515]]	[bidirectional; in vitro; in vivo]	[cell cycle [GO:0007049]; response to DNA damage stimulus [GO:0006974]]	[HPRD]	[11409876; 12091386; 15116093]
EGFR , GRB14	[cytoplasm [GO:0005737]; endosome [GO:0005768]]		[bidirectional [reverse]; in vitro [reverse]; in vivo [reverse]; Invitro [reverse]; Invivo [reverse]]		[GRID; HPRD]	[8647858]
CASP7 , CTSG			[bidirectional; in vitro]	[proteolysis [GO:0006508]]	[BIND; HPRD]	[15650747]
FGFR3 , STAT1			[bidirectional; in vitro; in vivo]		[HPRD]	[10918587; 11294897; 11839738; 12637327; 12817007; 15322115; 7543024; 7657660; 7690989]
COL4A4 , MMP9	[extracellular region [GO:0005576]]		[bidirectional [reverse]; in vivo [reverse]; Invivo [reverse]]		[GRID; HPRD]	[9878537]
FGF4 , FGF16	[extracellular region [GO:0005576]]	[growth factor activity [GO:0008083]]	[neighbouring_reaction; reaction]	[cell-cell signaling [GO:0007267]; signal transduction [GO:0007165]]	[reactome]	[11294897; 1697263]
LCK , MAPK3		[ATP binding [GO:0005524]; nucleotide binding [GO:0000166]; protein binding [GO:0005515]; transferase activity [GO:0016740]]	[bidirectional [reverse]; in vitro [reverse]; in vivo [reverse]]	[protein amino acid phosphorylation [GO:0006468]]	[HPRD]	[8506364; 8618896]
COL4A1 , FN1	[extracellular region [GO:0005576]]	[extracellular matrix structural constituent [GO:0005201]]	[bidirectional [reverse]; in vivo [reverse]; Invivo [reverse]]		[GRID; HPRD]	[3997552]
RASA1 , DNAJA3			[Affinity Capture-MS; bidirectional; in vitro [reverse]; Invitro [reverse]]		[CCSB; GRID; HPRD]	[11116152; 16189514]
PZP , TGFB1	[extracellular region [GO:0005576]]		[bidirectional; in vitro; Invitro [reverse]]		[GRID; HPRD]	[7513640]
MMP9 , TFPI	[extracellular region [GO:0005576]]		[bidirectional; in vitro]		[HPRD]	[10859319]
CDC42 , PREX1	[cytoplasm [GO:0005737]; intracellular [GO:0005622]; plasma membrane [GO:0005886]]		[neighbouring_reaction; reaction]		[reactome]	[10559246; 12101119; 16212495; 7478592; 7954831; 8276860; 8810315; 8969170; 9308960; 9857026]
IL8 , SDC1			[bidirectional; in vitro [reverse]; Reconstituted Complex]		[GRID; HPRD]	[12902511]
HSPA5 , TRAF2		[protein binding [GO:0005515]]	[bidirectional [reverse]]		[IntAct; MINT]
A2M , RHOC			[neighbouring_reaction; reaction]		[reactome]	[11431473; 11804589; 17222083; 2825022; 8288572; 9605766]
MLLT4 , RAP1A		[protein binding [GO:0005515]]	[bidirectional [reverse]; in vitro [reverse]; in vivo [reverse]; Invitro; Invivo; PPrel; Two-hybrid; yeast 2-hybrid [reverse]]	[signal transduction [GO:0007165]]	[GRID; HPRD]	[10224125; 10922060]
CTNNB1 , PTPN6	[cytoplasm [GO:0005737]; cytoskeleton [GO:0005856]; nucleus [GO:0005634]]		[bidirectional [reverse]; in vitro [reverse]; in vivo [reverse]]		[HPRD]	[12571228; 15588985]
FAS , EGFR	[extracellular region [GO:0005576]; integral to membrane [GO:0016021]; plasma membrane [GO:0005886]]	[identical protein binding [GO:0042802]; transmembrane receptor activity [GO:0004888]]	[bidirectional [reverse]; in vitro [reverse]; in vivo [reverse]]		[HPRD]	[12586732]
CEBPB , CCL3			[bidirectional; in vivo; Invivo]	[immune response [GO:0006955]; inflammatory response [GO:0006954]]	[GRID; HPRD]	[9885903]
EGFR , PIK3R1			[bidirectional; in vivo [reverse]; PPrel]		[BIND; HPRD; MINT]	[8662998]
FGF6 , FRS3			[indirect_complex]	[signal transduction [GO:0007165]]	[reactome]
RHOD , ARHGAP24	[intracellular [GO:0005622]]		[neighbouring_reaction; reaction]		[reactome]	[11431473; 11804589; 17222083; 2825022; 8288572; 9605766]
CBL , EGFR	[cytoplasm [GO:0005737]; nucleus [GO:0005634]; plasma membrane [GO:0005886]]		[bidirectional; in vivo [reverse]]	[cell surface receptor linked signal transduction [GO:0007166]; epidermal growth factor receptor signaling pathway [GO:0007173]]	[BIND; HPRD; IntAct; MINT]	[10092522; 10799548; 11239464; 11994282; 8662998; 9890970]
FGF2 , FGFR2	[extracellular region [GO:0005576]]	[heparin binding [GO:0008201]; protein binding [GO:0005515]]	[acts_on [reverse]; bidirectional; direct_complex; indirect_complex; Invivo [reverse]; PPrel; reaction]		[DIP; GRID; IntAct; reactome]	[10950949; 1697263]
PLG , SPARC	[extracellular region [GO:0005576]]	[calcium ion binding [GO:0005509]]	[bidirectional; in vitro [reverse]; Invitro]		[GRID; HPRD]	[2745554; 7982919]
MMP7 , MMP9	[extracellular region [GO:0005576]; extracellular space [GO:0005615]; proteinaceous extracellular matrix [GO:0005578]]	[calcium ion binding [GO:0005509]; zinc ion binding [GO:0008270]]	[Affinity Capture-MS; bidirectional; in vivo; Invivo [reverse]]	[collagen catabolic process [GO:0030574]; metabolic process [GO:0008152]; proteolysis [GO:0006508]]	[CCSB; GRID; HPRD]	[16189514; 7896811]
VCAN , ADAMTS1	[extracellular region [GO:0005576]; proteinaceous extracellular matrix [GO:0005578]]		[bidirectional [reverse]; in vitro [reverse]; in vivo [reverse]]		[HPRD]	[11278559; 12907688]
FGF18 , FGF19	[extracellular region [GO:0005576]]	[growth factor activity [GO:0008083]]	[neighbouring_reaction; reaction]		[reactome]	[11294897]
RAC1 , RHOD	[intracellular [GO:0005622]; plasma membrane [GO:0005886]]	[GTP binding [GO:0005525]; GTPase activity [GO:0003924]; nucleotide binding [GO:0000166]]	[neighbouring_reaction]	[small GTPase mediated signal transduction [GO:0007264]]	[reactome]
CCR1 , CCL26			[bidirectional; in vivo]	[cell-cell signaling [GO:0007267]; chemotaxis [GO:0006935]; immune response [GO:0006955]; inflammatory response [GO:0006954]]	[HPRD]	[15039444]
RARA , HDAC4	[nucleus [GO:0005634]]		[Reconstituted Complex]	[regulation of transcription, DNA-dependent [GO:0006355]; transcription [GO:0006350]]	[GRID]	[12943985]
C5 , C6	[extracellular region [GO:0005576]; extracellular space [GO:0005615]; membrane attack complex [GO:0005579]]		[bidirectional; in vitro [reverse]; indirect_complex; Invitro; neighbouring_reaction; PPrel; reaction]	[complement activation, classical pathway [GO:0006958]; cytolysis [GO:0019835]]	[BIND; GRID; HPRD; reactome]	[1387399; 2808363; 3052276]
PTK2B , ITGB3		[protein binding [GO:0005515]]	[bidirectional; in vitro; in vivo; Invitro; Invivo]	[cell adhesion [GO:0007155]]	[GRID; HPRD]	[11683411]
ITGB3 , KDR	[membrane [GO:0016020]]	[protein binding [GO:0005515]; receptor activity [GO:0004872]]	[bidirectional [reverse]; in vivo [reverse]]	[multicellular organismal development [GO:0007275]]	[HPRD]	[10022831]
AR , RELA	[cytoplasm [GO:0005737]; nucleus [GO:0005634]]	[transcription factor activity [GO:0003700]]	[bidirectional; in vitro; in vivo; Invitro; Invivo]	[regulation of transcription, DNA-dependent [GO:0006355]]	[GRID; HPRD]	[8798655]
PPP2CA , RELA	[cytoplasm [GO:0005737]; nucleus [GO:0005634]]		[bidirectional [reverse]; in vitro [reverse]]	[response to organic substance [GO:0010033]]	[HPRD]	[11591705; 12842894]
AR , CREBBP	[cytoplasm [GO:0005737]; nucleus [GO:0005634]]	[metal ion binding [GO:0046872]; transcription factor activity [GO:0003700]; zinc ion binding [GO:0008270]]	[Affinity Capture-Western [reverse]; bidirectional; in vivo [reverse]; Invivo; Reconstituted Complex; Two-hybrid [reverse]]	[regulation of transcription, DNA-dependent [GO:0006355]; signal transduction [GO:0007165]]	[BIND; GRID; HPRD]	[15691881; 9482849; 9822653]
KDR , RASA1			[bidirectional; in vitro]		[HPRD]	[10319320]
PTPN11 , TNFRSF1A		[protein binding [GO:0005515]]	[Affinity Capture-MS; bidirectional; in vivo [reverse]; Invivo [reverse]]	[signal transduction [GO:0007165]]	[CCSB; GRID; HPRD]	[11786908; 16189514]
TSC2 , VEGFA	[membrane [GO:0016020]]	[protein binding [GO:0005515]; protein homodimerization activity [GO:0042803]]	[bidirectional]		[BIND]
HSP90AA1 , NOS3	[cytoplasm [GO:0005737]]		[bidirectional; in vitro [reverse]; in vivo [reverse]; Invitro; Invivo; yeast 2-hybrid [reverse]]	[signal transduction [GO:0007165]]	[GRID; HPRD; MINT]	[11744239; 11988487; 12124224]
FAS , CASP8		[identical protein binding [GO:0042802]]	[bidirectional; Co-purification; in vivo [reverse]; indirect_complex [reverse]; Invivo [reverse]; neighbouring_reaction [reverse]; reaction [reverse]]	[regulation of apoptosis [GO:0042981]]	[BIND; GRID; HPRD; MINT; reactome]	[11101867; 15659383; 17159907; 8681376; 9721089]
SRC , SRF			[bidirectional; in vitro [reverse]; Invitro]	[signal transduction [GO:0007165]]	[GRID; HPRD]	[9786846]
CDC42 , ARHGAP22	[cytoplasm [GO:0005737]; intracellular [GO:0005622]]		[neighbouring_reaction; reaction]		[reactome]	[11431473; 11804589; 17222083; 2825022; 8288572; 9605766]
CAV1 , MAPK3		[protein binding [GO:0005515]]	[bidirectional; in vivo]		[HPRD]	[12388423]
CTGF , VEGFA	[extracellular region [GO:0005576]; extracellular space [GO:0005615]; proteinaceous extracellular matrix [GO:0005578]]	[growth factor activity [GO:0008083]; heparin binding [GO:0008201]; protein binding [GO:0005515]]	[bidirectional [reverse]; in vivo [reverse]; Invivo [reverse]; Two-hybrid [reverse]; yeast 2-hybrid [reverse]]	[angiogenesis [GO:0001525]; cell migration [GO:0016477]]	[GRID; HPRD]	[11744618]
JUN , RB1	[nucleus [GO:0005634]; transcription factor complex [GO:0005667]]	[transcription factor activity [GO:0003700]]	[bidirectional; in vitro [reverse]; in vivo [reverse]; Invitro [reverse]; Invivo [reverse]]	[positive regulation of transcription from RNA polymerase II promoter [GO:0045944]; regulation of transcription, DNA-dependent [GO:0006355]]	[BIND; GRID; HPRD; MINT]	[10026157; 9545246]
IKBKB , CFLAR			[bidirectional; in vivo [reverse]; Invivo]		[GRID; HPRD]	[11002417]
A2M , PLEKHG5			[neighbouring_reaction]		[reactome]
RELA , MAP3K7			[bidirectional; in vitro; neighbouring_reaction]		[HPRD; reactome]	[16498455]
JUN , MYOD1	[nucleus [GO:0005634]; transcription factor complex [GO:0005667]]		[bidirectional; in vitro; in vivo; Invitro [reverse]; Invivo [reverse]]		[GRID; HPRD; MINT]	[1310896; 8380166]
FGFR3 , FRS3	[membrane [GO:0016020]]		[indirect_complex]	[fibroblast growth factor receptor signaling pathway [GO:0008543]]	[reactome]
CASP3 , FYN		[protein binding [GO:0005515]]	[bidirectional; in vitro; in vivo]		[HPRD]	[10435619]
DARC , CCL7			[bidirectional; in vivo]	[signal transduction [GO:0007165]]	[HPRD]	[13679391]
RHOB , PLEKHG5	[intracellular [GO:0005622]]		[neighbouring_reaction; reaction]		[reactome]	[10559246; 12101119; 16212495; 7478592; 7954831; 8276860; 8810315; 8969170; 9308960; 9857026]
HIF1A , SP1	[nucleus [GO:0005634]]		[bidirectional [reverse]]		[BIND; MINT]
AKT2 , NOS3			[bidirectional; PPrel]		[MINT]
PTK2B , JAK2	[cytoskeleton [GO:0005856]]	[ATP binding [GO:0005524]; non-membrane spanning protein tyrosine kinase activity [GO:0004715]; nucleotide binding [GO:0000166]; transferase activity [GO:0016740]]	[bidirectional; in vivo; Invivo [reverse]]	[apoptosis [GO:0006915]; protein amino acid phosphorylation [GO:0006468]]	[GRID; HPRD]	[11818507]
RELA , TWIST1	[nucleus [GO:0005634]]		[bidirectional; in vitro [reverse]; in vivo [reverse]; Invitro; Invivo]	[regulation of transcription, DNA-dependent [GO:0006355]]	[GRID; HPRD]	[12553906]
FGF4 , FGF23	[extracellular region [GO:0005576]]	[growth factor activity [GO:0008083]]	[neighbouring_reaction; reaction]		[reactome]	[11294897; 1697263; 9139660]
ERN1 , HSP90AA1		[ATP binding [GO:0005524]; nucleotide binding [GO:0000166]]	[bidirectional; in vivo; Invivo]	[response to unfolded protein [GO:0006986]]	[GRID; HPRD]	[12446770]
RHOA , ARHGAP22	[cytoplasm [GO:0005737]; intracellular [GO:0005622]]		[neighbouring_reaction; reaction]		[reactome]	[11431473; 11804589; 17222083; 2825022; 8288572; 9605766]
JUN , MAPK1	[nucleus [GO:0005634]]		[acts_on [reverse]; neighbouring_reaction; PPrel [reverse]]		[DIP; reactome]
CREBBP , PRKCD	[cytoplasm [GO:0005737]; nucleus [GO:0005634]]	[metal ion binding [GO:0046872]; transferase activity [GO:0016740]; zinc ion binding [GO:0008270]]	[bidirectional [reverse]; in vitro [reverse]; in vivo [reverse]]		[HPRD]	[11463380]
JAK2 , PTPN6	[cytoskeleton [GO:0005856]; membrane [GO:0016020]]		[bidirectional; in vivo [reverse]; Invivo; PPrel [reverse]]	[apoptosis [GO:0006915]; intracellular signaling cascade [GO:0007242]; negative regulation of cell proliferation [GO:0008285]]	[GRID; HPRD]	[8943354]
CD44 , VCAN		[binding [GO:0005488]; hyaluronic acid binding [GO:0005540]]	[bidirectional; in vitro [reverse]; Invitro]	[cell adhesion [GO:0007155]]	[GRID; HPRD]	[10950950]
ACP1 , FYN		[identical protein binding [GO:0042802]]	[bidirectional [reverse]; in vitro [reverse]; in vivo [reverse]]		[HPRD]	[9038134]
NCOR2 , HDAC5	[nucleus [GO:0005634]]		[bidirectional [reverse]; in vitro [reverse]; in vivo [reverse]; Invitro [reverse]; Invivo [reverse]; Two-hybrid [reverse]; yeast 2-hybrid [reverse]]	[regulation of transcription, DNA-dependent [GO:0006355]]	[GRID; HPRD]	[10869435]
CREBBP , NFATC4	[cytoplasm [GO:0005737]; nucleus [GO:0005634]]	[transcription coactivator activity [GO:0003713]; transcription factor activity [GO:0003700]]	[bidirectional; in vitro [reverse]; in vivo [reverse]; Invitro; Invivo]	[regulation of transcription, DNA-dependent [GO:0006355]]	[GRID; HPRD]	[11514544]
EGFR , SH2D2A	[cytoplasm [GO:0005737]]		[bidirectional [reverse]]		[MINT]
FGFR2 , GRB2			[indirect_complex; PPrel]		[reactome]
FGF1 , FGF17	[extracellular region [GO:0005576]; extracellular space [GO:0005615]]	[growth factor activity [GO:0008083]]	[neighbouring_reaction; reaction]	[cell-cell signaling [GO:0007267]; signal transduction [GO:0007165]]	[reactome]	[11294897; 1697263; 9139660]
TSC1 , EZR	[actin filament [GO:0005884]; cytoplasm [GO:0005737]; cytosol [GO:0005829]; membrane [GO:0016020]]		[bidirectional; in vitro; in vivo; Invitro [reverse]; Invivo [reverse]]		[BIND; GRID; HPRD]	[10806479]
CTNND2 , FYN		[protein binding [GO:0005515]]	[bidirectional; in vitro; in vivo]	[multicellular organismal development [GO:0007275]]	[HPRD]	[12835311]
ALK , SHC1		[protein binding [GO:0005515]]	[bidirectional; in vivo [reverse]; Invivo]		[GRID; HPRD]	[9174053]
ABL1 , EP300	[nucleus [GO:0005634]]	[protein C-terminus binding [GO:0008022]; transferase activity [GO:0016740]]	[bidirectional]	[regulation of transcription, DNA-dependent [GO:0006355]]	[MINT]
EGFR , STAT3	[cytoplasm [GO:0005737]; nucleus [GO:0005634]]		[Affinity Capture-Western; bidirectional; in vitro]		[BIND; GRID; HPRD]	[12873986; 15485908]
FASLG , CASP8		[signal transducer activity [GO:0004871]]	[Affinity Capture-Western; bidirectional; Co-purification [reverse]; indirect_complex [reverse]; neighbouring_reaction [reverse]; reaction [reverse]]	[positive regulation of I-kappaB kinase/NF-kappaB cascade [GO:0043123]]	[GRID; IntAct; MINT; reactome]	[12887920; 15659383; 8681376; 9721089]
CHUK , TP53	[cytoplasm [GO:0005737]; nucleus [GO:0005634]]	[ATP binding [GO:0005524]]	[bidirectional; in vivo; Invivo]		[GRID; HPRD]	[11805286]
RHOA , CASP8	[cytoplasm [GO:0005737]; cytoskeleton [GO:0005856]]	[signal transducer activity [GO:0004871]]	[Co-purification]	[positive regulation of I-kappaB kinase/NF-kappaB cascade [GO:0043123]]	[GRID]	[15659383]
HIF1A , RB1	[nucleus [GO:0005634]; transcription factor complex [GO:0005667]]		[bidirectional [reverse]]	[positive regulation of transcription from RNA polymerase II promoter [GO:0045944]; regulation of transcription, DNA-dependent [GO:0006355]]	[BIND]
TNFRSF1A , TNFRSF25	[extracellular region [GO:0005576]; integral to plasma membrane [GO:0005887]; plasma membrane [GO:0005886]]	[protein binding [GO:0005515]; receptor activity [GO:0004872]; tumor necrosis factor receptor activity [GO:0005031]]	[bidirectional; yeast 2-hybrid]		[HPRD]	[8934525]
FGF5 , FGF9	[extracellular region [GO:0005576]; extracellular space [GO:0005615]]	[growth factor activity [GO:0008083]]	[neighbouring_reaction; reaction]	[cell proliferation [GO:0008283]; cell-cell signaling [GO:0007267]; fibroblast growth factor receptor signaling pathway [GO:0008543]]	[reactome]	[1697263; 9139660]
APP , COL4A3	[extracellular region [GO:0005576]]		[bidirectional; in vitro [reverse]; Invitro]	[cell adhesion [GO:0007155]]	[GRID; HPRD]	[9136074]
RASA1 , SYK	[cytoplasm [GO:0005737]]		[bidirectional; in vitro]	[intracellular signaling cascade [GO:0007242]]	[HPRD]	[9218456]
CCBP2 , CCL4			[bidirectional; in vivo; Invivo]	[chemotaxis [GO:0006935]; immune response [GO:0006955]; signal transduction [GO:0007165]]	[GRID; HPRD]	[9405404]
GRB2 , TEK			[bidirectional [reverse]; in vitro [reverse]; in vivo [reverse]; Invitro [reverse]; Invivo [reverse]; Two-hybrid [reverse]; yeast 2-hybrid [reverse]]	[cell-cell signaling [GO:0007267]]	[GRID; HPRD]	[10521483; 7478529]
F3 , F5			[neighbouring_reaction [reverse]]	[blood coagulation [GO:0007596]]	[reactome]
ANXA5 , KDR		[protein binding [GO:0005515]]	[bidirectional [reverse]; Two-hybrid [reverse]; yeast 2-hybrid [reverse]]		[GRID; HPRD]	[10329451]
HDAC1 , NCOR2	[nucleus [GO:0005634]]		[bidirectional; in vivo]	[regulation of transcription, DNA-dependent [GO:0006355]]	[HPRD; IntAct]	[11739383]
CTNNB1 , KDR			[bidirectional [reverse]; in vitro [reverse]]		[HPRD]	[12920240]
JAK2 , PPP2CA			[bidirectional; in vitro; in vivo]	[mesoderm development [GO:0007498]]	[HPRD]	[11440634]
CCBP2 , CCL13			[Affinity Capture-MS; bidirectional; in vivo; Invivo]	[chemotaxis [GO:0006935]; immune response [GO:0006955]; signal transduction [GO:0007165]]	[CCSB; GRID; HPRD]	[16189514; 9405404]
HMGA1 , HIPK2	[nucleus [GO:0005634]]		[bidirectional; in vitro [reverse]; in vivo [reverse]; Invitro; Invivo; Two-hybrid; yeast 2-hybrid [reverse]]	[regulation of transcription, DNA-dependent [GO:0006355]; transcription [GO:0006350]]	[GRID; HPRD]	[11593421]
FGF3 , FGFR3			[bidirectional [reverse]; in vitro [reverse]; PPrel]		[HPRD]	[8663044]
HSP90AA1 , MYOD1			[bidirectional [reverse]; in vitro [reverse]; Invitro [reverse]]		[GRID; HPRD]	[1406681]
SMAD2 , RHOD	[intracellular [GO:0005622]]		[bidirectional; in vivo [reverse]]		[BIND; HPRD]	[15761153]
MAPK1 , IQGAP1	[cytoplasm [GO:0005737]]		[bidirectional]	[signal transduction [GO:0007165]]	[HPRD; MINT]
KDR , IQGAP1			[bidirectional; in vitro; in vivo]		[HPRD]	[15217908]
MAPK1 , TNFRSF1A		[protein binding [GO:0005515]]	[bidirectional; in vitro]	[signal transduction [GO:0007165]]	[HPRD]	[11606045]
HSPA5 , RELA			[bidirectional [reverse]]		[IntAct; MINT]
RHOB , RHOC	[intracellular [GO:0005622]; plasma membrane [GO:0005886]]	[GTP binding [GO:0005525]; GTPase activity [GO:0003924]; nucleotide binding [GO:0000166]; protein binding [GO:0005515]]	[neighbouring_reaction]	[small GTPase mediated signal transduction [GO:0007264]]	[reactome]
ERN1 , TNFRSF1A		[protein binding [GO:0005515]]	[in vivo]	[apoptosis [GO:0006915]]	[HPRD]	[16680093]
CDK6 , CTNNB1	[cytoplasm [GO:0005737]; nucleus [GO:0005634]]		[in vitro [reverse]; in vivo [reverse]]		[HPRD]	[17208333]
FGF1 , NRP1	[extracellular region [GO:0005576]]	[protein binding [GO:0005515]]	[bidirectional; in vitro]	[angiogenesis [GO:0001525]; cell differentiation [GO:0030154]; cell-cell signaling [GO:0007267]; multicellular organismal development [GO:0007275]; signal transduction [GO:0007165]]	[BIND; HPRD]	[15695515]
AR , RUNX1	[nucleus [GO:0005634]]	[transcription factor activity [GO:0003700]]	[bidirectional [reverse]; in vitro [reverse]]	[regulation of transcription, DNA-dependent [GO:0006355]]	[HPRD]	[10521447]
RAC1 , STAT1			[bidirectional; in vivo]		[HPRD]	[15494521]
PAX2 , MAPK8			[bidirectional [reverse]; in vitro [reverse]; in vivo [reverse]; Invitro [reverse]; Invivo [reverse]]		[GRID; HPRD]	[11700324]
MYC , SYK		[protein binding [GO:0005515]]	[bidirectional]	[cell proliferation [GO:0008283]]	[BIND]
EGFR , STAT1	[cytoplasm [GO:0005737]; nucleus [GO:0005634]]		[bidirectional; in vitro; in vivo; Invitro; Invivo]		[GRID; HPRD]	[10918587; 11294897; 11839738; 12070153; 12637327; 12817007; 15322115; 7543024; 7657660; 7690989]
ITGA5 , ANGPTL3		[integrin binding [GO:0005178]]	[bidirectional; in vitro [reverse]; Invitro]	[integrin-mediated signaling pathway [GO:0007229]]	[GRID; HPRD]	[11877390]
PTPN11 , FRS3			[bidirectional; in vitro [reverse]; Invitro]	[signal transduction [GO:0007165]]	[GRID; HPRD]	[11432792]
A2M , VAV2			[neighbouring_reaction]		[reactome]
FGF2 , SDC3			[bidirectional; in vitro; Invitro [reverse]]		[GRID; HPRD]	[16982797; 8344959]
JAK2 , STAT1			[bidirectional; in vitro; in vivo; PPrel]	[STAT protein nuclear translocation [GO:0007262]; tyrosine phosphorylation of STAT protein [GO:0007260]]	[HPRD]	[10918587; 11152457; 11294897; 11839738; 12637327; 12817007; 15322115; 7543024; 7657660; 7690989]
TFPI , THBD			[bidirectional]	[blood coagulation [GO:0007596]]	[BIND]
CCR3 , CXCL10			[acts_on; bidirectional; in vitro]	[chemotaxis [GO:0006935]; inflammatory response [GO:0006954]]	[DIP; HPRD; MINT]	[11110785]
COL1A2 , FN1	[extracellular region [GO:0005576]]	[extracellular matrix structural constituent [GO:0005201]]	[bidirectional [reverse]; in vivo [reverse]; Invivo [reverse]]	[transmembrane receptor protein tyrosine kinase signaling pathway [GO:0007169]]	[GRID; HPRD]	[8468356]
CHUK , NCOR2	[nucleus [GO:0005634]]		[bidirectional; in vitro]		[BIND; HPRD]	[15494311]
MAPK1 , TNFRSF25		[protein binding [GO:0005515]]	[bidirectional; in vitro; in vivo]		[HPRD]	[11606045]
TRAF6 , SPHK1	[cytoplasm [GO:0005737]]	[protein binding [GO:0005515]]	[bidirectional]		[MINT]
RHOA , TNFRSF1A		[protein binding [GO:0005515]]	[Co-purification]	[positive regulation of I-kappaB kinase/NF-kappaB cascade [GO:0043123]]	[GRID]	[15659383]
JAK1 , PTPN11		[protein binding [GO:0005515]]	[bidirectional; in vivo [reverse]; Invivo; PPrel]		[GRID; HPRD]	[11036942; 12403768; 8995399]
FGFR1 , FGF17			[bidirectional; direct_complex [reverse]; in vitro; indirect_complex [reverse]; neighbouring_reaction [reverse]; PPrel [reverse]; reaction [reverse]]	[fibroblast growth factor receptor signaling pathway [GO:0008543]]	[HPRD; reactome]	[10751172; 16597617; 9139660]
CAV1 , SRC		[protein binding [GO:0005515]]	[bidirectional; in vitro [reverse]; in vivo [reverse]; Invitro]		[GRID; HPRD; MINT]	[8632005; 8910575]
CCND1 , CDK6	[cyclin-dependent protein kinase holoenzyme complex [GO:0000307]; nucleus [GO:0005634]]		[bidirectional; in vitro [reverse]; in vivo [reverse]; Invitro [reverse]; Invivo [reverse]]	[cell cycle [GO:0007049]; cell division [GO:0051301]; protein amino acid phosphorylation [GO:0006468]]	[BIND; GRID; HPRD; IntAct; MINT]	[11739795; 15232106]
SRC , GNB2L1			[Affinity Capture-MS; bidirectional; in vitro; in vivo; Invitro [reverse]; Invivo [reverse]; Two-hybrid [reverse]; yeast 2-hybrid]		[BIND; CCSB; GRID; HPRD]	[11279199; 16189514; 9584165]
HIF1A , JUN	[nucleus [GO:0005634]; transcription factor complex [GO:0005667]]		[bidirectional; in vivo; Invivo]	[positive regulation of transcription from RNA polymerase II promoter [GO:0045944]; regulation of transcription, DNA-dependent [GO:0006355]]	[BIND; GRID; HPRD]	[11739718]
BIRC2 , CASP3	[cytoplasm [GO:0005737]]	[protein binding [GO:0005515]]	[Affinity Capture-MS; bidirectional; in vitro; Invitro [reverse]; neighbouring_reaction; PPrel; reaction]		[CCSB; GRID; HPRD; IntAct; reactome]	[11106668; 16189514; 9384571]
MDM2 , PML	[cytoplasm [GO:0005737]; insoluble fraction [GO:0005626]; intracellular [GO:0005622]; nucleolus [GO:0005730]; nucleoplasm [GO:0005654]; nucleus [GO:0005634]]	[metal ion binding [GO:0046872]; protein binding [GO:0005515]; zinc ion binding [GO:0008270]]	[Affinity Capture-Western; bidirectional; in vitro; in vivo; Invitro [reverse]; Invivo [reverse]; Reconstituted Complex]	[protein complex assembly [GO:0006461]]	[BIND; GRID; HPRD]	[12759344; 12915590; 14507915; 15195100]
CASP7 , IQGAP1	[cytoplasm [GO:0005737]]		[bidirectional [reverse]]		[BIND]
FGFR4 , FGF23			[direct_complex [reverse]; indirect_complex [reverse]; neighbouring_reaction [reverse]; PPrel [reverse]; reaction [reverse]]		[reactome]	[11294897; 16597617]
RAC1 , IQGAP1	[intracellular [GO:0005622]; plasma membrane [GO:0005886]]		[bidirectional; in vitro [reverse]; in vivo [reverse]; Invitro; Invivo; PPrel]		[GRID; HPRD]	[8670801; 8702968; 8756646; 8798539]
AKT1 , JUN	[nucleus [GO:0005634]]		[bidirectional [reverse]]		[BIND]
HSPG2 , SPARC	[basement membrane [GO:0005604]; extracellular region [GO:0005576]]		[bidirectional [reverse]; in vitro [reverse]; Invitro [reverse]]		[GRID; HPRD]	[2745554]
FIGF , KDR	[membrane [GO:0016020]]		[acts_on [reverse]; bidirectional; in vitro; Invitro [reverse]; PPrel]	[angiogenesis [GO:0001525]; cell differentiation [GO:0030154]; multicellular organismal development [GO:0007275]]	[DIP; GRID; HPRD]	[9435229]
FGFR4 , FGF20			[direct_complex [reverse]; indirect_complex [reverse]; neighbouring_reaction [reverse]; PPrel [reverse]; reaction [reverse]]		[reactome]	[11294897; 16597617]
FGF4 , JUN			[bidirectional [reverse]]		[BIND]
CTGF , FN1	[extracellular region [GO:0005576]; proteinaceous extracellular matrix [GO:0005578]]	[heparin binding [GO:0008201]]	[bidirectional]	[cell adhesion [GO:0007155]; cell migration [GO:0016477]; response to wounding [GO:0009611]]	[MINT]
VEGFB , FRS3	[membrane [GO:0016020]]		[bidirectional]	[signal transduction [GO:0007165]]	[BIND]
CCR2 , JAK2			[bidirectional; in vitro [reverse]; in vivo [reverse]; Invivo]		[GRID; HPRD]	[9670957]
EP300 , RELA	[nucleus [GO:0005634]]	[transcription factor activity [GO:0003700]]	[bidirectional; in vitro; in vivo; Invitro [reverse]; Invivo [reverse]; yeast 2-hybrid]	[regulation of transcription, DNA-dependent [GO:0006355]]	[BIND; GRID; HPRD; MINT]	[12419806; 12456660; 15171256; 9096323]
TRAF2 , TNFRSF25		[protein binding [GO:0005515]; receptor activity [GO:0004872]]	[bidirectional; in vivo]	[regulation of apoptosis [GO:0042981]]	[HPRD]	[8875942]
CHUK , RELA	[cytoplasm [GO:0005737]; nucleus [GO:0005634]]	[identical protein binding [GO:0042802]]	[acts_on [reverse]; bidirectional; in vitro; in vivo; neighbouring_reaction; PPrel; reaction]		[BIND; DIP; HPRD; IntAct; MINT; reactome]	[10723127; 12842894; 16046471]
PTPN11 , SHC1	[cytoplasm [GO:0005737]]	[protein binding [GO:0005515]]	[Affinity Capture-MS; bidirectional; in vitro [reverse]; Invitro]		[CCSB; GRID; HPRD]	[10650943; 16189514]
CASP8 , EZR	[cytoplasm [GO:0005737]; cytoskeleton [GO:0005856]]		[Co-purification [reverse]]		[GRID]	[15659383]
CSF2RB , PTPN6	[membrane [GO:0016020]]		[bidirectional; in vitro [reverse]; in vivo [reverse]; Invitro; Invivo; PPrel [reverse]]		[GRID; HPRD]	[8246974; 9162089; 9254654]
PLCG1 , SHB	[cytoplasm [GO:0005737]]	[protein binding [GO:0005515]]	[bidirectional [reverse]; in vivo [reverse]; Invivo]		[GRID; HPRD]	[12084069]
MMP9 , CXCL5	[extracellular region [GO:0005576]; extracellular space [GO:0005615]]		[Affinity Capture-MS; bidirectional; Biochemical Activity; in vitro; in vivo]		[CCSB; GRID; HPRD]	[10095777; 12950257; 16189514]
AR , CASP3	[cytoplasm [GO:0005737]]		[bidirectional; in vitro; in vivo]		[BIND; HPRD]	[8626669; 9208847; 9535906]
JAK2 , PTPN11			[bidirectional; in vivo [reverse]; Invivo; PPrel]		[GRID; HPRD]	[7559603; 8912646; 8995399]
ZBTB16 , NCOR2	[nucleus [GO:0005634]]	[DNA binding [GO:0003677]]	[acts_on [reverse]; Affinity Capture-Western [reverse]; bidirectional; in vitro; in vivo; Invitro [reverse]; Invivo [reverse]; Two-hybrid [reverse]; yeast 2-hybrid]		[BIND; DIP; GRID; HPRD]	[14982881; 9256429]
FGF17 , FRS3			[indirect_complex]	[fibroblast growth factor receptor signaling pathway [GO:0008543]; signal transduction [GO:0007165]]	[reactome]
LCK , PTPN6	[cytoplasm [GO:0005737]]	[protein binding [GO:0005515]]	[Affinity Capture-MS; bidirectional; in vitro [reverse]; in vivo [reverse]; Invitro [reverse]; Invivo [reverse]]	[intracellular signaling cascade [GO:0007242]]	[CCSB; GRID; HPRD]	[10488096; 10574931; 11294838; 12468540; 16189514; 7512963; 8114715; 8692915]
FGF17 , FRS2			[indirect_complex]	[fibroblast growth factor receptor signaling pathway [GO:0008543]]	[reactome]
RELA , NCOR2	[nucleus [GO:0005634]]		[bidirectional [reverse]; in vitro [reverse]; in vivo [reverse]; Invitro [reverse]; Invivo [reverse]]	[regulation of transcription, DNA-dependent [GO:0006355]]	[GRID; HPRD; MINT]	[10777532; 12589049]
JAK1 , STAT3		[protein binding [GO:0005515]]	[bidirectional; in vitro; in vivo; Invivo; PPrel; Reconstituted Complex]	[cytokine and chemokine mediated signaling pathway [GO:0019221]]	[GRID; HPRD; MINT]	[10918587; 11294897; 11350938; 11722592; 11751884; 11940572; 12244095; 12576423; 12626508; 14551213; 8272872; 8626374; 9566874]
HAPLN1 , VCAN	[extracellular region [GO:0005576]; proteinaceous extracellular matrix [GO:0005578]]	[binding [GO:0005488]; hyaluronic acid binding [GO:0005540]]	[Affinity Capture-Western [reverse]; bidirectional; in vitro [reverse]; Reconstituted Complex [reverse]]	[cell adhesion [GO:0007155]]	[GRID; HPRD]	[12888576]
AR , CDK6	[cytoplasm [GO:0005737]; nucleus [GO:0005634]]		[bidirectional; in vitro; in vivo]		[HPRD]	[15790678]
ARNT , HIF1A	[nucleus [GO:0005634]]	[protein binding [GO:0005515]; signal transducer activity [GO:0004871]]	[bidirectional; in vivo [reverse]; Invivo [reverse]; PPrel; Two-hybrid [reverse]; yeast 2-hybrid [reverse]]	[regulation of transcription, DNA-dependent [GO:0006355]; signal transduction [GO:0007165]]	[BIND; GRID; HPRD]	[9079689]
FGFR1 , SHC1		[protein binding [GO:0005515]]	[Affinity Capture-MS; bidirectional; in vitro [reverse]; Invitro]		[CCSB; GRID; HPRD]	[16189514; 7514169]
RHOD , ARHGAP22	[intracellular [GO:0005622]]		[neighbouring_reaction; reaction]		[reactome]	[11431473; 11804589; 17222083; 2825022; 8288572; 9605766]
KISS1 , MMP2	[extracellular region [GO:0005576]]	[protein binding [GO:0005515]]	[bidirectional [reverse]; in vitro [reverse]; in vivo [reverse]]		[HPRD]	[12879005]
MAPK3 , MAPK8		[ATP binding [GO:0005524]; MAP kinase activity [GO:0004707]; nucleotide binding [GO:0000166]; protein binding [GO:0005515]; protein serine/threonine kinase activity [GO:0004674]; transferase activity [GO:0016740]]	[bidirectional; in vivo [reverse]]	[protein amino acid phosphorylation [GO:0006468]]	[BIND; HPRD]	[15778365]
CASP8 , RB1			[bidirectional; in vitro]		[BIND; HPRD]	[15735701]
AR , FGF8			[bidirectional]	[cell proliferation [GO:0008283]; cell-cell signaling [GO:0007267]; signal transduction [GO:0007165]]	[BIND]
FGF9 , FRS2			[indirect_complex]	[fibroblast growth factor receptor signaling pathway [GO:0008543]]	[reactome]
PML , TP53	[cytoplasm [GO:0005737]; insoluble fraction [GO:0005626]; nucleolus [GO:0005730]; nucleoplasm [GO:0005654]; nucleus [GO:0005634]]	[metal ion binding [GO:0046872]; protein binding [GO:0005515]; zinc ion binding [GO:0008270]]	[Affinity Capture-MS; Affinity Capture-Western [reverse]; bidirectional; in vitro [reverse]; in vivo [reverse]; Invitro; Invivo; Reconstituted Complex [reverse]]	[DNA damage response, signal transduction by p53 class mediator resulting in induction of apoptosis [GO:0042771]; negative regulation of cell growth [GO:0030308]; protein complex assembly [GO:0006461]; regulation of transcription, DNA-dependent [GO:0006355]]	[CCSB; GRID; HPRD; IntAct]	[11025664; 11080164; 11704853; 12915590; 16189514]
CREBBP , TP53	[cytoplasm [GO:0005737]; nucleus [GO:0005634]]	[metal ion binding [GO:0046872]; protein binding [GO:0005515]; transcription factor activity [GO:0003700]; zinc ion binding [GO:0008270]]	[bidirectional; in vitro; in vivo; Invitro; Invivo; PPrel]	[protein complex assembly [GO:0006461]; regulation of transcription, DNA-dependent [GO:0006355]]	[BIND; GRID; HPRD; IntAct]	[10848610; 11782467]
MYOD1 , SRF	[nucleus [GO:0005634]]	[transcription factor binding [GO:0008134]]	[bidirectional; in vitro [reverse]; in vivo [reverse]; Invitro; yeast 2-hybrid [reverse]]	[multicellular organismal development [GO:0007275]]	[GRID; HPRD; MINT]	[8617811]
GATA4 , MEF2C	[nucleus [GO:0005634]]	[RNA polymerase II transcription factor activity [GO:0003702]; sequence-specific DNA binding [GO:0043565]; transcription factor activity [GO:0003700]]	[bidirectional; in vitro; in vivo; Invitro; Invivo]	[heart development [GO:0007507]; positive regulation of transcription [GO:0045941]; regulation of transcription, DNA-dependent [GO:0006355]; transcription [GO:0006350]; transcription from RNA polymerase II promoter [GO:0006366]]	[GRID; HPRD]	[10790371]
PLEKHG5 , ARHGAP24	[cytoplasm [GO:0005737]; intracellular [GO:0005622]]		[neighbouring_reaction]		[reactome]
HSP90AA1 , RELA	[cytoplasm [GO:0005737]]		[bidirectional [reverse]]		[IntAct; MINT]
PLEKHG5 , ARHGAP22	[cytoplasm [GO:0005737]; intracellular [GO:0005622]]		[neighbouring_reaction]		[reactome]
FGF8 , FGF18	[extracellular region [GO:0005576]; extracellular space [GO:0005615]]	[growth factor activity [GO:0008083]]	[neighbouring_reaction; reaction]	[cell-cell signaling [GO:0007267]; signal transduction [GO:0007165]]	[reactome]	[11294897; 1697263]
CTSG , SDC1			[Affinity Capture-MS; bidirectional; in vitro [reverse]; Invitro [reverse]]		[CCSB; GRID; HPRD]	[16189514; 9565572]
MSN , TSC1	[cytoplasm [GO:0005737]]		[bidirectional; in vivo [reverse]; Invivo; Two-hybrid; yeast 2-hybrid [reverse]]		[BIND; GRID; HPRD]	[12226091]
CTSG , THBS1			[bidirectional [reverse]; in vitro [reverse]; Invitro [reverse]]		[GRID; HPRD]	[8408036]
PLCG1 , RASA1	[cytoplasm [GO:0005737]]		[bidirectional [reverse]]	[intracellular signaling cascade [GO:0007242]]	[HPRD]
CASP8 , TRAF2	[cytoplasm [GO:0005737]]	[signal transducer activity [GO:0004871]]	[Affinity Capture-Western; bidirectional; in vitro; in vivo; indirect_complex; neighbouring_reaction; reaction]	[regulation of apoptosis [GO:0042981]]	[GRID; HPRD; reactome]	[11340079; 12887920; 16227629]
A2M , MMP2	[extracellular region [GO:0005576]]		[bidirectional [reverse]; in vitro [reverse]]		[HPRD]	[9344465]
FGF8 , GRB2			[indirect_complex]	[cell-cell signaling [GO:0007267]]	[reactome]
JUN , SMAD2	[nucleus [GO:0005634]; transcription factor complex [GO:0005667]]	[transcription factor activity [GO:0003700]]	[bidirectional; in vitro [reverse]; in vivo [reverse]; Invitro; Invivo]	[positive regulation of transcription from RNA polymerase II promoter [GO:0045944]]	[GRID; HPRD]	[10220381; 11371641]
FGF19 , FRS3			[indirect_complex]		[reactome]
VCAN , CCL8	[extracellular region [GO:0005576]]		[bidirectional [reverse]; in vitro [reverse]; Invitro [reverse]]		[GRID; HPRD]	[11083865]
COL1A2 , ITGB3		[protein binding [GO:0005515]]	[bidirectional [reverse]; in vitro [reverse]; in vivo [reverse]]		[HPRD]	[1693626]
FLT4 , VEGFC	[membrane [GO:0016020]]		[acts_on; bidirectional [reverse]; in vivo [reverse]; Invivo [reverse]; PPrel [reverse]]	[vascular endothelial growth factor receptor signaling pathway [GO:0048010]]	[BIND; DIP; GRID; HPRD]	[8700872]
JUN , MAPK3			[bidirectional [reverse]; in vivo [reverse]; Invivo [reverse]; PPrel [reverse]; Two-hybrid [reverse]; yeast 2-hybrid [reverse]]		[GRID; HPRD]	[1922387]
LCK , SHC1	[cytoplasm [GO:0005737]; plasma membrane [GO:0005886]]	[protein binding [GO:0005515]]	[bidirectional; in vivo]	[intracellular signaling cascade [GO:0007242]]	[HPRD]	[10482988; 10764799; 10816433; 10896916; 10921922; 11075717; 12237775; 9121430; 9446569; 9710204; 9741627]
PTGIS , THBD			[bidirectional]		[BIND]
RARB , NCOR2	[nucleus [GO:0005634]]	[receptor activity [GO:0004872]]	[bidirectional [reverse]; in vitro [reverse]; in vivo [reverse]; yeast 2-hybrid [reverse]]	[regulation of transcription, DNA-dependent [GO:0006355]]	[BIND; HPRD]	[12665583]
FGFR1 , JUN			[bidirectional [reverse]]		[BIND]
GATA4 , HAND2	[nucleus [GO:0005634]]	[transcription factor activity [GO:0003700]]	[bidirectional; in vitro; in vivo; Invitro; Invivo]	[heart development [GO:0007507]; multicellular organismal development [GO:0007275]; regulation of transcription, DNA-dependent [GO:0006355]; transcription from RNA polymerase II promoter [GO:0006366]]	[GRID; HPRD]	[11994297]
AKT1 , PIK3R1			[bidirectional; in vitro; PPrel [reverse]]	[insulin receptor signaling pathway [GO:0008286]; insulin-like growth factor receptor signaling pathway [GO:0048009]; intracellular signaling cascade [GO:0007242]]	[HPRD]	[10527852]
PRKD1 , SRC		[ATP binding [GO:0005524]; nucleotide binding [GO:0000166]; protein binding [GO:0005515]; transferase activity [GO:0016740]]	[bidirectional [reverse]; in vitro [reverse]]	[protein amino acid phosphorylation [GO:0006468]]	[HPRD]	[12637538]
CCNA2 , SRC		[protein binding [GO:0005515]]	[acts_on]		[DIP]
CSNK2A1 , HDAC1	[nucleus [GO:0005634]]		[bidirectional; in vitro]		[HPRD]	[11602581]
CEBPB , RB1	[nucleus [GO:0005634]]	[transcription factor activity [GO:0003700]]	[bidirectional; in vitro; in vivo; Invivo [reverse]]	[regulation of transcription, DNA-dependent [GO:0006355]; transcription [GO:0006350]]	[GRID; HPRD; MINT]	[11596110; 8552662]
TP53 , HIPK2	[cytoplasm [GO:0005737]; nucleus [GO:0005634]]	[ATP binding [GO:0005524]; protein binding [GO:0005515]]	[bidirectional; in vitro [reverse]; in vivo [reverse]]	[apoptosis [GO:0006915]; induction of apoptosis by intracellular signals [GO:0008629]; regulation of transcription, DNA-dependent [GO:0006355]]	[BIND; HPRD; MINT]	[11780126; 11875057; 11925430]
FGF16 , FGF19	[extracellular region [GO:0005576]]	[growth factor activity [GO:0008083]]	[neighbouring_reaction; reaction]		[reactome]	[11294897]
AGTR1 , MAPK1			[bidirectional]	[signal transduction [GO:0007165]]	[HPRD]
F2 , THBD	[extracellular space [GO:0005615]]	[calcium ion binding [GO:0005509]]	[bidirectional; in vitro [reverse]; in vivo [reverse]; indirect_complex; Invitro [reverse]; Invivo [reverse]; neighbouring_reaction; PPrel; reaction]		[GRID; HPRD; IntAct; reactome]	[14691232; 2538457; 7615164; 8663147]
FGF10 , GRB2			[indirect_complex]	[cell-cell signaling [GO:0007267]]	[reactome]
CSF2RB , GNB2L1			[bidirectional [reverse]; in vivo [reverse]; Invivo [reverse]; Two-hybrid [reverse]; yeast 2-hybrid [reverse]]		[GRID; HPRD; MINT]	[10490850]
GATA2 , HDAC5	[nucleus [GO:0005634]]		[bidirectional; in vitro [reverse]; in vivo [reverse]; Invitro; Invivo]	[regulation of transcription, DNA-dependent [GO:0006355]; transcription [GO:0006350]]	[GRID; HPRD]	[11567998]
DARC , CCL8			[bidirectional; in vivo]	[signal transduction [GO:0007165]]	[HPRD]	[13679391]
BMX , STAT3	[cytoplasm [GO:0005737]]	[protein binding [GO:0005515]; signal transducer activity [GO:0004871]]	[Affinity Capture-MS; bidirectional; in vivo; Invivo]		[CCSB; GRID; HPRD]	[10688651; 16189514]
EP300 , PAX6	[nucleus [GO:0005634]]	[transcription factor activity [GO:0003700]]	[bidirectional; in vitro; in vivo]	[organ morphogenesis [GO:0009887]; positive regulation of transcription from RNA polymerase II promoter [GO:0045944]; regulation of transcription, DNA-dependent [GO:0006355]]	[HPRD]	[10506141]
PAX6 , HIPK2	[nucleus [GO:0005634]]	[protein binding [GO:0005515]]	[bidirectional [reverse]; in vitro [reverse]; in vivo [reverse]]	[regulation of transcription, DNA-dependent [GO:0006355]; transcription [GO:0006350]]	[HPRD]	[16407227]
CHRNA7 , PIK3R1			[bidirectional; in vivo [reverse]; Invivo]		[GRID; HPRD]	[11278378]
CREBBP , IKBKG	[nucleus [GO:0005634]]	[protein binding [GO:0005515]; signal transducer activity [GO:0004871]]	[bidirectional [reverse]; in vitro [reverse]]	[regulation of transcription, DNA-dependent [GO:0006355]]	[HPRD]	[14597638]
PIK3R1 , SRC			[Affinity Capture-Western [reverse]; bidirectional; in vivo [reverse]; Invivo; PPrel [reverse]]		[GRID; HPRD]	[10487518; 12210743]
SHC1 , SYK	[cytoplasm [GO:0005737]]	[protein binding [GO:0005515]]	[bidirectional [reverse]; in vivo [reverse]; PPrel [reverse]]	[intracellular signaling cascade [GO:0007242]]	[HPRD]	[10482988; 9096689; 9388490; 9710204]
MED1 , TP53	[nucleus [GO:0005634]]	[protein binding [GO:0005515]]	[acts_on [reverse]; bidirectional; in vitro; in vivo; Invitro [reverse]; Invivo [reverse]]	[positive regulation of transcription from RNA polymerase II promoter [GO:0045944]; regulation of transcription, DNA-dependent [GO:0006355]]	[DIP; GRID; HPRD; MINT]	[11118038; 9444950]
KDR , SRC		[ATP binding [GO:0005524]; nucleotide binding [GO:0000166]; protein binding [GO:0005515]; transferase activity [GO:0016740]]	[bidirectional [reverse]; in vitro [reverse]; PPrel]	[protein amino acid phosphorylation [GO:0006468]]	[HPRD]	[10455194]
FGFR4 , FGF18			[bidirectional; direct_complex [reverse]; in vitro; indirect_complex [reverse]; neighbouring_reaction [reverse]; PPrel [reverse]; reaction [reverse]]		[HPRD; reactome]	[10751172; 11294897; 16597617]
FGF2 , FGF22	[extracellular region [GO:0005576]; extracellular space [GO:0005615]]	[growth factor activity [GO:0008083]]	[neighbouring_reaction; reaction]		[reactome]	[8622701]
AKT1 , PPP2CA	[cytoplasm [GO:0005737]; nucleus [GO:0005634]; plasma membrane [GO:0005886]]		[bidirectional; in vitro [reverse]; in vivo [reverse]]		[HPRD; MINT]	[11438723; 12637511]
HSP90AA1 , TRAF2	[cytoplasm [GO:0005737]]		[bidirectional]	[signal transduction [GO:0007165]]	[HPRD; IntAct; MINT]
JAK2 , STAT3			[bidirectional; in vitro; in vivo; Invivo; PPrel]	[cell motility [GO:0006928]]	[GRID; HPRD]	[10918587; 10925297; 11294897; 11350938; 11940572; 12244095; 12576423; 12626508; 14551213; 8626374]
COL4A2 , FN1	[extracellular region [GO:0005576]]	[extracellular matrix structural constituent [GO:0005201]]	[bidirectional [reverse]; in vivo [reverse]; Invivo [reverse]]		[GRID; HPRD]	[3997552]
DARC , IL8			[acts_on [reverse]; bidirectional [reverse]; in vivo [reverse]]	[G-protein coupled receptor protein signaling pathway [GO:0007186]]	[DIP; HPRD]	[9921412]
BMX , EGFR	[cytoplasm [GO:0005737]]	[ATP binding [GO:0005524]; nucleotide binding [GO:0000166]; transferase activity [GO:0016740]]	[bidirectional]	[protein amino acid phosphorylation [GO:0006468]]	[MINT]
CCR5 , LCK	[cytoplasm [GO:0005737]; plasma membrane [GO:0005886]]	[protein binding [GO:0005515]]	[bidirectional; in vivo; Invivo]		[GRID; HPRD]	[11591716]
GRB2 , PTPN11			[Affinity Capture-MS; bidirectional; in vivo [reverse]; Invivo [reverse]; PPrel]		[BIND; CCSB; GRID; HPRD]	[12531430; 16189514; 8041791; 8702859]
FN1 , SFRP2	[extracellular region [GO:0005576]]		[bidirectional]		[BIND; HPRD]
HMGA1 , RELA	[nucleus [GO:0005634]; transcription factor complex [GO:0005667]]	[transcription factor activity [GO:0003700]]	[bidirectional]	[regulation of transcription, DNA-dependent [GO:0006355]]	[HPRD]
AR , RB1	[nucleus [GO:0005634]]	[transcription factor activity [GO:0003700]]	[bidirectional; in vitro; Invitro; Reconstituted Complex [reverse]]	[regulation of transcription, DNA-dependent [GO:0006355]]	[BIND; GRID; HPRD]	[9675141; 9813067]
KDR , TIMP3		[protein binding [GO:0005515]]	[bidirectional; in vitro; in vivo]	[transmembrane receptor protein tyrosine kinase signaling pathway [GO:0007169]]	[HPRD]	[12652295]
PIK3R1 , TIE1			[bidirectional [reverse]; in vitro [reverse]; in vivo [reverse]; Invitro; Invivo]		[GRID; HPRD]	[11865050]
IKBKG , TUBB			[bidirectional]		[MINT]
FGF2 , GRB2			[indirect_complex]	[cell-cell signaling [GO:0007267]; Ras protein signal transduction [GO:0007265]]	[reactome]
ABL1 , TP53	[cytoplasm [GO:0005737]; nucleolus [GO:0005730]; nucleus [GO:0005634]]	[ATP binding [GO:0005524]; protein binding [GO:0005515]]	[bidirectional; in vitro [reverse]; in vivo [reverse]; Invitro [reverse]; Invivo [reverse]]	[regulation of transcription, DNA-dependent [GO:0006355]]	[GRID; HPRD; MINT]	[10629029; 10713716]
CHUK , IL8			[bidirectional [reverse]]	[immune response [GO:0006955]]	[BIND]
APP , GRB2			[bidirectional [reverse]; in vivo [reverse]]		[HPRD]	[12485888]
RAC1 , VAV3	[intracellular [GO:0005622]]		[bidirectional [reverse]; in vitro [reverse]; Invitro [reverse]; neighbouring_reaction; PPrel [reverse]; reaction]	[small GTPase mediated signal transduction [GO:0007264]]	[GRID; HPRD; reactome]	[10523675; 10559246; 12101119; 16212495; 7478592; 7954831; 8276860; 8810315; 8969170; 9308960; 9857026]
CD44 , COL1A2			[bidirectional; in vitro [reverse]; Invitro; PPrel [reverse]]		[GRID; HPRD]	[1730778]
EGFR , MAPK1	[cytoplasm [GO:0005737]; nucleus [GO:0005634]]	[ATP binding [GO:0005524]; nucleotide binding [GO:0000166]; transferase activity [GO:0016740]]	[bidirectional; in vitro; in vivo; PPrel]	[cell cycle [GO:0007049]; protein amino acid phosphorylation [GO:0006468]]	[HPRD]	[12556561]
FGF23 , FGF20	[extracellular region [GO:0005576]]	[growth factor activity [GO:0008083]]	[bidirectional; neighbouring_reaction [reverse]; reaction [reverse]]		[BIND; reactome]	[11294897; 1697263; 9139660]
SP1 , VHL	[nucleus [GO:0005634]]		[bidirectional; in vivo]		[HPRD]	[9271438]
IGF1R , PRKD1	[integral to plasma membrane [GO:0005887]]	[ATP binding [GO:0005524]; nucleotide binding [GO:0000166]; transferase activity [GO:0016740]]	[bidirectional; in vivo]	[protein amino acid phosphorylation [GO:0006468]]	[BIND; HPRD]	[11884618]
JAK2 , PIK3R1			[bidirectional; in vitro [reverse]; in vivo [reverse]; Invitro; Invivo; PPrel]	[intracellular signaling cascade [GO:0007242]]	[GRID; HPRD]	[8702385]
FYN , SYK		[ATP binding [GO:0005524]; non-membrane spanning protein tyrosine kinase activity [GO:0004715]; nucleotide binding [GO:0000166]; protein binding [GO:0005515]; transferase activity [GO:0016740]]	[Affinity Capture-MS; bidirectional; in vitro [reverse]; in vivo [reverse]; Invitro [reverse]; Invivo [reverse]]		[CCSB; GRID; HPRD]	[16189514; 9535867]
FGF7 , FGFR4			[bidirectional [reverse]; in vivo [reverse]; PPrel]		[HPRD]	[7680645]
MEF2C , HDAC4	[nucleus [GO:0005634]]		[bidirectional; in vitro [reverse]; in vivo [reverse]; Invitro; Invivo]	[nervous system development [GO:0007399]; regulation of transcription, DNA-dependent [GO:0006355]; transcription [GO:0006350]]	[GRID; HPRD; MINT]	[10523670; 11504882; 11792813]
CDK6 , CDKN1A	[cyclin-dependent protein kinase holoenzyme complex [GO:0000307]; cytoplasm [GO:0005737]; nucleus [GO:0005634]]	[cyclin binding [GO:0030332]]	[Affinity Capture-MS; bidirectional; in vitro]	[cell cycle [GO:0007049]; positive regulation of fibroblast proliferation [GO:0048146]]	[BIND; CCSB; GRID; HPRD; IntAct; MINT]	[15232106; 16189514]
SMAD2 , SP1	[intracellular [GO:0005622]; nucleus [GO:0005634]]	[double-stranded DNA binding [GO:0003690]; transcription activator activity [GO:0016563]; transcription factor activity [GO:0003700]]	[bidirectional; in vivo; Invivo [reverse]]	[transcription [GO:0006350]]	[GRID; HPRD]	[11114293]
GPC4 , COL18A1	[extracellular region [GO:0005576]]		[bidirectional; in vitro; Invitro [reverse]]		[GRID; HPRD]	[11336704]
TRAF6 , IKBKG		[protein binding [GO:0005515]; signal transducer activity [GO:0004871]]	[neighbouring_reaction [reverse]; reaction [reverse]]	[T cell receptor signaling pathway [GO:0050852]]	[reactome]	[9744859]
SRC , FRS2		[protein binding [GO:0005515]]	[bidirectional; in vitro]		[HPRD]	[10092678]
RHOA , CDC42	[cytoplasm [GO:0005737]; intracellular [GO:0005622]]	[GTP binding [GO:0005525]; GTPase activity [GO:0003924]; nucleotide binding [GO:0000166]]	[neighbouring_reaction]	[actin cytoskeleton organization and biogenesis [GO:0030036]; small GTPase mediated signal transduction [GO:0007264]]	[reactome]
RUNX1 , CDK6	[nucleus [GO:0005634]]	[ATP binding [GO:0005524]]	[in vivo]		[HPRD]	[17431401]
FGF3 , FGF10	[extracellular region [GO:0005576]; extracellular space [GO:0005615]]	[growth factor activity [GO:0008083]]	[neighbouring_reaction; reaction]	[cell-cell signaling [GO:0007267]; induction of an organ [GO:0001759]; signal transduction [GO:0007165]]	[reactome]	[11294897; 8622701]
FN1 , FYN			[bidirectional]		[HPRD]
NTRK2 , SHC1		[protein binding [GO:0005515]]	[bidirectional; in vitro; in vivo]		[HPRD]	[12419535; 16034442]
ABL1 , TRAF6	[cytoplasm [GO:0005737]]	[protein binding [GO:0005515]]	[bidirectional; in vitro]		[HPRD]	[10635328]
RARB , PRKD2		[metal ion binding [GO:0046872]; zinc ion binding [GO:0008270]]	[bidirectional [reverse]]		[BIND; MINT]
CASP3 , MEF2A			[bidirectional; in vitro; in vivo]		[HPRD]	[11904443]
CDC42 , IQGAP1	[cytoplasm [GO:0005737]; intracellular [GO:0005622]; plasma membrane [GO:0005886]]		[bidirectional [reverse]; in vitro [reverse]; in vivo [reverse]; Invitro [reverse]; Invivo [reverse]; PPrel]		[GRID; HPRD]	[12900413; 8670801; 8702968; 8756646; 8798539; 9182573]
TFPI , THBS1	[extracellular region [GO:0005576]]		[bidirectional; in vitro [reverse]; Invitro]	[blood coagulation [GO:0007596]]	[GRID; HPRD]	[10922378]
EP300 , SP1	[nucleus [GO:0005634]]	[metal ion binding [GO:0046872]; protein C-terminus binding [GO:0008022]; transcription factor activity [GO:0003700]; zinc ion binding [GO:0008270]]	[bidirectional [reverse]; in vitro [reverse]; in vivo [reverse]]		[HPRD]	[10362258]
COL4A3 , HSPG2	[extracellular region [GO:0005576]]	[protein binding [GO:0005515]]	[bidirectional]	[cell adhesion [GO:0007155]]	[HPRD]
FGF2 , FGFRL1			[bidirectional [reverse]; in vitro [reverse]]		[HPRD]	[11418238]
LCK , PTPN11	[cytoplasm [GO:0005737]]	[protein binding [GO:0005515]]	[Affinity Capture-MS; bidirectional; in vitro [reverse]; Invitro [reverse]]		[CCSB; GRID; HPRD]	[10617656; 16189514]
FRS2 , FGF22			[indirect_complex [reverse]]		[reactome]
CREBBP , CSNK2A1	[nucleus [GO:0005634]]	[transferase activity [GO:0016740]]	[bidirectional; in vitro; Invitro]	[signal transduction [GO:0007165]]	[GRID; HPRD]	[9685505]
GRB2 , PTPN6			[Affinity Capture-MS; bidirectional; in vitro [reverse]; in vivo [reverse]; Invitro [reverse]; Invivo [reverse]]		[CCSB; GRID; HPRD]	[11964172; 16189514]
F2 , THBS1	[extracellular region [GO:0005576]]	[calcium ion binding [GO:0005509]]	[bidirectional [reverse]; in vivo [reverse]; Invivo [reverse]]	[multicellular organismal development [GO:0007275]]	[GRID; HPRD]	[2435757]
MAPK3 , SP1			[bidirectional; in vitro; in vivo]		[HPRD]	[11904305]
SMAD2 , PML	[cytoplasm [GO:0005737]; intracellular [GO:0005622]; nucleus [GO:0005634]]		[Affinity Capture-Western [reverse]; bidirectional]	[transcription [GO:0006350]]	[BIND; GRID; HPRD]	[15356634]
HSPA5 , IKBKB		[ATP binding [GO:0005524]; nucleotide binding [GO:0000166]]	[bidirectional [reverse]]		[IntAct; MINT]
HHEX , PML	[nucleus [GO:0005634]]	[protein binding [GO:0005515]]	[Affinity Capture-MS; bidirectional; in vivo; Invivo [reverse]]	[regulation of transcription, DNA-dependent [GO:0006355]]	[CCSB; GRID; HPRD]	[10597310; 16189514]
RHOA , RAC1	[intracellular [GO:0005622]]	[GTP binding [GO:0005525]; GTPase activity [GO:0003924]; nucleotide binding [GO:0000166]]	[bidirectional; neighbouring_reaction; PPrel]	[small GTPase mediated signal transduction [GO:0007264]]	[HPRD; reactome]
FAS , FASLG	[extracellular region [GO:0005576]; plasma membrane [GO:0005886]]		[acts_on [reverse]; Affinity Capture-Western [reverse]; bidirectional; Co-purification; direct_complex [reverse]; in vitro [reverse]; in vivo [reverse]; Invitro; Invivo; neighbouring_reaction [reverse]; PPrel [reverse]; reaction [reverse]]	[apoptosis [GO:0006915]; immune response [GO:0006955]; induction of apoptosis [GO:0006917]; signal transduction [GO:0007165]]	[BIND; DIP; GRID; HPRD; IntAct; reactome]	[12887920; 15659383; 7530336; 9126929; 9228058]
GRB2 , SRC		[SH3/SH2 adaptor activity [GO:0005070]]	[Affinity Capture-MS; bidirectional; in vitro [reverse]; in vivo [reverse]; Invitro [reverse]; Invivo [reverse]]		[CCSB; GRID; HPRD]	[11964172; 16189514; 9016807]
NCOR2 , TNIP2			[bidirectional]		[BIND]
MSN , TNFRSF1A	[plasma membrane [GO:0005886]]		[Co-purification]		[GRID]	[15659383]
CASP3 , CFLAR		[caspase activity [GO:0030693]; cysteine-type peptidase activity [GO:0008234]; protein binding [GO:0005515]]	[Affinity Capture-MS; bidirectional; in vitro [reverse]; in vivo [reverse]; Invitro; Invivo]	[proteolysis [GO:0006508]]	[BIND; CCSB; GRID; HPRD]	[16189514; 9208847]
VEGFA , COX5A	[membrane [GO:0016020]]		[bidirectional [reverse]]		[BIND]
HSP90AA1 , MAP3K7		[ATP binding [GO:0005524]; nucleotide binding [GO:0000166]]	[acts_on [reverse]]		[DIP]
FYN , DOK4			[bidirectional [reverse]; in vitro [reverse]; in vivo [reverse]]		[BIND; HPRD]	[12730241]
IGFBP7 , VEGFA	[extracellular region [GO:0005576]]		[bidirectional; in vitro; Invitro]		[GRID; HPRD]	[12407018]
F3 , F8			[neighbouring_reaction [reverse]]	[blood coagulation [GO:0007596]]	[reactome]
LTA , TNFRSF1A	[extracellular region [GO:0005576]]		[acts_on [reverse]; Affinity Capture-MS; bidirectional; in vivo [reverse]; Invivo [reverse]; PPrel]	[apoptosis [GO:0006915]; positive regulation of I-kappaB kinase/NF-kappaB cascade [GO:0043123]; signal transduction [GO:0007165]]	[CCSB; DIP; GRID; HPRD; MINT]	[16189514; 8387891]
CDKN1A , TP53	[cytoplasm [GO:0005737]; nucleus [GO:0005634]]	[metal ion binding [GO:0046872]; zinc ion binding [GO:0008270]]	[Affinity Capture-Western [reverse]; bidirectional; GErel [reverse]]	[cell cycle [GO:0007049]; cell cycle arrest [GO:0007050]; induction of apoptosis by intracellular signals [GO:0008629]; negative regulation of cell growth [GO:0030308]; response to DNA damage stimulus [GO:0006974]]	[BIND; GRID; MINT]	[11896572]
CAV1 , PTPN6	[membrane [GO:0016020]]	[protein binding [GO:0005515]]	[Affinity Capture-MS; bidirectional; in vivo; Invivo [reverse]]		[BIND; CCSB; GRID; HPRD]	[12176037; 16189514]
ITGB3 , PTK2		[protein binding [GO:0005515]]	[bidirectional [reverse]; in vitro [reverse]; in vivo [reverse]; Invitro [reverse]; Invivo [reverse]; PPrel]	[integrin-mediated signaling pathway [GO:0007229]]	[BIND; GRID; HPRD]	[8649427]
FGF6 , FGF7	[extracellular region [GO:0005576]]	[growth factor activity [GO:0008083]]	[bidirectional]	[cell proliferation [GO:0008283]; cell-cell signaling [GO:0007267]; signal transduction [GO:0007165]]	[BIND]
CSNK2A1 , MYC	[nucleus [GO:0005634]]		[bidirectional; in vivo]		[BIND; HPRD]	[2663470]
MDM2 , TP73	[nucleus [GO:0005634]]	[metal ion binding [GO:0046872]; protein binding [GO:0005515]; zinc ion binding [GO:0008270]]	[acts_on [reverse]; Affinity Capture-Western; bidirectional; in vitro [reverse]; in vivo [reverse]; Invitro; Invivo; Reconstituted Complex]		[DIP; GRID; HPRD; MINT]	[10207051; 10435614; 11223036]
PPP2R5D , TSC2	[cytoplasm [GO:0005737]; nucleus [GO:0005634]]	[protein binding [GO:0005515]]	[bidirectional [reverse]]		[BIND]
IL1A , IL1RAP	[extracellular region [GO:0005576]]		[bidirectional; in vitro [reverse]; Invitro; PPrel]	[inflammatory response [GO:0006954]]	[GRID; HPRD]	[9820540]
CDKN2A , MYC	[nucleus [GO:0005634]]	[DNA binding [GO:0003677]; protein binding [GO:0005515]]	[bidirectional; in vivo]	[cell cycle arrest [GO:0007050]; regulation of transcription, DNA-dependent [GO:0006355]]	[BIND; HPRD]	[15361884]
DPP4 , CCL11	[extracellular region [GO:0005576]]		[bidirectional; in vitro]	[immune response [GO:0006955]]	[HPRD]	[11390394]
CBL , SHC1	[cytoplasm [GO:0005737]; plasma membrane [GO:0005886]]	[protein binding [GO:0005515]]	[bidirectional; in vitro [reverse]; in vivo [reverse]; Invitro [reverse]]	[epidermal growth factor receptor signaling pathway [GO:0007173]]	[GRID; HPRD; MINT]	[10570290; 8621719; 8662998]
CASP3 , CTNNB1	[cytoplasm [GO:0005737]]		[bidirectional; in vivo; Invivo]		[GRID; HPRD]	[9348292]
CBL , FGF7			[indirect_complex]		[reactome]
KDR , YES1		[ATP binding [GO:0005524]; nucleotide binding [GO:0000166]; protein binding [GO:0005515]; transferase activity [GO:0016740]]	[bidirectional; in vitro]		[HPRD]	[7929439]
A2M , PREX1		[enzyme binding [GO:0019899]]	[neighbouring_reaction]		[reactome]
FGFR4 , FRS2	[integral to plasma membrane [GO:0005887]]		[indirect_complex]	[fibroblast growth factor receptor signaling pathway [GO:0008543]]	[reactome]
ETV6 , HDAC9	[nucleus [GO:0005634]]		[bidirectional; in vitro; in vivo; Invitro [reverse]; Invivo [reverse]]	[regulation of transcription, DNA-dependent [GO:0006355]; transcription [GO:0006350]]	[GRID; HPRD]	[12590135]
FGF17 , FGF19	[extracellular region [GO:0005576]]	[growth factor activity [GO:0008083]]	[neighbouring_reaction; reaction]	[nervous system development [GO:0007399]]	[reactome]	[11294897]
EGFR , PLCG1	[cytoplasm [GO:0005737]]		[bidirectional; in vitro; in vivo; Invivo [reverse]; PPrel]		[BIND; GRID; HPRD; MINT]	[12601080; 15144186; 1689310; 7682059; 8657103; 8885868; 9207933]
FGF2 , FGFBP1	[extracellular region [GO:0005576]; extracellular space [GO:0005615]]	[heparin binding [GO:0008201]]	[bidirectional [reverse]; in vivo [reverse]; Invivo [reverse]]	[cell-cell signaling [GO:0007267]; negative regulation of cell proliferation [GO:0008285]; signal transduction [GO:0007165]]	[BIND; GRID; HPRD; IntAct]	[11509569]
PF4 , CCL5	[extracellular region [GO:0005576]; extracellular space [GO:0005615]]	[chemokine activity [GO:0008009]]	[bidirectional; in vitro]	[immune response [GO:0006955]]	[HPRD]	[15459010]
FLT1 , STAT3			[bidirectional [reverse]; in vivo [reverse]]		[HPRD]	[15703780]
PGF , NRP1	[extracellular region [GO:0005576]; membrane [GO:0016020]]		[Affinity Capture-MS; bidirectional; in vitro [reverse]; in vivo [reverse]; Invitro; Invivo]	[angiogenesis [GO:0001525]; cell differentiation [GO:0030154]; cell-cell signaling [GO:0007267]; multicellular organismal development [GO:0007275]; positive regulation of cell proliferation [GO:0008284]; signal transduction [GO:0007165]]	[BIND; CCSB; GRID; HPRD]	[11986311; 16189514]
CD44 , MMP9		[collagen binding [GO:0005518]]	[Affinity Capture-MS; bidirectional; in vivo [reverse]; Invivo]		[CCSB; GRID; HPRD]	[10652271; 16189514]
C3 , C3AR1			[bidirectional; in vitro [reverse]; Invitro; PPrel]	[G-protein coupled receptor protein signaling pathway [GO:0007186]; inflammatory response [GO:0006954]; signal transduction [GO:0007165]]	[GRID; HPRD]	[11342658]
EP300 , STAT3	[nucleus [GO:0005634]]	[transcription factor activity [GO:0003700]]	[bidirectional; in vitro; in vivo; Invitro; Invivo; PPrel]	[nervous system development [GO:0007399]; regulation of transcription, DNA-dependent [GO:0006355]; signal transduction [GO:0007165]]	[BIND; GRID; HPRD]	[10205054; 15649887]
CDH5 , SHC1	[plasma membrane [GO:0005886]]	[protein binding [GO:0005515]]	[bidirectional; in vitro; in vivo; Invitro; Invivo]		[GRID; HPRD; MINT]	[11950700]
CSF2RB , SHC1			[bidirectional; in vitro [reverse]; Invitro]		[GRID; HPRD]	[10477722; 10704825]
FAS , PTPN6	[membrane [GO:0016020]]	[protein binding [GO:0005515]]	[bidirectional; in vitro; in vivo]	[apoptosis [GO:0006915]]	[HPRD]	[11786908]
GRB2 , MTA1			[Affinity Capture-MS; bidirectional; in vitro [reverse]; Invitro [reverse]]		[CCSB; GRID; HPRD]	[11483358; 16189514]
RHOB , ARHGAP22	[intracellular [GO:0005622]; nucleus [GO:0005634]]		[neighbouring_reaction; reaction]	[angiogenesis [GO:0001525]; cell differentiation [GO:0030154]; multicellular organismal development [GO:0007275]]	[reactome]	[11431473; 11804589; 17222083; 2825022; 8288572; 9605766]
FGF2 , JUN			[bidirectional [reverse]]		[BIND]
CSNK2A1 , TP53	[nucleus [GO:0005634]]	[ATP binding [GO:0005524]; protein N-terminus binding [GO:0047485]]	[bidirectional; in vitro; in vivo]		[HPRD]	[10348343; 10747897; 10884347; 10951572; 11709713; 11883897; 12628923]
FAS , THBS2	[extracellular region [GO:0005576]]	[protein binding [GO:0005515]]	[bidirectional]		[BIND]
JAK1 , PTPN6	[cytoskeleton [GO:0005856]; membrane [GO:0016020]]	[protein binding [GO:0005515]]	[bidirectional; in vitro; PPrel [reverse]]		[HPRD]	[7629131; 9520455]
BMX , TP53	[cytoplasm [GO:0005737]]	[ATP binding [GO:0005524]; metal ion binding [GO:0046872]; protein binding [GO:0005515]; zinc ion binding [GO:0008270]]	[bidirectional [reverse]]		[IntAct]
IKBKB , TNFRSF1A			[bidirectional; in vitro [reverse]; Invivo]		[GRID; HPRD]	[10755617]
RHOB , ARHGEF4	[intracellular [GO:0005622]]		[neighbouring_reaction; reaction]		[reactome]	[10559246; 12101119; 16212495; 7478592; 7954831; 8276860; 8810315; 8969170; 9308960; 9857026]
RUNX1 , CEBPB	[nucleus [GO:0005634]]	[transcription activator activity [GO:0016563]; transcription factor activity [GO:0003700]]	[bidirectional [reverse]; in vitro [reverse]; Invitro [reverse]]	[regulation of transcription, DNA-dependent [GO:0006355]]	[GRID; HPRD]	[8622667]
FGF6 , FRS2			[indirect_complex]		[reactome]
FGFR1 , FRS2	[integral to plasma membrane [GO:0005887]; membrane fraction [GO:0005624]]	[protein binding [GO:0005515]]	[Affinity Capture-MS; bidirectional; in vitro; in vivo; indirect_complex; Invitro; Invivo]	[fibroblast growth factor receptor signaling pathway [GO:0008543]]	[CCSB; GRID; HPRD; reactome]	[11090629; 11877385; 16189514; 9632781]
FRS2 , FGF20			[indirect_complex [reverse]]		[reactome]
SMAD2 , TGFB1		[transcription activator activity [GO:0016563]]	[indirect_complex; neighbouring_reaction; reaction]	[regulation of transforming growth factor beta receptor signaling pathway [GO:0017015]]	[reactome]	[11100470; 8980228; 9311995; 9346966; 9865696]
HSP90AA1 , SRC		[ATP binding [GO:0005524]; nucleotide binding [GO:0000166]]	[acts_on; Affinity Capture-MS; bidirectional; in vivo; Invitro]	[signal transduction [GO:0007165]]	[CCSB; DIP; GRID; HPRD]	[1310678; 16189514]
CASP3 , CDKN1A	[cytoplasm [GO:0005737]]		[bidirectional; in vivo]	[negative regulation of apoptosis [GO:0043066]]	[HPRD]	[10022118; 9660939; 9799125]
FGF5 , FRS3			[indirect_complex]	[fibroblast growth factor receptor signaling pathway [GO:0008543]]	[reactome]
SYK , EZR	[cytoplasm [GO:0005737]]		[Affinity Capture-MS; bidirectional]		[BIND; CCSB; GRID]	[16189514]
VAV3 , ARHGAP24	[intracellular [GO:0005622]]	[GTPase activator activity [GO:0005096]; protein binding [GO:0005515]]	[neighbouring_reaction]		[reactome]
FGF5 , FGFR2	[extracellular region [GO:0005576]]		[bidirectional [reverse]; direct_complex; in vivo [reverse]; indirect_complex; Invivo [reverse]; PPrel; reaction]		[GRID; HPRD; reactome]	[11876253; 1697263]
VHL , HIF1AN	[nucleus [GO:0005634]]		[bidirectional; in vitro [reverse]; in vivo [reverse]; Invitro; Invivo]		[GRID; HPRD]	[11641274]
CAV1 , FYN	[plasma membrane [GO:0005886]]	[protein binding [GO:0005515]]	[bidirectional [reverse]; in vivo [reverse]; PPrel]		[HPRD]	[12529448]
FGF6 , FGFR4			[bidirectional [reverse]; direct_complex; in vivo [reverse]; indirect_complex; Invivo [reverse]; neighbouring_reaction; PPrel; reaction]		[GRID; HPRD; reactome]	[11294897; 1385111; 16597617]
SMAD2 , TP73	[nucleus [GO:0005634]]	[transcription factor activity [GO:0003700]]	[bidirectional; in vitro]		[HPRD]	[12732139]
CAV1 , CSNK2A1	[plasma membrane [GO:0005886]]		[bidirectional [reverse]; in vitro [reverse]]		[HPRD]	[8058322]
GRB2 , MAPK3			[neighbouring_reaction; reaction]		[reactome]	[7739560; 8816480]
FASLG , LCK	[plasma membrane [GO:0005886]]		[bidirectional [reverse]; in vivo [reverse]; Invivo [reverse]]	[induction of apoptosis [GO:0006917]]	[GRID; HPRD]	[11741599]
IGF1R , DOK4			[bidirectional; in vitro]		[HPRD]	[12730241]
JUN , NCOR2	[nucleus [GO:0005634]]		[bidirectional [reverse]]	[regulation of transcription, DNA-dependent [GO:0006355]]	[MINT]
CTGF , TGFB1	[extracellular region [GO:0005576]; extracellular space [GO:0005615]; proteinaceous extracellular matrix [GO:0005578]]	[growth factor activity [GO:0008083]]	[bidirectional [reverse]; in vivo [reverse]; Invivo [reverse]]		[GRID; HPRD]	[10457363]
MAPK3 , PTPN11		[protein binding [GO:0005515]]	[bidirectional [reverse]; in vitro [reverse]; PPrel [reverse]]		[HPRD]	[8197172]
FGF6 , COX5A			[bidirectional [reverse]]		[BIND]
MYC , TP53	[nucleus [GO:0005634]]	[protein binding [GO:0005515]; transcription factor activity [GO:0003700]]	[bidirectional]	[cell cycle arrest [GO:0007050]; cell proliferation [GO:0008283]; regulation of transcription, DNA-dependent [GO:0006355]]	[BIND]
CDKN1A , MAPK8			[bidirectional [reverse]; in vitro [reverse]; in vivo [reverse]]	[negative regulation of apoptosis [GO:0043066]; response to UV [GO:0009411]]	[HPRD]	[12058028]
BCL2 , RRAS			[bidirectional [reverse]; in vivo [reverse]; Invivo [reverse]; Two-hybrid [reverse]; yeast 2-hybrid [reverse]]		[GRID; HPRD]	[8232588]
MAPK1 , MAPK3		[ATP binding [GO:0005524]; MAP kinase activity [GO:0004707]; nucleotide binding [GO:0000166]; protein binding [GO:0005515]; protein serine/threonine kinase activity [GO:0004674]; transferase activity [GO:0016740]]	[bidirectional]	[cell cycle [GO:0007049]; protein amino acid phosphorylation [GO:0006468]]	[HPRD]
FGFR2 , FRS2	[plasma membrane [GO:0005886]]	[protein binding [GO:0005515]]	[indirect_complex]		[reactome]
FGF2 , NRP1	[extracellular region [GO:0005576]]	[protein binding [GO:0005515]]	[bidirectional; in vitro]	[angiogenesis [GO:0001525]; cell-cell signaling [GO:0007267]; multicellular organismal development [GO:0007275]; nervous system development [GO:0007399]; organ morphogenesis [GO:0009887]; signal transduction [GO:0007165]]	[BIND; HPRD]	[15695515]
PTK2B , FYN	[plasma membrane [GO:0005886]]	[ATP binding [GO:0005524]; non-membrane spanning protein tyrosine kinase activity [GO:0004715]; nucleotide binding [GO:0000166]; protein binding [GO:0005515]; transferase activity [GO:0016740]]	[bidirectional; in vitro; in vivo; Invitro [reverse]; Invivo [reverse]]	[protein amino acid phosphorylation [GO:0006468]]	[GRID; HPRD]	[10867021; 9091579; 9104812]
CCNA2 , JUN	[nucleus [GO:0005634]]		[bidirectional [reverse]]		[BIND]
SMAD2 , MYC	[nucleus [GO:0005634]]	[transcription factor activity [GO:0003700]]	[bidirectional; in vitro; in vivo; Invitro; Invivo; Two-hybrid; yeast 2-hybrid]		[GRID; HPRD]	[11804592]
EGFR , ITGA5	[integral to membrane [GO:0016021]]		[bidirectional [reverse]; in vitro [reverse]; in vivo [reverse]; Invitro [reverse]; Invivo [reverse]]		[GRID; HPRD]	[10888683]
HIF1A , PSMA7	[cytoplasm [GO:0005737]; nucleus [GO:0005634]]		[bidirectional [reverse]; in vitro [reverse]; in vivo [reverse]; Invitro [reverse]; Invivo [reverse]]		[GRID; HPRD; MINT]	[11389899]
FAS , TRAF2		[protein binding [GO:0005515]]	[bidirectional]	[protein complex assembly [GO:0006461]; regulation of apoptosis [GO:0042981]; signal transduction [GO:0007165]]	[BIND]
CCR3 , CXCL9			[acts_on; bidirectional; in vitro [reverse]]	[cellular defense response [GO:0006968]; chemotaxis [GO:0006935]; G-protein coupled receptor protein signaling pathway [GO:0007186]; inflammatory response [GO:0006954]; signal transduction [GO:0007165]]	[DIP; HPRD; MINT]	[11110785]
ANGPT1 , ANGPT2	[extracellular region [GO:0005576]]	[receptor binding [GO:0005102]]	[bidirectional [reverse]; in vitro [reverse]; in vivo [reverse]; Invitro [reverse]; Invivo [reverse]]	[angiogenesis [GO:0001525]; cell differentiation [GO:0030154]; multicellular organismal development [GO:0007275]; signal transduction [GO:0007165]]	[GRID; HPRD]	[9204896]
MAPK8 , TRAF6		[protein binding [GO:0005515]]	[neighbouring_reaction; reaction]	[signal transduction [GO:0007165]]	[reactome]	[9162092]
HIF1A , ARNT2	[nucleus [GO:0005634]; transcription factor complex [GO:0005667]]	[protein heterodimerization activity [GO:0046982]; signal transducer activity [GO:0004871]]	[bidirectional; PPrel [reverse]; yeast 2-hybrid [reverse]]	[positive regulation of transcription [GO:0045941]; positive regulation of transcription from RNA polymerase II promoter [GO:0045944]; regulation of transcription, DNA-dependent [GO:0006355]; response to hypoxia [GO:0001666]; signal transduction [GO:0007165]]	[BIND; HPRD]	[8927054]
GRB14 , TEK	[membrane [GO:0016020]]		[bidirectional; in vitro; in vivo; Invitro; Invivo; Two-hybrid; yeast 2-hybrid]	[signal transduction [GO:0007165]]	[GRID; HPRD]	[10521483]
ABL1 , CTNND2	[cytoplasm [GO:0005737]; cytoskeleton [GO:0005856]; nucleus [GO:0005634]]	[protein binding [GO:0005515]]	[bidirectional [reverse]; in vitro [reverse]; Invitro [reverse]]	[cell adhesion [GO:0007155]; regulation of transcription, DNA-dependent [GO:0006355]]	[GRID; HPRD]	[11891774]
RAC1 , PREX1	[intracellular [GO:0005622]; plasma membrane [GO:0005886]]		[neighbouring_reaction; reaction]	[actin filament polymerization [GO:0030041]]	[reactome]	[10559246; 12101119; 16212495; 7478592; 7954831; 8276860; 8810315; 8969170; 9308960; 9857026]
EGFR , RASA1	[cytoplasm [GO:0005737]]		[bidirectional; in vitro; in vivo; Invitro]		[BIND; GRID; HPRD; MINT]	[1633149; 1850098]
CBL , FGF2		[protein binding [GO:0005515]]	[indirect_complex]		[reactome]
FGFR3 , FGFR2	[membrane [GO:0016020]]	[ATP binding [GO:0005524]; fibroblast growth factor receptor activity [GO:0005007]; nucleotide binding [GO:0000166]; protein-tyrosine kinase activity [GO:0004713]; receptor activity [GO:0004872]; transferase activity [GO:0016740]]	[bidirectional]	[cell growth [GO:0016049]; protein amino acid phosphorylation [GO:0006468]]	[BIND]
KDR , COL18A1		[protein binding [GO:0005515]]	[bidirectional; in vitro; Invitro [reverse]]		[GRID; HPRD]	[12029087]
FGF1 , GRB2			[indirect_complex]	[cell-cell signaling [GO:0007267]]	[reactome]
CTNNB1 , FYN	[plasma membrane [GO:0005886]]		[bidirectional [reverse]; in vitro [reverse]; PPrel [reverse]]		[HPRD]	[12640114]
FGF4 , FGFR4			[bidirectional [reverse]; direct_complex; in vitro [reverse]; indirect_complex; neighbouring_reaction; PPrel; reaction]		[HPRD; reactome]	[11294897; 16597617; 8663044]
FGF7 , FGFBP1	[extracellular region [GO:0005576]]		[bidirectional [reverse]]	[cell-cell signaling [GO:0007267]; signal transduction [GO:0007165]]	[BIND]
MAPK3 , HDAC4			[bidirectional; in vitro [reverse]; Invitro]	[cell cycle [GO:0007049]]	[GRID; HPRD]	[11114188]
RUNX1 , JUN	[nucleus [GO:0005634]]	[transcription factor activity [GO:0003700]]	[bidirectional [reverse]; in vitro [reverse]; Invitro [reverse]]	[positive regulation of transcription from RNA polymerase II promoter [GO:0045944]; regulation of transcription, DNA-dependent [GO:0006355]]	[GRID; HPRD]	[11274169]
EGFR , HSP90AA1	[cytoplasm [GO:0005737]]	[ATP binding [GO:0005524]; nitric-oxide synthase regulator activity [GO:0030235]; nucleotide binding [GO:0000166]]	[bidirectional]	[positive regulation of nitric oxide biosynthetic process [GO:0045429]]	[BIND]
EGFR , SRC		[ATP binding [GO:0005524]; nucleotide binding [GO:0000166]; transferase activity [GO:0016740]]	[bidirectional; in vitro [reverse]; Invitro; neighbouring_reaction; PPrel; reaction]	[protein amino acid phosphorylation [GO:0006468]]	[GRID; HPRD; reactome]	[10075741; 10971656; 11983694; 8845374]
FGF7 , FGF10	[extracellular region [GO:0005576]]	[growth factor activity [GO:0008083]]	[reaction]	[cell-cell signaling [GO:0007267]; signal transduction [GO:0007165]]	[reactome]	[11294897]
GRB2 , FGF17			[indirect_complex [reverse]]	[cell-cell signaling [GO:0007267]]	[reactome]
AKT1 , AKT2		[ATP binding [GO:0005524]; nucleotide binding [GO:0000166]; protein serine/threonine kinase activity [GO:0004674]; transferase activity [GO:0016740]]	[bidirectional [reverse]; in vitro [reverse]; in vivo [reverse]]	[protein amino acid phosphorylation [GO:0006468]; protein modification process [GO:0006464]]	[HPRD]	[11278835; 11445557; 11546794; 12149249; 12176337; 14500673; 9736715]
CREBBP , MDM2	[cytoplasm [GO:0005737]; nucleus [GO:0005634]]	[metal ion binding [GO:0046872]; protein binding [GO:0005515]; zinc ion binding [GO:0008270]]	[bidirectional [reverse]; in vitro [reverse]]	[protein complex assembly [GO:0006461]]	[HPRD]	[9809062]
FGFR4 , FN1			[bidirectional]		[BIND]
FGF5 , FRS2			[indirect_complex]	[fibroblast growth factor receptor signaling pathway [GO:0008543]]	[reactome]
HSP90AA1 , TP53	[cytoplasm [GO:0005737]]	[ATP binding [GO:0005524]]	[Affinity Capture-MS; bidirectional; in vivo [reverse]; Invivo [reverse]]		[CCSB; GRID; HPRD]	[11507088; 12427754; 16189514]
CBL , SRC		[protein binding [GO:0005515]]	[bidirectional; in vivo [reverse]; Invivo [reverse]]		[BIND; GRID; HPRD; MINT]	[8635998]
GPC1 , COL18A1	[extracellular region [GO:0005576]]		[bidirectional; in vitro; in vivo; Invitro [reverse]; Invivo [reverse]]		[GRID; HPRD]	[11336704]
IKBKB , IL8			[bidirectional [reverse]]		[BIND]
EP300 , MEF2C	[nucleus [GO:0005634]]	[transcription coactivator activity [GO:0003713]; transcription factor activity [GO:0003700]]	[bidirectional [reverse]; in vitro [reverse]]	[heart development [GO:0007507]; nervous system development [GO:0007399]; positive regulation of transcription from RNA polymerase II promoter [GO:0045944]; regulation of transcription, DNA-dependent [GO:0006355]]	[HPRD]	[9001254]
MMP2 , TGFB1	[extracellular region [GO:0005576]; extracellular space [GO:0005615]; proteinaceous extracellular matrix [GO:0005578]]		[Affinity Capture-MS; bidirectional; in vitro [reverse]; in vivo [reverse]; Invitro [reverse]; Invivo [reverse]]		[CCSB; GRID; HPRD]	[10652271; 16189514]
AKT1 , CHUK	[cytoplasm [GO:0005737]; nucleus [GO:0005634]]	[ATP binding [GO:0005524]; identical protein binding [GO:0042802]; nucleotide binding [GO:0000166]; transferase activity [GO:0016740]]	[bidirectional; in vitro; in vivo; Invivo [reverse]; PPrel]		[GRID; HPRD]	[10485710]
SRC , STAT1		[protein binding [GO:0005515]]	[Affinity Capture-MS; bidirectional; in vivo [reverse]; Invivo]	[signal transduction [GO:0007165]]	[CCSB; GRID; HPRD]	[16189514; 9344858]
FGFR3 , GRB2			[bidirectional; in vivo; indirect_complex; Invivo [reverse]; PPrel [reverse]]		[GRID; HPRD; reactome]	[9045692]
IL6R , SRC			[bidirectional; in vitro [reverse]; Invitro]		[GRID; HPRD]	[10462375]
GATA4 , SRF	[nucleus [GO:0005634]]	[RNA polymerase II transcription factor activity [GO:0003702]; sequence-specific DNA binding [GO:0043565]; transcription factor activity [GO:0003700]]	[bidirectional; in vitro; in vivo; Invitro; Invivo]	[heart development [GO:0007507]; multicellular organismal development [GO:0007275]; regulation of transcription, DNA-dependent [GO:0006355]; transcription [GO:0006350]]	[GRID; HPRD]	[11003651; 11158291]
CCR1 , CCL5			[acts_on; bidirectional; in vitro; in vivo; Invitro [reverse]; Invivo [reverse]; PPrel [reverse]]	[cell adhesion [GO:0007155]; cell-cell signaling [GO:0007267]; chemotaxis [GO:0006935]; immune response [GO:0006955]; inflammatory response [GO:0006954]]	[DIP; GRID; HPRD; MINT]	[11116158; 12270118; 14637022; 7545673; 9289016]
MEF2C , HDAC5	[nucleus [GO:0005634]]		[bidirectional [reverse]; in vitro [reverse]]	[regulation of transcription, DNA-dependent [GO:0006355]; transcription [GO:0006350]]	[HPRD]	[10737771]
FGFR2 , FRS3	[membrane [GO:0016020]]		[indirect_complex]		[reactome]
EPO , HIF1A		[protein binding [GO:0005515]]	[bidirectional [reverse]]	[response to hypoxia [GO:0001666]; signal transduction [GO:0007165]]	[BIND]
PLCG1 , PRKCD	[cytoplasm [GO:0005737]]		[neighbouring_reaction [reverse]; PPrel]	[intracellular signaling cascade [GO:0007242]]	[reactome]
RASA1 , SRC			[Affinity Capture-MS; bidirectional; in vivo [reverse]; Invivo]		[CCSB; GRID; HPRD]	[16189514; 1717825]
CTNNB1 , EGFR	[cytoplasm [GO:0005737]; nucleus [GO:0005634]; plasma membrane [GO:0005886]]	[double-stranded DNA binding [GO:0003690]]	[Affinity Capture-Western [reverse]; bidirectional [reverse]; in vivo [reverse]; Invivo [reverse]; PPrel [reverse]; Reconstituted Complex [reverse]]	[cell-cell adhesion [GO:0016337]]	[GRID; HPRD]	[11950845; 9233779; 9535896]
FGF1 , FGFR4			[acts_on; bidirectional [reverse]; direct_complex; in vitro [reverse]; in vivo [reverse]; indirect_complex; Invitro [reverse]; Invivo [reverse]; neighbouring_reaction; PPrel; reaction]		[DIP; GRID; HPRD; reactome]	[10336501; 10736564; 11294897; 16597617]
CEBPB , RELA	[cytoplasm [GO:0005737]; nucleus [GO:0005634]]	[transcription factor activity [GO:0003700]]	[bidirectional; in vitro; in vivo; Invitro [reverse]; Invivo [reverse]]	[anti-apoptosis [GO:0006916]; inflammatory response [GO:0006954]; regulation of transcription, DNA-dependent [GO:0006355]]	[GRID; HPRD]	[12707271; 9570146]
FGF8 , FGFR2	[extracellular region [GO:0005576]]		[bidirectional [reverse]; direct_complex; in vitro [reverse]; indirect_complex; PPrel; reaction]		[HPRD; reactome]	[10751172; 1697263; 8663044]
MMP9 , MMP10	[extracellular region [GO:0005576]; extracellular space [GO:0005615]; proteinaceous extracellular matrix [GO:0005578]]	[calcium ion binding [GO:0005509]; zinc ion binding [GO:0008270]]	[bidirectional [reverse]; in vitro [reverse]]	[collagen catabolic process [GO:0030574]; metabolic process [GO:0008152]; proteolysis [GO:0006508]]	[HPRD]	[9578462]
GNB2L1 , TUBB	[cytoplasm [GO:0005737]]		[bidirectional [reverse]; in vitro [reverse]; in vivo [reverse]; Invitro; Invivo]		[GRID; HPRD]	[12884273]
COL1A1 , SYK	[cytoplasm [GO:0005737]]	[protein binding [GO:0005515]]	[indirect_complex; neighbouring_reaction; reaction]		[reactome]
FASLG , MSN	[plasma membrane [GO:0005886]]		[Co-purification [reverse]]		[GRID]	[15659383]
FLT1 , VEGFB	[extracellular region [GO:0005576]; membrane [GO:0016020]]		[bidirectional; in vivo [reverse]; Invivo; PPrel [reverse]]	[positive regulation of cell proliferation [GO:0008284]]	[GRID; HPRD]	[9751730]
MMP2 , PZP	[extracellular region [GO:0005576]]	[protein binding [GO:0005515]]	[bidirectional; in vitro]		[HPRD]	[9344465]
RELA , DNAJA3			[bidirectional]		[IntAct; MINT]
CSF2RB , PTPN11			[bidirectional; in vitro [reverse]; in vivo [reverse]; Invivo]	[signal transduction [GO:0007165]]	[GRID; HPRD]	[9162089; 9254654]
CBL , FGF16			[indirect_complex]		[reactome]
CDH5 , PTPN11		[protein binding [GO:0005515]]	[bidirectional; in vitro; Invitro [reverse]]		[GRID; HPRD]	[10681592]
FGF1 , S100A13			[Affinity Capture-MS; bidirectional; in vitro [reverse]; in vivo [reverse]; Invitro [reverse]; Invivo [reverse]]	[cell differentiation [GO:0030154]]	[CCSB; GRID; HPRD]	[11432880; 16189514; 9712836]
SPHK1 , SPHKAP			[bidirectional [reverse]; in vitro [reverse]; in vivo [reverse]; yeast 2-hybrid [reverse]]		[HPRD]	[12080051]
COL1A1 , SPARC	[extracellular region [GO:0005576]]		[Affinity Capture-MS; bidirectional; in vitro [reverse]; Invitro [reverse]]	[ossification [GO:0001503]]	[CCSB; GRID; HPRD]	[16189514; 7034958]
HDAC1 , HIF1AN	[nucleus [GO:0005634]]		[Affinity Capture-MS; bidirectional; in vitro [reverse]; Invitro [reverse]]	[regulation of transcription, DNA-dependent [GO:0006355]; transcription [GO:0006350]]	[CCSB; GRID; HPRD]	[11641274; 16189514]
FGF3 , FGF22	[extracellular region [GO:0005576]; extracellular space [GO:0005615]]	[growth factor activity [GO:0008083]]	[neighbouring_reaction; reaction]		[reactome]	[11294897; 8622701]
IL6R , JAK1	[membrane [GO:0016020]]		[bidirectional [reverse]; PPrel]		[MINT]
FYN , TEK		[ATP binding [GO:0005524]; nucleotide binding [GO:0000166]; transferase activity [GO:0016740]]	[bidirectional [reverse]]	[protein amino acid phosphorylation [GO:0006468]]	[HPRD]
COL4A3 , FN1	[extracellular region [GO:0005576]]	[extracellular matrix structural constituent [GO:0005201]]	[bidirectional [reverse]; in vivo [reverse]; Invivo [reverse]]	[cell adhesion [GO:0007155]]	[GRID; HPRD]	[3997552]
FGF1 , FGFR1		[heparin binding [GO:0008201]; protein binding [GO:0005515]]	[acts_on; Affinity Capture-MS; bidirectional; direct_complex; in vitro [reverse]; in vivo [reverse]; indirect_complex; Invitro [reverse]; Invivo [reverse]; neighbouring_reaction; PPrel; reaction]		[CCSB; DIP; GRID; HPRD; MINT; reactome]	[10336501; 11032250; 16189514; 16597617; 9139660]
CASP8 , CTNNB1	[cytoplasm [GO:0005737]; cytoskeleton [GO:0005856]]	[signal transducer activity [GO:0004871]]	[bidirectional; in vivo; Invivo]		[GRID; HPRD]	[12189238]
PRKD1 , SYK		[ATP binding [GO:0005524]; nucleotide binding [GO:0000166]; protein binding [GO:0005515]; transferase activity [GO:0016740]]	[bidirectional [reverse]; in vitro [reverse]; in vivo [reverse]]	[cell proliferation [GO:0008283]; intracellular signaling cascade [GO:0007242]]	[HPRD]	[8885868]
CCND1 , HDAC1	[nucleus [GO:0005634]]		[bidirectional]		[HPRD]
ANGPT2 , TEK			[acts_on [reverse]; bidirectional; in vivo; Invivo]	[signal transduction [GO:0007165]]	[BIND; DIP; GRID; HPRD]	[9723709]
CCL5 , SDC1			[Affinity Capture-MS; Affinity Capture-Western; bidirectional; in vivo]		[CCSB; GRID; HPRD]	[14637022; 16189514]
MAPK1 , TRAF6	[cytoplasm [GO:0005737]]	[protein binding [GO:0005515]]	[neighbouring_reaction; reaction]	[signal transduction [GO:0007165]]	[reactome]	[10066798]
FGF2 , FGF5	[extracellular region [GO:0005576]; extracellular space [GO:0005615]]	[growth factor activity [GO:0008083]]	[neighbouring_reaction; reaction]	[cell proliferation [GO:0008283]; cell-cell signaling [GO:0007267]; nervous system development [GO:0007399]]	[reactome]	[1697263; 9139660]
FGF4 , FGFR3			[acts_on [reverse]; bidirectional [reverse]; direct_complex; in vitro [reverse]; indirect_complex; neighbouring_reaction; PPrel; reaction]		[DIP; HPRD; reactome]	[16597617; 8663044]
JAK2 , PTK2	[cytoskeleton [GO:0005856]]	[ATP binding [GO:0005524]; non-membrane spanning protein tyrosine kinase activity [GO:0004715]; nucleotide binding [GO:0000166]; protein-tyrosine kinase activity [GO:0004713]; SH2 domain binding [GO:0042169]; transferase activity [GO:0016740]]	[bidirectional; in vivo [reverse]; Invivo]	[protein amino acid phosphorylation [GO:0006468]]	[GRID; HPRD]	[10925297; 9553131]
CCR5 , STAT1	[cytoplasm [GO:0005737]]	[protein binding [GO:0005515]]	[bidirectional; in vivo]	[signal transduction [GO:0007165]]	[HPRD]	[14674010]
SMAD2 , TSC2	[cytoplasm [GO:0005737]; intracellular [GO:0005622]; nucleus [GO:0005634]]		[bidirectional [reverse]; in vitro [reverse]; in vivo [reverse]]		[HPRD]	[15066998]
FAS , CTNNB1	[plasma membrane [GO:0005886]]		[bidirectional [reverse]]		[BIND]
SMAD2 , MAPK1	[cytoplasm [GO:0005737]; nucleus [GO:0005634]]		[bidirectional [reverse]; in vitro [reverse]]		[HPRD]	[10197981]
FASLG , GRB2			[bidirectional; in vitro; in vivo; Invitro [reverse]; Invivo [reverse]]	[cell-cell signaling [GO:0007267]]	[BIND; GRID; HPRD]	[11741599; 12023017; 12220636]
CBL , LCK	[cytoplasm [GO:0005737]; plasma membrane [GO:0005886]]	[protein binding [GO:0005515]]	[bidirectional; in vivo; Invivo [reverse]; PPrel]		[GRID; HPRD; MINT]	[11741956; 11904433; 9178909]
AR , EP300	[nucleus [GO:0005634]]	[metal ion binding [GO:0046872]; transcription factor activity [GO:0003700]; zinc ion binding [GO:0008270]]	[bidirectional; in vitro]	[regulation of transcription, DNA-dependent [GO:0006355]; signal transduction [GO:0007165]]	[HPRD]	[10779504]
SRC , SYK		[ATP binding [GO:0005524]; non-membrane spanning protein tyrosine kinase activity [GO:0004715]; nucleotide binding [GO:0000166]; protein binding [GO:0005515]; transferase activity [GO:0016740]]	[Affinity Capture-MS; bidirectional; in vivo [reverse]; Invivo [reverse]; neighbouring_reaction [reverse]]		[CCSB; GRID; HPRD; reactome]	[16189514; 7513017]
FOS , GATA4	[nucleus [GO:0005634]]	[sequence-specific DNA binding [GO:0043565]; transcription factor activity [GO:0003700]]	[bidirectional [reverse]; in vitro [reverse]; Invitro [reverse]]		[GRID; HPRD]	[9207128]
FGFBP1 , FGF22	[extracellular region [GO:0005576]; extracellular space [GO:0005615]]		[bidirectional]		[BIND]
FOS , STAT1	[nucleus [GO:0005634]]	[transcription factor activity [GO:0003700]]	[bidirectional; in vivo]		[HPRD]	[12788789]
COL4A3 , MMP9	[extracellular region [GO:0005576]]		[bidirectional [reverse]; in vivo [reverse]; Invivo [reverse]]		[GRID; HPRD]	[9878537]
HOXA5 , TWIST1	[nucleus [GO:0005634]]		[bidirectional; in vitro; in vivo; yeast 2-hybrid]	[regulation of transcription, DNA-dependent [GO:0006355]; skeletal development [GO:0001501]]	[BIND; HPRD]	[15545268]
CBL , FGFR4			[indirect_complex]		[reactome]
PTK2B , PIK3R1			[bidirectional; in vivo; Invivo]		[GRID; HPRD]	[10797305]
CSF2RB , MYC			[bidirectional [reverse]]		[BIND]
PPP2CA , PRKCD	[cytoplasm [GO:0005737]; nucleus [GO:0005634]]	[metal ion binding [GO:0046872]]	[bidirectional; in vitro; in vivo]		[HPRD]	[11959144]
SMAD3 , MYC	[nucleus [GO:0005634]]	[transcription factor activity [GO:0003700]]	[bidirectional; in vitro; in vivo; Invitro; Invivo; Two-hybrid; yeast 2-hybrid]	[cell cycle arrest [GO:0007050]; regulation of transcription, DNA-dependent [GO:0006355]]	[BIND; GRID; HPRD]	[11804592]
FGF2 , FRS3			[indirect_complex]	[signal transduction [GO:0007165]]	[reactome]
TP73 , HIPK2	[nucleus [GO:0005634]]	[protein binding [GO:0005515]]	[bidirectional [reverse]; in vitro [reverse]; in vivo [reverse]; Invitro [reverse]; Invivo [reverse]; Two-hybrid [reverse]; yeast 2-hybrid [reverse]]	[apoptosis [GO:0006915]]	[GRID; HPRD; MINT]	[11925430]
HIF1A , VEGFA		[protein binding [GO:0005515]]	[bidirectional; GErel]	[response to hypoxia [GO:0001666]; signal transduction [GO:0007165]]	[BIND]
NTRK2 , TRAF2		[protein binding [GO:0005515]; receptor activity [GO:0004872]]	[bidirectional [reverse]]		[BIND]
EDNRB , NOS3			[bidirectional; in vitro]		[HPRD; MINT]	[10510297]
CASP3 , SRF			[bidirectional; in vitro]		[HPRD]	[11387340]
FASLG , TNFRSF1A	[extracellular region [GO:0005576]; integral to plasma membrane [GO:0005887]; plasma membrane [GO:0005886]]		[Co-purification]	[apoptosis [GO:0006915]; positive regulation of I-kappaB kinase/NF-kappaB cascade [GO:0043123]; signal transduction [GO:0007165]]	[GRID]	[15659383]
F2 , ITGA5		[calcium ion binding [GO:0005509]]	[bidirectional; Invitro [reverse]]		[GRID; HPRD]	[9864377]
PRKCD , GNB2L1	[cytoplasm [GO:0005737]]		[bidirectional; in vivo [reverse]]		[BIND; HPRD]	[11884618]
NTRK2 , TNFRSF1A	[integral to plasma membrane [GO:0005887]]	[protein binding [GO:0005515]; receptor activity [GO:0004872]]	[bidirectional [reverse]]		[BIND]
SHB , SRC		[protein binding [GO:0005515]; SH3/SH2 adaptor activity [GO:0005070]]	[bidirectional; in vitro; in vivo; Invitro; Invivo]	[signal transduction [GO:0007165]]	[BIND; GRID; HPRD]	[7537362]
FGF6 , FGF18	[extracellular region [GO:0005576]]	[growth factor activity [GO:0008083]]	[neighbouring_reaction; reaction]	[angiogenesis [GO:0001525]; cell-cell signaling [GO:0007267]; signal transduction [GO:0007165]]	[reactome]	[11294897; 1697263]
NOS3 , SP1		[zinc ion binding [GO:0008270]]	[bidirectional [reverse]; in vitro [reverse]; in vivo [reverse]; Invitro [reverse]; Invivo [reverse]]		[GRID; HPRD]	[7541039]
EP300 , MYOD1	[nucleus [GO:0005634]]	[transcription coactivator activity [GO:0003713]]	[bidirectional; in vitro; in vivo; Invitro [reverse]; Invivo [reverse]]	[skeletal muscle development [GO:0007519]]	[BIND; GRID; HPRD]	[10944526; 9001254]
FLT1 , PLCG1			[bidirectional; in vivo]		[BIND; HPRD]	[11312102; 9299537; 9398617; 9600074]
HIF1A , MTA1	[cytoplasm [GO:0005737]; nucleus [GO:0005634]]		[bidirectional]	[regulation of transcription, DNA-dependent [GO:0006355]; signal transduction [GO:0007165]]	[MINT]
ERN1 , HSPA5	[endoplasmic reticulum [GO:0005783]]	[ATP binding [GO:0005524]; nucleotide binding [GO:0000166]; protein binding [GO:0005515]]	[bidirectional; in vitro; Invitro [reverse]]		[GRID; HPRD]	[12637535]
DARC , CXCL5			[bidirectional; in vivo]	[signal transduction [GO:0007165]]	[HPRD]	[13679391]
CALCRL , RAMP2	[integral to plasma membrane [GO:0005887]; plasma membrane [GO:0005886]]	[receptor activity [GO:0004872]]	[bidirectional; in vitro; Invitro]		[GRID; HPRD]	[10217420; 10767413; 12093471; 12419522; 9620797]
F2 , VTN	[extracellular region [GO:0005576]; extracellular space [GO:0005615]]		[bidirectional]		[HPRD]
RHOA , CAV1	[membrane [GO:0016020]]	[protein binding [GO:0005515]]	[bidirectional [reverse]; in vitro [reverse]]		[BIND; HPRD]	[9647788]
AR , EGFR	[cytoplasm [GO:0005737]; nucleus [GO:0005634]]		[Affinity Capture-Western [reverse]; bidirectional [reverse]; Co-localization; in vivo [reverse]]	[cell proliferation [GO:0008283]]	[GRID; HPRD]	[12534934; 15288768; 15305378]
AKT1 , HSP90AA1	[cytoplasm [GO:0005737]]	[ATP binding [GO:0005524]; nucleotide binding [GO:0000166]]	[Affinity Capture-MS; bidirectional; in vivo; Invivo]		[CCSB; GRID; HPRD]	[10995457; 16189514]
FN1 , ITGA5			[bidirectional; in vitro [reverse]; in vivo [reverse]; indirect_complex; Invivo; neighbouring_reaction; reaction]	[cell adhesion [GO:0007155]]	[GRID; HPRD; MINT; reactome]	[11801679; 16258728; 1694173; 17167768; 8314844; 9211865]
GRB2 , VAV2		[epidermal growth factor receptor binding [GO:0005154]]	[bidirectional; in vitro [reverse]; Invitro]		[GRID; HPRD]	[11606575]
CHUK , CTNNB1	[cytoplasm [GO:0005737]; nucleus [GO:0005634]]		[bidirectional; in vitro; in vivo; Invitro; Invivo]		[GRID; HPRD]	[11527961]
SMAD3 , TGFB1			[indirect_complex; neighbouring_reaction; reaction]	[cell cycle arrest [GO:0007050]; evasion of host defenses by virus [GO:0019049]; induction of apoptosis [GO:0006917]; negative regulation of cell growth [GO:0030308]; negative regulation of mitotic cell cycle [GO:0045930]; regulation of transforming growth factor beta receptor signaling pathway [GO:0017015]; response to hypoxia [GO:0001666]]	[reactome]	[11100470; 8980228; 9311995; 9346966; 9865696]
FGF3 , FGFR1			[bidirectional [reverse]; in vitro [reverse]; PPrel]		[HPRD]	[8663044]
FGF7 , HSPG2	[extracellular region [GO:0005576]]		[bidirectional; in vitro; in vivo; Invitro; Invivo; Two-hybrid; yeast 2-hybrid]		[BIND; GRID; HPRD; MINT]	[10702276]
PIK3R1 , PTPN6			[bidirectional [reverse]; in vitro [reverse]; Invitro [reverse]]	[intracellular signaling cascade [GO:0007242]]	[GRID; HPRD]	[11337495]
COL1A1 , SRC		[protein binding [GO:0005515]]	[indirect_complex; neighbouring_reaction; reaction]		[reactome]	[9028946]
HIF1A , MDM2	[cytoplasm [GO:0005737]; nucleus [GO:0005634]]	[protein binding [GO:0005515]]	[bidirectional; in vitro; in vivo; Invitro; Invivo]		[GRID; HPRD]	[10640274; 12606552]
SMAD3 , MAPK9			[bidirectional [reverse]; in vitro [reverse]; in vivo [reverse]]		[HPRD]	[15326485]
FOS , NCOR2	[nucleus [GO:0005634]]		[bidirectional [reverse]; in vitro [reverse]; Invitro [reverse]; Two-hybrid [reverse]; yeast 2-hybrid [reverse]]		[GRID; HPRD]	[10777532]
CDK6 , MYC	[nucleus [GO:0005634]]		[bidirectional [reverse]]		[BIND]
CEBPB , SMAD3	[cytoplasm [GO:0005737]; nucleus [GO:0005634]]	[protein homodimerization activity [GO:0042803]; sequence-specific DNA binding [GO:0043565]; transcription factor activity [GO:0003700]]	[bidirectional; in vitro [reverse]; Invitro]	[induction of apoptosis [GO:0006917]; regulation of transcription, DNA-dependent [GO:0006355]; transcription [GO:0006350]]	[GRID; HPRD; MINT]	[12524424]
CSF2RB , FYN			[bidirectional [reverse]; in vitro [reverse]; in vivo [reverse]]		[HPRD]	[9195918]
CASP8 , MAPK8			[Co-purification [reverse]]		[GRID]	[15659383]
EP300 , HIF1A	[nucleus [GO:0005634]]		[bidirectional; in vitro [reverse]; Invitro [reverse]; PPrel]	[positive regulation of transcription from RNA polymerase II promoter [GO:0045944]; regulation of transcription, DNA-dependent [GO:0006355]; response to hypoxia [GO:0001666]; signal transduction [GO:0007165]]	[GRID; HPRD; IntAct]	[11823643; 11959990; 17382325]
PLCG1 , PTK2		[protein binding [GO:0005515]]	[bidirectional; in vitro [reverse]; in vivo [reverse]; Invitro; Invivo]		[GRID; HPRD]	[10430888; 8660853]
ABL1 , PTPN6	[cellular_component [GO:0005575]; cytoplasm [GO:0005737]; cytoskeleton [GO:0005856]; nucleus [GO:0005634]]	[molecular_function [GO:0003674]; protein binding [GO:0005515]]	[Affinity Capture-Western; bidirectional; in vitro; in vivo]		[GRID; HPRD]	[10488096; 10574931; 12468540; 7512963; 8114715; 8692915]
SRC , TRAF1		[protein binding [GO:0005515]]	[bidirectional; in vitro; in vivo]	[signal transduction [GO:0007165]]	[HPRD]	[10635328]
SMAD2 , MEF2A	[nucleus [GO:0005634]]	[transcription factor activity [GO:0003700]]	[bidirectional; in vitro; in vivo; Invitro [reverse]; Invivo [reverse]]	[transcription [GO:0006350]]	[GRID; HPRD; MINT]	[11160896]
FGF5 , FGF20	[extracellular region [GO:0005576]]	[growth factor activity [GO:0008083]]	[neighbouring_reaction; reaction]	[cell-cell signaling [GO:0007267]]	[reactome]	[1697263; 9139660]
RELA , IKBKG	[nucleus [GO:0005634]]	[signal transducer activity [GO:0004871]]	[bidirectional; neighbouring_reaction [reverse]; PPrel [reverse]; reaction [reverse]]	[regulation of transcription, DNA-dependent [GO:0006355]]	[HPRD; reactome]	[10723127]
BIRC2 , CASP8	[cytoplasm [GO:0005737]]	[signal transducer activity [GO:0004871]]	[Affinity Capture-Western [reverse]; bidirectional [reverse]]	[positive regulation of I-kappaB kinase/NF-kappaB cascade [GO:0043123]; regulation of apoptosis [GO:0042981]]	[GRID; HPRD]	[12887920]
SMAD2 , MAPK9			[bidirectional; in vitro; in vivo]		[HPRD]	[15326485]
AKT1 , ITGB3		[identical protein binding [GO:0042802]]	[bidirectional; in vitro]		[HPRD]	[10896934]
NTRK2 , SHC2		[protein binding [GO:0005515]]	[in vivo [reverse]]		[HPRD]	[12006576; 9507002]
DPP4 , CXCL9	[extracellular region [GO:0005576]]		[bidirectional; in vitro]	[immune response [GO:0006955]]	[HPRD]	[11390394]
EGFR , JAK2		[ATP binding [GO:0005524]; nucleotide binding [GO:0000166]; transferase activity [GO:0016740]]	[bidirectional [reverse]; in vitro [reverse]; in vivo [reverse]]	[protein amino acid phosphorylation [GO:0006468]]	[HPRD; MINT]	[10635327; 9363897]
FGF2 , CXCL13	[extracellular region [GO:0005576]; extracellular space [GO:0005615]]		[bidirectional [reverse]; in vitro [reverse]; Invitro [reverse]]	[cell-cell signaling [GO:0007267]; chemotaxis [GO:0006935]]	[GRID; HPRD]	[11708770]
TNFRSF1A , CFLAR		[protein binding [GO:0005515]]	[bidirectional]	[positive regulation of I-kappaB kinase/NF-kappaB cascade [GO:0043123]]	[BIND]
IGFBP7 , CCL5	[extracellular region [GO:0005576]]		[bidirectional; in vitro]		[BIND; GRID; HPRD]	[12847218]
MAPK3 , STAT3		[protein binding [GO:0005515]]	[bidirectional; in vitro; in vivo]		[HPRD]	[10446219; 10521505; 11350938; 12576423; 12763138; 14551213; 9343414; 9872331]
MDM2 , RB1	[nucleus [GO:0005634]]		[acts_on [reverse]; bidirectional; in vitro [reverse]; Invitro [reverse]; PPrel]	[negative regulation of cell proliferation [GO:0008285]; negative regulation of transcription from RNA polymerase II promoter [GO:0000122]]	[BIND; DIP; GRID; HPRD; MINT]	[10078201; 10721693; 7791904]
HDAC1 , RAP1A			[bidirectional [reverse]; in vivo [reverse]]		[HPRD]	[15207703]
FGFR3 , FGF17			[bidirectional; direct_complex [reverse]; in vitro; indirect_complex [reverse]; neighbouring_reaction [reverse]; PPrel [reverse]; reaction [reverse]]	[fibroblast growth factor receptor signaling pathway [GO:0008543]]	[HPRD; reactome]	[10751172; 11294897; 16597617]
CCL11 , TPI1			[bidirectional [reverse]; yeast 2-hybrid]		[HPRD; IntAct; MDC; MINT]	[16169070]
RB1 , TP53	[nucleus [GO:0005634]]	[transcription factor activity [GO:0003700]]	[bidirectional [reverse]]	[cell cycle [GO:0007049]; cell cycle arrest [GO:0007050]; negative regulation of cell growth [GO:0030308]; positive regulation of transcription from RNA polymerase II promoter [GO:0045944]; regulation of transcription, DNA-dependent [GO:0006355]]	[HPRD]
EPHB2 , RASA1			[bidirectional; in vitro; Invitro [reverse]; PPrel]		[GRID; HPRD]	[10644995; 9233798]
JAK1 , STAT1		[protein binding [GO:0005515]]	[bidirectional; in vitro; in vivo; Invivo; PPrel]		[GRID; HPRD]	[10918587; 10982844; 11294897; 11722592; 11839738; 12637327; 12817007; 15322115; 7543024; 7657660; 7690989]
CCBP2 , CCL11			[bidirectional; in vivo; Invivo]	[chemotaxis [GO:0006935]; immune response [GO:0006955]; signal transduction [GO:0007165]]	[GRID; HPRD]	[9405404]
PAX2 , RB1	[nucleus [GO:0005634]]		[bidirectional [reverse]; in vivo [reverse]]	[regulation of transcription, DNA-dependent [GO:0006355]; transcription [GO:0006350]]	[HPRD]	[12200151]
CHUK , HSP90AA1	[cytoplasm [GO:0005737]]	[ATP binding [GO:0005524]; nucleotide binding [GO:0000166]]	[acts_on; bidirectional; in vivo; Invivo]		[DIP; GRID; HPRD; IntAct; MINT]	[11864612]
SMAD3 , MAP3K7			[bidirectional [reverse]; in vitro [reverse]]		[HPRD]	[9380693]
CCR5 , MYH9	[cytoplasm [GO:0005737]; plasma membrane [GO:0005886]]	[actin binding [GO:0003779]; protein binding [GO:0005515]]	[bidirectional]		[IntAct]
ITGB3 , VTN		[protein binding [GO:0005515]]	[bidirectional; in vitro]	[cell adhesion [GO:0007155]; cell-matrix adhesion [GO:0007160]]	[HPRD]	[16195248]
FGF10 , FRS2		[protein binding [GO:0005515]]	[indirect_complex]	[fibroblast growth factor receptor signaling pathway [GO:0008543]; induction of an organ [GO:0001759]]	[reactome]
TNFRSF1A , TRAF1		[protein binding [GO:0005515]]	[bidirectional; in vivo [reverse]; Invivo]	[signal transduction [GO:0007165]]	[GRID; HPRD]	[8565075]
CTNNB1 , EZR	[cytoplasm [GO:0005737]; cytoskeleton [GO:0005856]]	[structural molecule activity [GO:0005198]]	[bidirectional [reverse]; in vivo [reverse]; Invivo [reverse]]		[GRID; HPRD]	[10462524]
NTRK2 , PLCG1		[protein binding [GO:0005515]]	[bidirectional [reverse]; in vitro [reverse]; in vivo [reverse]]		[HPRD]	[12419535]
CCR3 , CCL5			[acts_on [reverse]; bidirectional; in vivo; Invivo; PPrel [reverse]]	[cell adhesion [GO:0007155]; cellular defense response [GO:0006968]; chemotaxis [GO:0006935]; inflammatory response [GO:0006954]; signal transduction [GO:0007165]]	[DIP; GRID; HPRD; MINT]	[8642344; 9289016]
BIRC2 , TRAF1	[cytoplasm [GO:0005737]]	[protein binding [GO:0005515]; zinc ion binding [GO:0008270]]	[bidirectional; in vitro; Invitro [reverse]]	[regulation of apoptosis [GO:0042981]]	[BIND; GRID; HPRD]	[11907583; 9384571]
FGF3 , FRS3			[indirect_complex]	[signal transduction [GO:0007165]]	[reactome]
CREBBP , TP73	[nucleus [GO:0005634]]	[metal ion binding [GO:0046872]; protein binding [GO:0005515]; transcription factor activity [GO:0003700]; zinc ion binding [GO:0008270]]	[bidirectional; in vitro [reverse]]		[BIND; HPRD]	[11279015]
CCND1 , SRC		[protein binding [GO:0005515]]	[acts_on]	[protein amino acid phosphorylation [GO:0006468]]	[DIP]
RELA , TUBB	[cytoplasm [GO:0005737]]		[bidirectional]		[MINT]
BIRC2 , IKBKG	[intracellular [GO:0005622]]	[protein binding [GO:0005515]; signal transducer activity [GO:0004871]]	[bidirectional [reverse]; in vitro [reverse]; in vivo [reverse]]		[HPRD]	[12867425]
TRAF1 , TNFRSF12A		[protein binding [GO:0005515]]	[bidirectional [reverse]; in vitro [reverse]; Invitro [reverse]; yeast 2-hybrid [reverse]]		[GRID; HPRD]	[11728344; 12529173]
AKT1 , AR	[cytoplasm [GO:0005737]; nucleus [GO:0005634]]		[Affinity Capture-Western; bidirectional; in vitro; in vivo; Reconstituted Complex]		[BIND; GRID; HPRD]	[11156376; 11404460; 16210317]
CHUK , CREBBP	[cytoplasm [GO:0005737]; nucleus [GO:0005634]]	[transferase activity [GO:0016740]]	[bidirectional [reverse]; in vivo [reverse]; yeast 2-hybrid [reverse]]		[HPRD]	[12789342]
FGF9 , FGFR2	[extracellular region [GO:0005576]]	[heparin binding [GO:0008201]]	[acts_on [reverse]; bidirectional; direct_complex; in vivo; indirect_complex; Invivo; PPrel; reaction]		[DIP; GRID; HPRD; reactome]	[1697263; 8576175]
HDAC1 , MTA1	[cytoplasm [GO:0005737]; nucleus [GO:0005634]]	[transcription factor activity [GO:0003700]]	[Affinity Capture-MS; Affinity Capture-Western [reverse]; bidirectional; in vitro [reverse]; in vivo [reverse]; Invitro [reverse]; Invivo [reverse]]	[regulation of transcription, DNA-dependent [GO:0006355]]	[CCSB; GRID; HPRD; MINT]	[10840944; 11146623; 12920132; 16189514]
SMAD2 , MAPK8			[bidirectional [reverse]; in vitro [reverse]; in vivo [reverse]]		[HPRD]	[15326485]
FGF2 , FGF18	[extracellular region [GO:0005576]; extracellular space [GO:0005615]]	[growth factor activity [GO:0008083]]	[neighbouring_reaction; reaction]	[angiogenesis [GO:0001525]; cell-cell signaling [GO:0007267]; lung development [GO:0030324]; signal transduction [GO:0007165]]	[reactome]	[11294897; 1697263]
CDC42 , TP53	[cytoplasm [GO:0005737]]		[bidirectional; yeast 2-hybrid]		[HPRD; MDC]	[16169070]
RUNX1 , FOS	[nucleus [GO:0005634]]	[transcription factor activity [GO:0003700]]	[bidirectional [reverse]; in vivo [reverse]; Invivo [reverse]]		[GRID; HPRD]	[11641401]
RAP1A , RASA1	[intracellular [GO:0005622]]		[bidirectional; in vivo; Invivo]		[GRID; HPRD]	[2164710]
AR , CTNNB1	[cytoplasm [GO:0005737]; nucleus [GO:0005634]]	[transcription factor activity [GO:0003700]]	[Affinity Capture-Western; bidirectional; in vitro; Invitro; Reconstituted Complex; Two-hybrid; yeast 2-hybrid]		[GRID; HPRD; MINT]	[11792709; 11916967; 12588987; 12799378; 12944908; 14593076; 15256534]
SPARC , TGFB1	[extracellular region [GO:0005576]]		[Affinity Capture-MS; bidirectional; in vitro [reverse]; in vivo [reverse]; Invitro; Invivo]		[CCSB; GRID; HPRD]	[15034927; 16189514]
PRKD1 , HDAC5			[Affinity Capture-Western [reverse]; bidirectional; in vitro]		[GRID; HPRD]	[11081517; 11114197; 15367659]
RELA , STAT3	[cytoplasm [GO:0005737]; nucleus [GO:0005634]]	[signal transducer activity [GO:0004871]; transcription factor activity [GO:0003700]]	[Affinity Capture-MS; bidirectional; in vitro; in vivo; Invitro; Invivo]	[cytokine and chemokine mediated signaling pathway [GO:0019221]; regulation of transcription, DNA-dependent [GO:0006355]]	[CCSB; GRID; HPRD]	[12057007; 16189514]
JUN , STAT1	[nucleus [GO:0005634]]	[transcription factor activity [GO:0003700]]	[bidirectional; in vivo [reverse]; Invivo]	[regulation of transcription, DNA-dependent [GO:0006355]]	[GRID; HPRD]	[10490649]
EGFR , VAV2	[cytoplasm [GO:0005737]; plasma membrane [GO:0005886]]		[bidirectional; in vitro; in vivo; Invitro; Invivo]		[BIND; GRID; HPRD]	[10618391; 10938113; 11516622; 12454019]
EGFR , SHC2			[bidirectional [reverse]; PPrel]		[MINT]
CTNNB1 , EP300	[nucleus [GO:0005634]]	[protein C-terminus binding [GO:0008022]; transcription coactivator activity [GO:0003713]; transcription factor activity [GO:0003700]]	[bidirectional; in vitro; in vivo; PPrel]	[heart development [GO:0007507]; lung development [GO:0030324]; positive regulation of transcription from RNA polymerase II promoter [GO:0045944]]	[HPRD]	[15060161]
CBL , FGF23			[indirect_complex]		[reactome]
CREBBP , RARA	[nucleus [GO:0005634]]	[metal ion binding [GO:0046872]; protein binding [GO:0005515]; transcription coactivator activity [GO:0003713]; transcription factor activity [GO:0003700]; zinc ion binding [GO:0008270]]	[bidirectional]	[regulation of transcription, DNA-dependent [GO:0006355]; signal transduction [GO:0007165]]	[HPRD]
TNFRSF1A , TUBB			[bidirectional]		[MINT]
GRB2 , JAK1			[acts_on [reverse]; bidirectional [reverse]; in vivo [reverse]; Invivo [reverse]]		[DIP; GRID; HPRD]	[11527382; 8536716]
CDKN1A , STAT3	[cytoplasm [GO:0005737]; nucleus [GO:0005634]]		[Affinity Capture-MS; bidirectional; in vivo; Invivo [reverse]]		[CCSB; GRID; HPRD]	[10764767; 16189514]
FGF5 , MAPK1			[bidirectional [reverse]; Invivo [reverse]]		[GRID]	[11876253]
APP , CASP8		[identical protein binding [GO:0042802]]	[bidirectional; in vitro [reverse]; Invitro]		[GRID; HPRD]	[10911620]
LCN2 , MMP2	[extracellular region [GO:0005576]]		[bidirectional; in vivo; Invivo]		[GRID; HPRD]	[7683678]
FGF10 , FGFR2	[cell surface [GO:0009986]; extracellular region [GO:0005576]]	[heparin binding [GO:0008201]; protein binding [GO:0005515]]	[acts_on [reverse]; bidirectional; direct_complex; in vitro; in vivo; indirect_complex; Invitro [reverse]; Invivo [reverse]; PPrel; reaction]		[DIP; GRID; HPRD; IntAct; MINT; reactome]	[11294897; 9582367]
FGFR1 , NRP1	[membrane [GO:0016020]; membrane fraction [GO:0005624]]	[protein binding [GO:0005515]; receptor activity [GO:0004872]]	[bidirectional; in vitro]		[HPRD]	[15695515]
CDK6 , TSC2	[cytoplasm [GO:0005737]; nucleus [GO:0005634]]		[bidirectional [reverse]]	[cell cycle [GO:0007049]]	[BIND]
CREBBP , STAT1	[cytoplasm [GO:0005737]; nucleus [GO:0005634]]	[protein binding [GO:0005515]; signal transducer activity [GO:0004871]; transcription factor activity [GO:0003700]]	[bidirectional; in vitro [reverse]; Invitro; PPrel]	[regulation of transcription, DNA-dependent [GO:0006355]; signal transduction [GO:0007165]]	[BIND; GRID; HPRD; MINT]	[10848577; 8986769]
CBL , TRAF6	[cytoplasm [GO:0005737]]	[protein binding [GO:0005515]; signal transducer activity [GO:0004871]; ubiquitin-protein ligase activity [GO:0004842]; zinc ion binding [GO:0008270]]	[bidirectional; in vivo]		[HPRD]	[11406619]
CXCR3 , CCL13			[acts_on [reverse]]	[chemotaxis [GO:0006935]; signal transduction [GO:0007165]]	[DIP]
EDN1 , MME			[bidirectional [reverse]; in vitro [reverse]]	[cell-cell signaling [GO:0007267]]	[HPRD]	[2201681]
EP300 , TP53	[nucleus [GO:0005634]]	[metal ion binding [GO:0046872]; transcription factor activity [GO:0003700]; zinc ion binding [GO:0008270]]	[acts_on; bidirectional; in vitro; in vivo; Invitro [reverse]; PPrel; Reconstituted Complex [reverse]]	[apoptosis [GO:0006915]; cell cycle [GO:0007049]; positive regulation of transcription from RNA polymerase II promoter [GO:0045944]; regulation of transcription, DNA-dependent [GO:0006355]]	[BIND; DIP; GRID; HPRD; IntAct; MINT]	[10942770; 12724314; 15186775; 16438982; 9288740; 9744860; 9809062]
FGF5 , FGFR1			[acts_on; bidirectional; direct_complex; in vivo; indirect_complex; Invivo [reverse]; neighbouring_reaction; PPrel; reaction]	[fibroblast growth factor receptor signaling pathway [GO:0008543]]	[DIP; GRID; HPRD; reactome]	[16597617; 8386828; 9139660]
FGF19 , FGF20	[extracellular region [GO:0005576]]	[growth factor activity [GO:0008083]]	[bidirectional; neighbouring_reaction; reaction]		[BIND; reactome]	[11294897]
FGF9 , FRS3			[indirect_complex]	[fibroblast growth factor receptor signaling pathway [GO:0008543]; signal transduction [GO:0007165]]	[reactome]
CDK6 , RB1	[nucleus [GO:0005634]]		[acts_on [reverse]; bidirectional; in vitro [reverse]]	[cell cycle [GO:0007049]; cell division [GO:0051301]]	[BIND; DIP; HPRD]	[14627988]
RHOA , RHOC	[intracellular [GO:0005622]]	[GTP binding [GO:0005525]; GTPase activity [GO:0003924]; nucleotide binding [GO:0000166]; protein binding [GO:0005515]; signal transducer activity [GO:0004871]]	[neighbouring_reaction]	[positive regulation of I-kappaB kinase/NF-kappaB cascade [GO:0043123]; small GTPase mediated signal transduction [GO:0007264]]	[reactome]
IL1B , IL1RAP	[extracellular region [GO:0005576]]	[protein binding [GO:0005515]]	[bidirectional [reverse]; in vitro [reverse]; Invitro [reverse]; PPrel]	[inflammatory response [GO:0006954]; signal transduction [GO:0007165]]	[GRID; HPRD]	[9820540]
ABL1 , SRC		[ATP binding [GO:0005524]; non-membrane spanning protein tyrosine kinase activity [GO:0004715]; nucleotide binding [GO:0000166]; protein binding [GO:0005515]; transferase activity [GO:0016740]]	[bidirectional; in vitro [reverse]; in vivo [reverse]]		[BIND; HPRD]	[11781820; 12522270]
BTC , MMP9	[extracellular region [GO:0005576]]		[Affinity Capture-MS; bidirectional; in vitro; in vivo; Invitro [reverse]; Invivo [reverse]]		[CCSB; GRID; HPRD]	[10706134; 16189514]
CSF2RB , JAK2	[membrane [GO:0016020]]		[bidirectional [reverse]; in vivo [reverse]; Invivo [reverse]; PPrel]		[GRID; HPRD]	[10772872]
PRKCD , SHC1	[cytoplasm [GO:0005737]]		[bidirectional; in vivo [reverse]; Invivo]	[intracellular signaling cascade [GO:0007242]]	[GRID; HPRD]	[12024011]
FAS , TNFRSF1A	[extracellular region [GO:0005576]; plasma membrane [GO:0005886]]	[protein binding [GO:0005515]]	[bidirectional; Co-purification]	[apoptosis [GO:0006915]; signal transduction [GO:0007165]]	[BIND; GRID]	[15659383]
EGFR , EZR	[cytoplasm [GO:0005737]]	[actin filament binding [GO:0051015]]	[bidirectional; in vitro; in vivo]		[HPRD]	[12560083; 1382070]
MYC , FZD5		[protein binding [GO:0005515]]	[bidirectional]		[BIND]
FGF4 , FRS3			[indirect_complex]	[signal transduction [GO:0007165]]	[reactome]
CCR3 , CCL15			[acts_on; bidirectional; in vivo [reverse]; Invivo; PPrel [reverse]]	[chemotaxis [GO:0006935]; signal transduction [GO:0007165]]	[DIP; GRID; HPRD]	[9346309]
EP300 , JUN	[nucleus [GO:0005634]]	[transcription factor activity [GO:0003700]]	[bidirectional; in vitro; in vivo]	[positive regulation of transcription from RNA polymerase II promoter [GO:0045944]; regulation of transcription, DNA-dependent [GO:0006355]]	[BIND; HPRD]	[11689449]
HSP90AA1 , LCK	[cytoplasm [GO:0005737]]	[ATP binding [GO:0005524]; nucleotide binding [GO:0000166]]	[acts_on; bidirectional [reverse]]		[DIP; MINT]
JUN , TIMP3			[bidirectional]		[BIND]
FGF1 , FGF6	[extracellular region [GO:0005576]]	[growth factor activity [GO:0008083]]	[neighbouring_reaction; reaction]	[angiogenesis [GO:0001525]; cell differentiation [GO:0030154]; cell proliferation [GO:0008283]; cell-cell signaling [GO:0007267]; multicellular organismal development [GO:0007275]; signal transduction [GO:0007165]]	[reactome]	[11294897; 1697263; 9139660]
FGF1 , FIBP		[protein binding [GO:0005515]]	[bidirectional [reverse]; in vitro [reverse]; Invitro [reverse]; Two-hybrid [reverse]; yeast 2-hybrid [reverse]]		[GRID; HPRD]	[9806903]
FGF23 , FGF18	[extracellular region [GO:0005576]; extracellular space [GO:0005615]]	[growth factor activity [GO:0008083]]	[neighbouring_reaction [reverse]; reaction [reverse]]		[reactome]	[11294897; 1697263]
NOS1 , PTPN6	[membrane [GO:0016020]]		[bidirectional [reverse]; in vitro [reverse]; in vivo [reverse]; Invitro [reverse]; Invivo [reverse]]		[GRID; HPRD]	[11511520]
CBL , FYN	[plasma membrane [GO:0005886]]	[protein binding [GO:0005515]]	[bidirectional; in vitro [reverse]; in vivo [reverse]; Invitro [reverse]; Invivo [reverse]; PPrel; Two-hybrid [reverse]; yeast 2-hybrid [reverse]]		[BIND; GRID; HPRD; MINT]	[10092522; 10799548; 11239464; 11994282; 8621719; 9535867; 9890970]
CCR1 , JAK1		[protein binding [GO:0005515]]	[bidirectional; in vivo]	[cytokine and chemokine mediated signaling pathway [GO:0019221]]	[HPRD]	[14674010]
FGF4 , FGFR2	[extracellular region [GO:0005576]]	[heparin binding [GO:0008201]]	[bidirectional; direct_complex; in vitro; indirect_complex; PPrel; reaction]		[HPRD; reactome]	[1697263; 8663044]
CEBPB , HMGA1	[nucleus [GO:0005634]]	[transcription factor activity [GO:0003700]]	[bidirectional; in vitro [reverse]; in vivo [reverse]; Invitro [reverse]; Invivo [reverse]]	[positive regulation of transcription [GO:0045941]; regulation of transcription, DNA-dependent [GO:0006355]; transcription [GO:0006350]]	[GRID; HPRD; MINT]	[12665574]
CBL , PIK3R1			[acts_on [reverse]; bidirectional; in vitro; in vivo; Invitro [reverse]; Invivo [reverse]]		[DIP; GRID; HPRD; MINT]	[11133830; 8621719; 8662998]
PTK2 , SYK		[ATP binding [GO:0005524]; non-membrane spanning protein tyrosine kinase activity [GO:0004715]; nucleotide binding [GO:0000166]; protein binding [GO:0005515]; transferase activity [GO:0016740]]	[Affinity Capture-MS; bidirectional; in vivo; Invivo [reverse]]	[integrin-mediated signaling pathway [GO:0007229]]	[CCSB; GRID; HPRD]	[16189514; 9169439; 9342235]
NTRK2 , PTPN11		[protein binding [GO:0005515]]	[bidirectional [reverse]; in vitro [reverse]]		[HPRD]	[10386953]
MEF2A , MYOD1	[nucleus [GO:0005634]]	[transcription coactivator activity [GO:0003713]]	[bidirectional; in vitro; in vivo; Invitro [reverse]; Invivo [reverse]]	[muscle development [GO:0007517]]	[GRID; HPRD]	[8548800; 9418854]
RB1 , TSC2	[nucleus [GO:0005634]]		[bidirectional [reverse]]	[cell cycle [GO:0007049]]	[BIND]
CCR2 , CCL8			[acts_on; bidirectional; in vivo [reverse]; Invivo]	[chemotaxis [GO:0006935]; immune response [GO:0006955]; inflammatory response [GO:0006954]; signal transduction [GO:0007165]]	[DIP; GRID; HPRD; MINT]	[12149192; 9115216]
PAX2 , SFRP2			[bidirectional [reverse]; in vitro [reverse]]	[cell differentiation [GO:0030154]; multicellular organismal development [GO:0007275]]	[HPRD]	[14561758]
GATA2 , RARA	[nucleus [GO:0005634]]	[metal ion binding [GO:0046872]; protein binding [GO:0005515]; sequence-specific DNA binding [GO:0043565]; transcription factor activity [GO:0003700]; zinc ion binding [GO:0008270]]	[Affinity Capture-MS; bidirectional; in vitro; in vivo; Invivo; yeast 2-hybrid]	[regulation of transcription, DNA-dependent [GO:0006355]; transcription [GO:0006350]]	[CCSB; GRID; HPRD]	[10938104; 15254248; 16189514]
ALK , STAT3		[protein binding [GO:0005515]]	[bidirectional [reverse]]	[nervous system development [GO:0007399]]	[IntAct]
MYC , PML	[nucleus [GO:0005634]]	[DNA binding [GO:0003677]; protein binding [GO:0005515]]	[bidirectional; in vitro; in vivo]	[regulation of transcription, DNA-dependent [GO:0006355]]	[BIND; HPRD]	[15735755]
COL1A1 , COL1A2	[collagen [GO:0005581]; collagen type I [GO:0005584]; cytoplasm [GO:0005737]; extracellular region [GO:0005576]]	[extracellular matrix structural constituent [GO:0005201]; protein binding [GO:0005515]; structural constituent of bone [GO:0008147]]	[direct_complex; neighbouring_reaction; reaction]	[phosphate transport [GO:0006817]; sensory perception of sound [GO:0007605]]	[reactome]	[9028946]
IL8 , NCOR2		[protein binding [GO:0005515]]	[bidirectional]		[BIND]
FGFR1 , GRB14	[membrane [GO:0016020]]	[protein binding [GO:0005515]]	[bidirectional [reverse]; in vitro [reverse]; in vivo [reverse]; Invitro [reverse]; Invivo [reverse]; Two-hybrid [reverse]; yeast 2-hybrid [reverse]]		[GRID; HPRD]	[10713090]
FYN , NTRK2		[ATP binding [GO:0005524]; nucleotide binding [GO:0000166]; protein binding [GO:0005515]; transferase activity [GO:0016740]]	[bidirectional [reverse]; in vitro [reverse]; in vivo [reverse]; Invitro; Invivo]	[multicellular organismal development [GO:0007275]; protein amino acid phosphorylation [GO:0006468]]	[GRID; HPRD]	[9648856]
FGF4 , FRS2			[indirect_complex]		[reactome]
JUN , SP1	[nucleus [GO:0005634]]	[RNA polymerase II transcription factor activity [GO:0003702]; sequence-specific DNA binding [GO:0043565]; transcription factor activity [GO:0003700]]	[bidirectional; in vitro [reverse]; in vivo [reverse]; Invitro; Invivo]		[GRID; HPRD]	[10506225]
CDC42 , ARHGAP24	[cytoplasm [GO:0005737]; intracellular [GO:0005622]]		[neighbouring_reaction; reaction]		[reactome]	[11431473; 11804589; 17222083; 2825022; 8288572; 9605766]
APP , SHC1			[Affinity Capture-MS; bidirectional; in vitro [reverse]; in vivo [reverse]; Invitro; Invivo; Two-hybrid; yeast 2-hybrid [reverse]]		[CCSB; GRID; HPRD; IntAct; MINT]	[11877420; 16189514; 9045663]
CXCR3 , PF4			[bidirectional; in vitro; Invitro]		[GRID; HPRD]	[12782716]
FGF3 , FRS2			[indirect_complex]	[induction of an organ [GO:0001759]]	[reactome]
FAS , RAP1A	[plasma membrane [GO:0005886]]	[protein binding [GO:0005515]]	[bidirectional; in vivo]	[signal transduction [GO:0007165]]	[HPRD]	[15207703]
MAPK8 , MAP3K7		[ATP binding [GO:0005524]; nucleotide binding [GO:0000166]; protein binding [GO:0005515]; protein serine/threonine kinase activity [GO:0004674]; transferase activity [GO:0016740]]	[bidirectional [reverse]; in vitro [reverse]; in vivo [reverse]; Invitro [reverse]; Invivo [reverse]; neighbouring_reaction; reaction]	[protein amino acid phosphorylation [GO:0006468]]	[GRID; HPRD; reactome]	[11865055; 9162092]
JAK1 , GNB2L1			[Affinity Capture-Western [reverse]; bidirectional; in vitro [reverse]; in vivo [reverse]; Reconstituted Complex [reverse]]		[BIND; GRID; HPRD; MINT]	[12960323]
FGFR1 , FGFR2	[membrane [GO:0016020]]	[ATP binding [GO:0005524]; fibroblast growth factor receptor activity [GO:0005007]; heparin binding [GO:0008201]; nucleotide binding [GO:0000166]; protein binding [GO:0005515]; receptor activity [GO:0004872]; transferase activity [GO:0016740]]	[bidirectional]	[cell growth [GO:0016049]; protein amino acid phosphorylation [GO:0006468]]	[BIND]
AR , SP1	[nucleus [GO:0005634]]	[metal ion binding [GO:0046872]; sequence-specific DNA binding [GO:0043565]; transcription factor activity [GO:0003700]; zinc ion binding [GO:0008270]]	[Affinity Capture-Western [reverse]; bidirectional [reverse]; in vitro [reverse]; in vivo [reverse]]		[GRID; HPRD]	[10809237; 15661808; 9535906]
A2M , RHOD			[neighbouring_reaction; reaction]		[reactome]	[11431473; 11804589; 17222083; 2825022; 8288572; 9605766]
PPP2CA , MAPK3		[protein binding [GO:0005515]]	[bidirectional [reverse]; in vitro [reverse]; PPrel]		[HPRD]	[12624094]
CCR5 , RAC1	[plasma membrane [GO:0005886]]		[bidirectional [reverse]]	[inflammatory response [GO:0006954]]	[BIND]
HSPG2 , FGFBP1	[extracellular region [GO:0005576]; extracellular space [GO:0005615]]		[bidirectional [reverse]; in vivo [reverse]; Invivo [reverse]; Two-hybrid [reverse]; yeast 2-hybrid [reverse]]		[GRID; HPRD]	[11148217]
EGFR , VAV3			[bidirectional [reverse]; in vivo [reverse]; Invivo [reverse]]		[GRID; HPRD]	[11094073]
RUNX1 , CREBBP	[nucleus [GO:0005634]]	[protein binding [GO:0005515]; transcription factor activity [GO:0003700]]	[bidirectional]	[regulation of transcription, DNA-dependent [GO:0006355]]	[MINT]
CCL3 , NCOR2			[bidirectional [reverse]]		[BIND]
FGFR2 , FYN	[plasma membrane [GO:0005886]]	[ATP binding [GO:0005524]; nucleotide binding [GO:0000166]; protein binding [GO:0005515]; protein-tyrosine kinase activity [GO:0004713]; transferase activity [GO:0016740]]	[bidirectional]	[protein amino acid phosphorylation [GO:0006468]]	[HPRD]
CDKN2A , TPI1			[bidirectional; yeast 2-hybrid]		[HPRD]	[16582619]
CDKN2A , MAPK8		[protein binding [GO:0005515]]	[bidirectional]		[BIND]
EGFR , PTPN6	[cytoplasm [GO:0005737]; nucleus [GO:0005634]]		[bidirectional; in vitro [reverse]; in vivo [reverse]; Invitro; Invivo]		[GRID; HPRD]	[9733788]
BCL2 , MAPK8			[bidirectional [reverse]; in vivo [reverse]]		[HPRD; MINT]	[10567572; 12039864; 15225643]
BCL2 , TP53	[cytoplasm [GO:0005737]; endoplasmic reticulum [GO:0005783]; mitochondrion [GO:0005739]; nucleus [GO:0005634]]	[protein heterodimerization activity [GO:0046982]]	[acts_on [reverse]; bidirectional; in vitro [reverse]; in vivo [reverse]; PPrel]	[regulation of apoptosis [GO:0042981]; regulation of mitochondrial membrane permeability [GO:0046902]]	[DIP; HPRD; MINT]	[12667443]
CCL8 , CCRL1			[acts_on; bidirectional [reverse]; in vitro [reverse]]	[chemotaxis [GO:0006935]; immune response [GO:0006955]; signal transduction [GO:0007165]]	[DIP; HPRD; MINT]	[10734104]
E2F1 , SP1	[nucleus [GO:0005634]]	[transcription activator activity [GO:0016563]; transcription factor activity [GO:0003700]]	[bidirectional; in vitro; in vivo; Invitro [reverse]; Invivo [reverse]]	[transcription [GO:0006350]]	[BIND; GRID; HPRD]	[10547281; 10850422]
CDKN1A , HIF1A	[cytoplasm [GO:0005737]; nucleus [GO:0005634]]		[bidirectional [reverse]]		[BIND]
TRAF6 , TUBB	[cytoplasm [GO:0005737]]		[bidirectional]		[MINT]
CCND1 , CHUK	[nucleus [GO:0005634]]		[bidirectional [reverse]]		[BIND]
EGFR , FRS2	[cytoplasm [GO:0005737]; plasma membrane [GO:0005886]]		[bidirectional]		[HPRD]
CANX , F8		[calcium ion binding [GO:0005509]]	[Affinity Capture-MS; bidirectional; in vitro [reverse]; Invitro [reverse]]		[CCSB; GRID; HPRD]	[16189514; 9525969]
CBL , FGFR3			[indirect_complex]		[reactome]
EP300 , ZBTB16	[nucleus [GO:0005634]]	[metal ion binding [GO:0046872]; zinc ion binding [GO:0008270]]	[bidirectional; in vitro; in vivo]	[apoptosis [GO:0006915]]	[HPRD]	[15964811]
CASP3 , SP1			[bidirectional; in vitro]		[HPRD]	[10103059]
CEBPB , CREBBP	[cytoplasm [GO:0005737]; nucleus [GO:0005634]]	[transcription factor activity [GO:0003700]]	[bidirectional; in vitro]	[positive regulation of transcription [GO:0045941]; regulation of transcription, DNA-dependent [GO:0006355]]	[HPRD]	[12857754]
PML , RARA	[nucleus [GO:0005634]]	[metal ion binding [GO:0046872]; protein binding [GO:0005515]; zinc ion binding [GO:0008270]]	[Affinity Capture-MS; bidirectional; in vitro [reverse]]	[regulation of transcription, DNA-dependent [GO:0006355]; transcription [GO:0006350]]	[CCSB; GRID; HPRD]	[12935927; 1311253; 16189514]
FGF2 , FRS2		[protein binding [GO:0005515]]	[indirect_complex]	[activation of MAPK activity [GO:0000187]; induction of an organ [GO:0001759]]	[reactome]
FGFR4 , PLCG1			[bidirectional; in vitro]		[HPRD]	[7518429]
PIK3R1 , SHC1		[insulin receptor binding [GO:0005158]; insulin-like growth factor receptor binding [GO:0005159]]	[bidirectional; in vivo [reverse]; Invivo; Reconstituted Complex [reverse]]	[intracellular signaling cascade [GO:0007242]]	[BIND; GRID; HPRD; MINT]	[7537361; 8621719; 8662998]
ACP1 , EPHB2			[bidirectional; in vitro; in vivo; Invitro; Invivo]		[BIND; GRID; HPRD]	[9499402]
F3 , PLG			[bidirectional [reverse]; in vitro [reverse]; Invitro [reverse]]	[blood coagulation [GO:0007596]]	[GRID; HPRD]	[9490681]
TNFRSF1A , TSC1			[bidirectional]		[BIND]
COL4A5 , FN1	[extracellular region [GO:0005576]]	[extracellular matrix structural constituent [GO:0005201]]	[bidirectional; in vivo; Invivo]		[GRID; HPRD]	[3997552]
COL1A2 , SYK	[cytoplasm [GO:0005737]]	[protein binding [GO:0005515]]	[indirect_complex; neighbouring_reaction; reaction]		[reactome]
RHOC , ARHGAP24	[intracellular [GO:0005622]]	[protein binding [GO:0005515]]	[neighbouring_reaction; reaction]		[reactome]	[11431473; 11804589; 17222083; 2825022; 8288572; 9605766]
AKT1 , STAT1	[cytoplasm [GO:0005737]; nucleus [GO:0005634]]		[bidirectional; in vivo]		[HPRD]	[15284024]
CBL , FGFR1		[protein binding [GO:0005515]]	[indirect_complex]		[reactome]
EP300 , HIF1AN	[nucleus [GO:0005634]]	[metal ion binding [GO:0046872]]	[bidirectional]	[regulation of transcription, DNA-dependent [GO:0006355]]	[HPRD]
TNFRSF1A , IKBKG		[protein binding [GO:0005515]]	[Affinity Capture-MS; bidirectional; in vivo [reverse]; Invivo]		[CCSB; GRID; HPRD]	[10755617; 16189514]
C3 , CFP	[extracellular region [GO:0005576]]		[bidirectional; in vitro; Invitro]	[complement activation, alternative pathway [GO:0006957]]	[GRID; HPRD]	[11513971; 3421908]
BCL2 , PPP2CA	[cytoplasm [GO:0005737]; cytosol [GO:0005829]; mitochondrion [GO:0005739]; nucleus [GO:0005634]]	[protein heterodimerization activity [GO:0046982]]	[bidirectional [reverse]; in vitro [reverse]; Invitro [reverse]]		[GRID; HPRD; MINT]	[9852076]
CAV1 , TRAF6		[protein binding [GO:0005515]]	[bidirectional; in vitro]		[HPRD]	[14665433]
HDAC1 , STAT3	[cytoplasm [GO:0005737]; nucleus [GO:0005634]]	[transcription factor activity [GO:0003700]; transcription factor binding [GO:0008134]]	[bidirectional; in vivo]	[regulation of transcription, DNA-dependent [GO:0006355]]	[BIND; HPRD]	[15653507]
PTK2 , SRC		[ATP binding [GO:0005524]; non-membrane spanning protein tyrosine kinase activity [GO:0004715]; nucleotide binding [GO:0000166]; protein binding [GO:0005515]; SH2 domain binding [GO:0042169]; transferase activity [GO:0016740]]	[Affinity Capture-MS; bidirectional; in vitro [reverse]; in vivo [reverse]; Invitro; Invivo; PPrel]	[protein amino acid phosphorylation [GO:0006468]; signal complex assembly [GO:0007172]]	[BIND; CCSB; GRID; HPRD; IntAct; MINT]	[10931187; 11927607; 16189514; 7529876; 7997267; 8054685; 8816475; 8941336; 9507031]
CX3CR1 , CX3CL1	[plasma membrane [GO:0005886]]		[acts_on [reverse]; Affinity Capture-MS; bidirectional; in vitro [reverse]; in vivo [reverse]; Invitro [reverse]; Invivo [reverse]; PPrel [reverse]]	[cell adhesion [GO:0007155]]	[CCSB; DIP; GRID; HPRD]	[16189514; 9390561; 9931005]
FAS , FYN	[plasma membrane [GO:0005886]]	[identical protein binding [GO:0042802]; protein binding [GO:0005515]]	[Affinity Capture-MS; bidirectional; in vivo [reverse]; Invivo [reverse]]		[CCSB; GRID; HPRD]	[16189514; 8626376]
STAT1 , SYK	[cytoplasm [GO:0005737]]	[protein binding [GO:0005515]]	[bidirectional; in vivo]		[BIND; HPRD]	[15467722]
IL6R , ERAP1	[extracellular region [GO:0005576]; membrane [GO:0016020]]		[bidirectional; in vivo [reverse]]	[immune response [GO:0006955]]	[HPRD; IntAct]	[12748171]
EPHB2 , VAV2		[protein binding [GO:0005515]]	[bidirectional; in vitro]		[HPRD]	[15848800]
IL1A , IL1R2			[bidirectional; in vitro [reverse]; Invitro; PPrel]	[immune response [GO:0006955]]	[GRID; HPRD]	[7878046]
IGF1R , JAK2	[membrane [GO:0016020]]	[ATP binding [GO:0005524]; nucleotide binding [GO:0000166]; protein-tyrosine kinase activity [GO:0004713]; transferase activity [GO:0016740]]	[bidirectional; in vitro]	[protein amino acid phosphorylation [GO:0006468]]	[HPRD]	[10747872; 9492017]
FGF7 , FGFR3			[acts_on; bidirectional [reverse]; in vitro [reverse]; PPrel]		[DIP; HPRD]	[8663044]
HIF1A , ARD1B	[cytoplasm [GO:0005737]; nucleus [GO:0005634]]		[in vivo [reverse]]		[HPRD]	[16638120]
MYC , RB1	[nucleus [GO:0005634]]	[transcription factor activity [GO:0003700]]	[bidirectional; in vivo; Invivo [reverse]]	[cell cycle arrest [GO:0007050]; regulation of transcription, DNA-dependent [GO:0006355]]	[BIND; GRID; HPRD]	[7838535]
ERN1 , TRAF2		[protein binding [GO:0005515]]	[Affinity Capture-Western [reverse]; bidirectional; in vivo; Invivo]		[BIND; GRID; HPRD]	[10650002; 12843613]
CBL , FGF17			[indirect_complex]		[reactome]
VEGFB , NRP1	[extracellular region [GO:0005576]; membrane [GO:0016020]]	[protein binding [GO:0005515]]	[bidirectional [reverse]; in vivo [reverse]; Invivo]	[positive regulation of cell proliferation [GO:0008284]; signal transduction [GO:0007165]]	[GRID; HPRD]	[10409677]
VCAN , CXCL10	[extracellular region [GO:0005576]]		[bidirectional; in vitro [reverse]; Invitro]		[GRID; HPRD]	[11083865]
CTNNB1 , IKBKB	[cytoplasm [GO:0005737]]		[bidirectional [reverse]; in vitro [reverse]; in vivo [reverse]; Invitro [reverse]; Invivo [reverse]]		[GRID; HPRD]	[11527961]
FGF6 , GRB2			[indirect_complex]	[cell-cell signaling [GO:0007267]]	[reactome]
SRC , IKBKG		[protein binding [GO:0005515]]	[bidirectional; in vivo]		[HPRD; IntAct]	[15749833]
COL1A1 , MMP9	[extracellular region [GO:0005576]]		[Affinity Capture-MS; bidirectional; in vivo [reverse]; Invivo [reverse]]		[CCSB; GRID; HPRD]	[16189514; 9878537]
PTK2B , RASA1	[cytoplasm [GO:0005737]]		[bidirectional; in vivo; Invitro; Invivo]		[GRID; HPRD]	[10708762; 10713673; 8798684]
GATA2 , HHEX	[nucleus [GO:0005634]]	[protein binding [GO:0005515]; sequence-specific DNA binding [GO:0043565]; transcription factor activity [GO:0003700]]	[in vitro]	[regulation of transcription, DNA-dependent [GO:0006355]]	[HPRD]	[15016828]
TEK , TIE1	[integral to plasma membrane [GO:0005887]; membrane [GO:0016020]]	[ATP binding [GO:0005524]; nucleotide binding [GO:0000166]; receptor activity [GO:0004872]; transferase activity [GO:0016740]; transmembrane receptor protein tyrosine kinase activity [GO:0004714]]	[bidirectional [reverse]; in vivo [reverse]; Invivo]	[protein amino acid phosphorylation [GO:0006468]; signal transduction [GO:0007165]]	[GRID; HPRD]	[10995770]
ITGAV , VTN		[protein binding [GO:0005515]]	[bidirectional]	[cell adhesion [GO:0007155]; cell-matrix adhesion [GO:0007160]]	[HPRD]
FGF2 , FGF10	[extracellular region [GO:0005576]; extracellular space [GO:0005615]]	[growth factor activity [GO:0008083]; heparin binding [GO:0008201]; protein binding [GO:0005515]]	[neighbouring_reaction; reaction]	[cell-cell signaling [GO:0007267]; chemotaxis [GO:0006935]; induction of an organ [GO:0001759]; negative regulation of cell proliferation [GO:0008285]; organ morphogenesis [GO:0009887]; signal transduction [GO:0007165]]	[reactome]	[8622701]
CBL , FGFR2	[plasma membrane [GO:0005886]]	[protein binding [GO:0005515]]	[indirect_complex]		[reactome]
APEX1 , CDKN1A	[cytoplasm [GO:0005737]; nucleus [GO:0005634]]		[bidirectional]		[BIND]
GRB2 , JAK2			[bidirectional [reverse]; in vivo [reverse]; Invivo [reverse]]		[GRID; HPRD]	[7500025]
CREBBP , MYOD1	[nucleus [GO:0005634]]	[transcription coactivator activity [GO:0003713]]	[bidirectional; in vitro; in vivo; Invitro [reverse]; Invivo [reverse]]		[GRID; HPRD]	[10944526; 11463815; 2176177; 9238849]
[truncated: 1,048 more rows]
