# Supplementary material for: Angiogenesis Interactome and Time Course Microarray Data Reveal the Distinct Activation Patterns in Endothelial Cells
Source: PLoS One. 2014 Oct 16;9(10):e110871. doi: 10.1371/journal.pone.0110871 (PMC4199761; doi:10.1371/journal.pone.0110871)
Supplement: Table S2 — Proteins and interactions in negative regulation of angiogenesis. (XLS) [file pone.0110871.s002.xls]

## Sheet: 245 nodes
Supplementary Table S2. Proteins and interactions in negative regulation of angiogenesis
Gene Name	Gene description	Gene component	Gene function	Pathway	Process	Degree
JUN	jun oncogene	nuclear chromosome [GO:0000228]; nucleus [GO:0005634]; transcription factor complex [GO:0005667]	protein dimerization activity [GO:0046983]; RNA polymerase II transcription factor activity [GO:0003702]; sequence-specific DNA binding [GO:0043565]; transcription factor activity [GO:0003700]	MAPK signaling pathway [path:hsa04010]; ErbB signaling pathway [path:hsa04012]; Wnt signaling pathway [path:hsa04310]; Focal adhesion [path:hsa04510]; Toll-like receptor signaling pathway [path:hsa04620]; T cell receptor signaling pathway [path:hsa04660]; B cell receptor signaling pathway [path:hsa04662]; GnRH signaling pathway [path:hsa04912]; Epithelial cell signaling in Helicobacter pylori inf…	cellular process [GO:0009987]; leading edge cell differentiation [GO:0035026]; negative regulation of protein amino acid autophosphorylation [GO:0031953]; positive regulation of transcription from RNA polymerase II promoter [GO:0045944]; regulation of transcription, DNA-dependent [GO:0006355]	40
EP300	E1A binding protein p300	histone acetyltransferase complex [GO:0000123]; nucleus [GO:0005634]	acetyltransferase activity [GO:0016407]; histone acetyltransferase activity [GO:0004402]; metal ion binding [GO:0046872]; peroxisome proliferator activated receptor binding [GO:0042975]; protein C-terminus binding [GO:0008022]; transcription coactivator activity [GO:0003713]; transcription factor activity [GO:0003700]; transferase activity [GO:0016740]; zinc ion binding [GO:0008270]	Neurodegenerative Diseases [path:hsa01510]; Cell cycle [path:hsa04110]; Wnt signaling pathway [path:hsa04310]; Notch signaling pathway [path:hsa04330]; TGF-beta signaling pathway [path:hsa04350]; Adherens junction [path:hsa04520]; Jak-STAT signaling pathway [path:hsa04630]; Long-term potentiation [path:hsa04720]; Melanogenesis [path:hsa04916]; Huntington's disease [path:hsa05040]; Renal cell carc…	apoptosis [GO:0006915]; cell cycle [GO:0007049]; heart development [GO:0007507]; histone acetylation [GO:0016573]; homeostatic process [GO:0042592]; lung development [GO:0030324]; N-terminal peptidyl-lysine acetylation [GO:0018076]; nervous system development [GO:0007399]; organ morphogenesis [GO:0009887]; positive regulation of transcription factor activity [GO:0051091]; positive regulation of t…	37
THBS1	thrombospondin 1	extracellular region [GO:0005576]	calcium ion binding [GO:0005509]; endopeptidase inhibitor activity [GO:0004866]; heparin binding [GO:0008201]; protein binding [GO:0005515]; signal transducer activity [GO:0004871]; structural molecule activity [GO:0005198]	[path:hsa04115]; TGF-beta signaling pathway [path:hsa04350]; ECM-receptor interaction [path:hsa04512]; Bladder cancer [path:hsa05219]	blood coagulation [GO:0007596]; cell adhesion [GO:0007155]; cell motility [GO:0006928]; multicellular organismal development [GO:0007275]; nervous system development [GO:0007399]	35
ESR1	estrogen receptor 1	chromatin remodeling complex [GO:0016585]; cytoplasm [GO:0005737]; neuron projection [GO:0043005]; nucleus [GO:0005634]; perikaryon [GO:0043204]; plasma membrane [GO:0005886]; T-tubule [GO:0030315]; terminal button [GO:0043195]	DNA binding [GO:0003677]; estrogen receptor activity [GO:0030284]; hormone binding [GO:0042562]; metal ion binding [GO:0046872]; nitric-oxide synthase regulator activity [GO:0030235]; protein N-terminus binding [GO:0047485]; receptor activity [GO:0004872]; sequence-specific DNA binding [GO:0043565]; steroid binding [GO:0005496]; steroid hormone receptor activity [GO:0003707]; transcription factor…	null	estrogen receptor signaling pathway [GO:0030520]; neuroprotection [GO:0043526]; positive regulation of survival gene product activity [GO:0045885]; regulation of transcription, DNA-dependent [GO:0006355]; signal transduction [GO:0007165]; transcription [GO:0006350]	34
FN1	fibronectin 1	ER-Golgi intermediate compartment [GO:0005793]; extracellular region [GO:0005576]; proteinaceous extracellular matrix [GO:0005578]	collagen binding [GO:0005518]; extracellular matrix structural constituent [GO:0005201]; heparin binding [GO:0008201]; oxidoreductase activity [GO:0016491]	Cell Communication [path:hsa01430]; Focal adhesion [path:hsa04510]; ECM-receptor interaction [path:hsa04512]; Regulation of actin cytoskeleton [path:hsa04810]; Small cell lung cancer [path:hsa05222]	acute-phase response [GO:0006953]; cell adhesion [GO:0007155]; cell migration [GO:0016477]; metabolic process [GO:0008152]; response to wounding [GO:0009611]; transmembrane receptor protein tyrosine kinase signaling pathway [GO:0007169]	29
PML	promyelocytic leukemia	cytoplasm [GO:0005737]; insoluble fraction [GO:0005626]; intracellular [GO:0005622]; nucleolus [GO:0005730]; nucleoplasm [GO:0005654]; nucleus [GO:0005634]; PML body [GO:0016605]	DNA binding [GO:0003677]; metal ion binding [GO:0046872]; nucleic acid binding [GO:0003676]; protein binding [GO:0005515]; SUMO binding [GO:0032183]; transcription repressor activity [GO:0016564]; zinc ion binding [GO:0008270]	Acute myeloid leukemia [path:hsa05221]	DNA damage response, signal transduction by p53 class mediator resulting in cell cycle arrest [GO:0006977]; DNA damage response, signal transduction by p53 class mediator resulting in induction of apoptosis [GO:0042771]; DNA repair [GO:0006281]; induction of apoptosis [GO:0006917]; negative regulation of angiogenesis [GO:0016525]; negative regulation of cell growth [GO:0030308]; negative regulati…	29
CREBBP	CREB binding protein (Rubinstein-Taybi syndrome)	cytoplasm [GO:0005737]; histone acetyltransferase complex [GO:0000123]; nucleus [GO:0005634]	acetyltransferase activity [GO:0016407]; histone acetyltransferase activity [GO:0004402]; metal ion binding [GO:0046872]; MyoD binding [GO:0051577]; protein binding [GO:0005515]; signal transducer activity [GO:0004871]; transcription coactivator activity [GO:0003713]; transcription factor activity [GO:0003700]; transferase activity [GO:0016740]; zinc ion binding [GO:0008270]	Neurodegenerative Diseases [path:hsa01510]; Cell cycle [path:hsa04110]; Wnt signaling pathway [path:hsa04310]; Notch signaling pathway [path:hsa04330]; TGF-beta signaling pathway [path:hsa04350]; Adherens junction [path:hsa04520]; Jak-STAT signaling pathway [path:hsa04630]; Long-term potentiation [path:hsa04720]; Melanogenesis [path:hsa04916]; Huntington's disease [path:hsa05040]; Renal cell carc…	histone acetylation [GO:0016573]; homeostatic process [GO:0042592]; N-terminal peptidyl-lysine acetylation [GO:0018076]; positive regulation of transcription [GO:0045941]; protein complex assembly [GO:0006461]; regulation of transcription, DNA-dependent [GO:0006355]; response to hypoxia [GO:0001666]; signal transduction [GO:0007165]	28
SP1	Sp1 transcription factor	intracellular [GO:0005622]; nucleus [GO:0005634]	double-stranded DNA binding [GO:0003690]; metal ion binding [GO:0046872]; protein C-terminus binding [GO:0008022]; protein homodimerization activity [GO:0042803]; RNA polymerase II transcription factor activity [GO:0003702]; sequence-specific DNA binding [GO:0043565]; transcription activator activity [GO:0016563]; transcription factor activity [GO:0003700]; zinc ion binding [GO:0008270]	TGF-beta signaling pathway [path:hsa04350]	positive regulation of global transcription from RNA polymerase II promoter [GO:0045817]; positive regulation of transcription, DNA-dependent [GO:0045893]; regulation of transcription from RNA polymerase II promoter [GO:0006357]; transcription [GO:0006350]	28
AR	androgen receptor (dihydrotestosterone receptor; testicular feminization; spinal and bulbar muscular atrophy; Kennedy disease)	cytoplasm [GO:0005737]; nucleus [GO:0005634]	androgen binding [GO:0005497]; androgen receptor activity [GO:0004882]; metal ion binding [GO:0046872]; protein dimerization activity [GO:0046983]; receptor activity [GO:0004872]; sequence-specific DNA binding [GO:0043565]; transcription factor activity [GO:0003700]; zinc ion binding [GO:0008270]	Prostate cancer [path:hsa05215]	cell growth [GO:0016049]; cell proliferation [GO:0008283]; cell-cell signaling [GO:0007267]; prostate gland development [GO:0030850]; regulation of transcription, DNA-dependent [GO:0006355]; sex differentiation [GO:0007548]; signal transduction [GO:0007165]; transport [GO:0006810]	27
TP53	tumor protein p53	cytoplasm [GO:0005737]; endoplasmic reticulum [GO:0005783]; insoluble fraction [GO:0005626]; mitochondrion [GO:0005739]; nuclear matrix [GO:0016363]; nucleolus [GO:0005730]; nucleoplasm [GO:0005654]; nucleus [GO:0005634]	ATP binding [GO:0005524]; chromatin binding [GO:0003682]; copper ion binding [GO:0005507]; DNA strand annealing activity [GO:0000739]; enzyme binding [GO:0019899]; metal ion binding [GO:0046872]; nuclease activity [GO:0004518]; protein binding [GO:0005515]; protein heterodimerization activity [GO:0046982]; protein N-terminus binding [GO:0047485]; transcription factor activity [GO:0003700]; zinc i…	MAPK signaling pathway [path:hsa04010]; Cell cycle [path:hsa04110]; [path:hsa04115]; Apoptosis [path:hsa04210]; Wnt signaling pathway [path:hsa04310]; Amyotrophic lateral sclerosis (ALS) [path:hsa05030]; Huntington's disease [path:hsa05040]; Colorectal cancer [path:hsa05210]; Pancreatic cancer [path:hsa05212]; Endometrial cancer [path:hsa05213]; Glioma [path:hsa05214]; Prostate cancer [path:hsa05…	apoptosis [GO:0006915]; base-excision repair [GO:0006284]; caspase activation via cytochrome c [GO:0008635]; cell aging [GO:0007569]; cell cycle [GO:0007049]; cell cycle arrest [GO:0007050]; cell differentiation [GO:0030154]; cell proliferation [GO:0008283]; cellular response to glucose starvation [GO:0042149]; DNA damage response, signal transduction by p53 class mediator resulting in induction …	27
MYC	v-myc myelocytomatosis viral oncogene homolog (avian)	nucleus [GO:0005634]	DNA binding [GO:0003677]; protein binding [GO:0005515]; transcription factor activity [GO:0003700]	MAPK signaling pathway [path:hsa04010]; ErbB signaling pathway [path:hsa04012]; Wnt signaling pathway [path:hsa04310]; TGF-beta signaling pathway [path:hsa04350]; Jak-STAT signaling pathway [path:hsa04630]; Colorectal cancer [path:hsa05210]; Endometrial cancer [path:hsa05213]; Thyroid cancer [path:hsa05216]; Bladder cancer [path:hsa05219]; Chronic myeloid leukemia [path:hsa05220]; Acute myeloid l…	cell cycle arrest [GO:0007050]; cell proliferation [GO:0008283]; cellular iron ion homeostasis [GO:0006879]; positive regulation of cell proliferation [GO:0008284]; regulation of transcription from RNA polymerase II promoter [GO:0006357]; regulation of transcription, DNA-dependent [GO:0006355]	26
CTNNB1	catenin (cadherin-associated protein), beta 1, 88kDa	apical junction complex [GO:0043296]; apical part of cell [GO:0045177]; basolateral plasma membrane [GO:0016323]; beta-catenin destruction complex [GO:0030877]; cytoplasm [GO:0005737]; cytoskeleton [GO:0005856]; fascia adherens [GO:0005916]; lamellipodium [GO:0030027]; lateral plasma membrane [GO:0016328]; membrane fraction [GO:0005624]; microvillus membrane [GO:0031528]; nucleus [GO:0005634]; pl…	alpha-catenin binding [GO:0045294]; androgen receptor binding [GO:0050681]; cadherin binding [GO:0045296]; chromatin binding [GO:0003682]; double-stranded DNA binding [GO:0003690]; protein C-terminus binding [GO:0008022]; signal transducer activity [GO:0004871]; structural molecule activity [GO:0005198]; transcription coactivator activity [GO:0003713]; transcription factor activity [GO:0003700]; …	Wnt signaling pathway [path:hsa04310]; Focal adhesion [path:hsa04510]; Adherens junction [path:hsa04520]; Tight junction [path:hsa04530]; Leukocyte transendothelial migration [path:hsa04670]; Melanogenesis [path:hsa04916]; Pathogenic Escherichia coli infection [path:hsa05130]; [path:hsa05131]; Colorectal cancer [path:hsa05210]; Endometrial cancer [path:hsa05213]; Prostate cancer [path:hsa05215]; …	androgen receptor signaling pathway [GO:0030521]; bone resorption [GO:0045453]; camera-type eye morphogenesis [GO:0048593]; cell fate determination [GO:0001709]; cell fate specification [GO:0001708]; cell maturation [GO:0048469]; cell-cell adhesion [GO:0016337]; cellular morphogenesis during differentiation [GO:0000904]; dorsal/ventral axis specification [GO:0009950]; ectoderm development [GO:000…	25
SMAD3	SMAD family member 3	cytoplasm [GO:0005737]; intracellular [GO:0005622]; nucleus [GO:0005634]; receptor complex [GO:0043235]; transcription factor complex [GO:0005667]	protein homodimerization activity [GO:0042803]; sequence-specific DNA binding [GO:0043565]; SMAD binding [GO:0046332]; transcription factor activity [GO:0003700]; transport accessory protein activity [GO:0015460]	Cell cycle [path:hsa04110]; Wnt signaling pathway [path:hsa04310]; TGF-beta signaling pathway [path:hsa04350]; Adherens junction [path:hsa04520]; Colorectal cancer [path:hsa05210]; Pancreatic cancer [path:hsa05212]; Chronic myeloid leukemia [path:hsa05220]	caspase activation [GO:0006919]; cell cycle arrest [GO:0007050]; evasion of host defenses by virus [GO:0019049]; induction of apoptosis [GO:0006917]; negative regulation of cell growth [GO:0030308]; negative regulation of mitotic cell cycle [GO:0045930]; negative regulation of transcription from RNA polymerase II promoter [GO:0000122]; positive regulation of transcription factor import into nucle…	25
SMAD2	SMAD family member 2	cytoplasm [GO:0005737]; intracellular [GO:0005622]; nucleus [GO:0005634]; transcription factor complex [GO:0005667]	double-stranded DNA binding [GO:0003690]; transcription activator activity [GO:0016563]; transcription factor activity [GO:0003700]; transcription factor binding [GO:0008134]	Cell cycle [path:hsa04110]; Wnt signaling pathway [path:hsa04310]; TGF-beta signaling pathway [path:hsa04350]; Adherens junction [path:hsa04520]; Colorectal cancer [path:hsa05210]; Pancreatic cancer [path:hsa05212]	anterior/posterior pattern formation [GO:0009952]; cell fate commitment [GO:0045165]; intracellular signaling cascade [GO:0007242]; mesoderm formation [GO:0001707]; negative regulation of transcription, DNA-dependent [GO:0045892]; paraxial mesoderm morphogenesis [GO:0048340]; positive regulation of transcription from RNA polymerase II promoter [GO:0045944]; regulation of binding [GO:0051098]; reg…	24
STAT3	signal transducer and activator of transcription 3 (acute-phase response factor)	cytoplasm [GO:0005737]; nucleus [GO:0005634]	calcium ion binding [GO:0005509]; hematopoietin/interferon-class (D200-domain) cytokine receptor signal transducer activity [GO:0005062]; protein binding [GO:0005515]; signal transducer activity [GO:0004871]; transcription factor activity [GO:0003700]; transcription factor binding [GO:0008134]	Jak-STAT signaling pathway [path:hsa04630]; Adipocytokine signaling pathway [path:hsa04920]; Pancreatic cancer [path:hsa05212]; Acute myeloid leukemia [path:hsa05221]	acute-phase response [GO:0006953]; cell motility [GO:0006928]; cytokine and chemokine mediated signaling pathway [GO:0019221]; JAK-STAT cascade [GO:0007259]; negative regulation of transcription from RNA polymerase II promoter [GO:0000122]; nervous system development [GO:0007399]; regulation of transcription, DNA-dependent [GO:0006355]; signal transduction [GO:0007165]	24
HDAC1	histone deacetylase 1	cytoplasm [GO:0005737]; histone deacetylase complex [GO:0000118]; nucleus [GO:0005634]	enzyme binding [GO:0019899]; histone deacetylase activity [GO:0004407]; hydrolase activity [GO:0016787]; identical protein binding [GO:0042802]; transcription factor activity [GO:0003700]; transcription factor binding [GO:0008134]	Cell cycle [path:hsa04110]; Notch signaling pathway [path:hsa04330]; Chronic myeloid leukemia [path:hsa05220]	anti-apoptosis [GO:0006916]; chromatin modification [GO:0016568]; histone deacetylation [GO:0016575]; regulation of transcription, DNA-dependent [GO:0006355]; transcription [GO:0006350]	23
RB1	retinoblastoma 1 (including osteosarcoma)	chromatin [GO:0000785]; nucleus [GO:0005634]; PML body [GO:0016605]; spindle [GO:0005819]; transcription factor complex [GO:0005667]	androgen receptor binding [GO:0050681]; kinase binding [GO:0019900]; molecular_function [GO:0003674]; transcription coactivator activity [GO:0003713]; transcription factor activity [GO:0003700]; transcription factor binding [GO:0008134]; transcription repressor activity [GO:0016564]	Cell cycle [path:hsa04110]; Pancreatic cancer [path:hsa05212]; Glioma [path:hsa05214]; Prostate cancer [path:hsa05215]; Melanoma [path:hsa05218]; Bladder cancer [path:hsa05219]; Chronic myeloid leukemia [path:hsa05220]; Small cell lung cancer [path:hsa05222]; Non-small cell lung cancer [path:hsa05223]	androgen receptor signaling pathway [GO:0030521]; cell cycle [GO:0007049]; cell cycle arrest [GO:0007050]; cell cycle checkpoint [GO:0000075]; cell division [GO:0051301]; chromatin modification [GO:0016568]; enucleate erythrocyte differentiation [GO:0043353]; G1 phase [GO:0051318]; G1/S transition of mitotic cell cycle [GO:0000082]; M phase [GO:0000279]; negative regulation of cell growth [GO:003…	23
FASLG	Fas ligand (TNF superfamily, member 6)	extracellular region [GO:0005576]; extracellular space [GO:0005615]; integral to plasma membrane [GO:0005887]; plasma membrane [GO:0005886]	cytokine activity [GO:0005125]; signal transducer activity [GO:0004871]; tumor necrosis factor receptor binding [GO:0005164]	MAPK signaling pathway [path:hsa04010]; Cytokine-cytokine receptor interaction [path:hsa04060]; Apoptosis [path:hsa04210]; Natural killer cell mediated cytotoxicity [path:hsa04650]; Type I diabetes mellitus [path:hsa04940]; Autoimmune thyroid disease [path:hsa05320]	apoptosis [GO:0006915]; cell-cell signaling [GO:0007267]; immune response [GO:0006955]; induction of apoptosis [GO:0006917]; positive regulation of I-kappaB kinase/NF-kappaB cascade [GO:0043123]; signal transduction [GO:0007165]	22
RELA	v-rel reticuloendotheliosis viral oncogene homolog A, nuclear factor of kappa light polypeptide gene enhancer in B-cells 3, p65 (avian)	cytoplasm [GO:0005737]; nucleus [GO:0005634]; transcription factor complex [GO:0005667]	identical protein binding [GO:0042802]; NF-kappaB binding [GO:0051059]; phosphate binding [GO:0042301]; protein kinase binding [GO:0019901]; protein N-terminus binding [GO:0047485]; RNA polymerase II transcription factor activity, enhancer binding [GO:0003705]; signal transducer activity [GO:0004871]; transcription factor activity [GO:0003700]	Apoptosis [path:hsa04210]; Toll-like receptor signaling pathway [path:hsa04620]; Adipocytokine signaling pathway [path:hsa04920]; Epithelial cell signaling in Helicobacter pylori infection [path:hsa05120]; Pancreatic cancer [path:hsa05212]; Prostate cancer [path:hsa05215]; Chronic myeloid leukemia [path:hsa05220]; Acute myeloid leukemia [path:hsa05221]; Small cell lung cancer [path:hsa05222]	activation of NF-kappaB transcription factor [GO:0051092]; anti-apoptosis [GO:0006916]; cellular defense response [GO:0006968]; cytokine and chemokine mediated signaling pathway [GO:0019221]; defense response to virus [GO:0051607]; inflammatory response [GO:0006954]; positive regulation of I-kappaB kinase/NF-kappaB cascade [GO:0043123]; regulation of transcription, DNA-dependent [GO:0006355]; res…	22
STAT1	signal transducer and activator of transcription 1, 91kDa	cytoplasm [GO:0005737]; nucleus [GO:0005634]	calcium ion binding [GO:0005509]; hematopoietin/interferon-class (D200-domain) cytokine receptor signal transducer activity [GO:0005062]; protein binding [GO:0005515]; signal transducer activity [GO:0004871]; transcription factor activity [GO:0003700]	Toll-like receptor signaling pathway [path:hsa04620]; Jak-STAT signaling pathway [path:hsa04630]; Pancreatic cancer [path:hsa05212]	caspase activation [GO:0006919]; I-kappaB kinase/NF-kappaB cascade [GO:0007249]; regulation of transcription, DNA-dependent [GO:0006355]; response to virus [GO:0009615]; signal transduction [GO:0007165]; STAT protein nuclear translocation [GO:0007262]; transcription from RNA polymerase II promoter [GO:0006366]; tyrosine phosphorylation of STAT protein [GO:0007260]	22
CDKN1A	cyclin-dependent kinase inhibitor 1A (p21, Cip1)	cyclin-dependent protein kinase holoenzyme complex [GO:0000307]; cytoplasm [GO:0005737]; cytosol [GO:0005829]; nucleus [GO:0005634]	cyclin binding [GO:0030332]; cyclin-dependent protein kinase inhibitor activity [GO:0004861]; kinase activity [GO:0016301]; metal ion binding [GO:0046872]; protein kinase activity [GO:0004672]; zinc ion binding [GO:0008270]	ErbB signaling pathway [path:hsa04012]; Cell cycle [path:hsa04110]; [path:hsa04115]; Glioma [path:hsa05214]; Prostate cancer [path:hsa05215]; Melanoma [path:hsa05218]; Bladder cancer [path:hsa05219]; Chronic myeloid leukemia [path:hsa05220]	cell cycle [GO:0007049]; cell cycle arrest [GO:0007050]; cellular response to extracellular stimulus [GO:0031668]; G1/S transition of mitotic cell cycle [GO:0000082]; G2/M transition of mitotic cell cycle [GO:0000086]; induction of apoptosis by intracellular signals [GO:0008629]; negative regulation of apoptosis [GO:0043066]; negative regulation of cell growth [GO:0030308]; negative regulation of…	21
PIK3R1	phosphoinositide-3-kinase, regulatory subunit 1 (alpha)	intracellular [GO:0005622]; phosphoinositide 3-kinase complex, class IA [GO:0035030]	ErbB-3 class receptor binding [GO:0043125]; insulin binding [GO:0043559]; insulin receptor binding [GO:0005158]; insulin receptor substrate binding [GO:0043560]; insulin-like growth factor receptor binding [GO:0005159]; phosphatidylinositol binding [GO:0005545]; phosphoinositide 3-kinase regulator activity [GO:0035014]; protein phosphatase binding [GO:0019903]	ErbB signaling pathway [path:hsa04012]; Phosphatidylinositol signaling system [path:hsa04070]; mTOR signaling pathway [path:hsa04150]; Apoptosis [path:hsa04210]; VEGF signaling pathway [path:hsa04370]; Focal adhesion [path:hsa04510]; Toll-like receptor signaling pathway [path:hsa04620]; Jak-STAT signaling pathway [path:hsa04630]; Natural killer cell mediated cytotoxicity [path:hsa04650]; T cell r…	insulin receptor signaling pathway [GO:0008286]; insulin-like growth factor receptor signaling pathway [GO:0048009]; intracellular signaling cascade [GO:0007242]; phosphoinositide phosphorylation [GO:0046854]	21
TSC2	tuberous sclerosis 2	cytoplasm [GO:0005737]; cytosol [GO:0005829]; Golgi apparatus [GO:0005794]; intracellular [GO:0005622]; membrane [GO:0016020]; nucleus [GO:0005634]; TSC1-TSC2 complex [GO:0033596]	binding [GO:0005488]; GTPase activator activity [GO:0005096]; protein binding [GO:0005515]; protein homodimerization activity [GO:0042803]	[path:hsa04115]; mTOR signaling pathway [path:hsa04150]; Insulin signaling pathway [path:hsa04910]	cell cycle [GO:0007049]; endocytosis [GO:0006897]; negative regulation of cell cycle [GO:0045786]; positive regulation of GTPase activity [GO:0043547]; regulation of small GTPase mediated signal transduction [GO:0051056]	21
PRKCA	protein kinase C, alpha	cytoplasm [GO:0005737]; membrane fraction [GO:0005624]; mitochondrion [GO:0005739]; nucleus [GO:0005634]	ATP binding [GO:0005524]; calcium ion binding [GO:0005509]; calcium-dependent protein kinase C activity [GO:0004698]; diacylglycerol binding [GO:0019992]; metal ion binding [GO:0046872]; nucleotide binding [GO:0000166]; protein binding [GO:0005515]; transferase activity [GO:0016740]; zinc ion binding [GO:0008270]	MAPK signaling pathway [path:hsa04010]; ErbB signaling pathway [path:hsa04012]; Calcium signaling pathway [path:hsa04020]; Phosphatidylinositol signaling system [path:hsa04070]; Wnt signaling pathway [path:hsa04310]; VEGF signaling pathway [path:hsa04370]; Focal adhesion [path:hsa04510]; Tight junction [path:hsa04530]; Gap junction [path:hsa04540]; Natural killer cell mediated cytotoxicity [path:…	cell surface receptor linked signal transduction [GO:0007166]; cellular calcium ion homeostasis [GO:0006874]; inactivation of MAPK activity [GO:0000188]; induction of apoptosis by extracellular signals [GO:0008624]; induction of apoptosis by intracellular signals [GO:0008629]; induction of positive chemotaxis [GO:0050930]; intracellular signaling cascade [GO:0007242]; negative regulation of gluco…	20
SMAD4	SMAD family member 4	cytoplasm [GO:0005737]; intracellular [GO:0005622]; nucleus [GO:0005634]; transcription factor complex [GO:0005667]	protein homodimerization activity [GO:0042803]; sequence-specific DNA binding [GO:0043565]; SMAD binding [GO:0046332]; transcription activator activity [GO:0016563]; transcription factor activity [GO:0003700]	Cell cycle [path:hsa04110]; Wnt signaling pathway [path:hsa04310]; TGF-beta signaling pathway [path:hsa04350]; Adherens junction [path:hsa04520]; Colorectal cancer [path:hsa05210]; Pancreatic cancer [path:hsa05212]; Chronic myeloid leukemia [path:hsa05220]	anterior/posterior pattern formation [GO:0009952]; kidney development [GO:0001822]; negative regulation of cell growth [GO:0030308]; negative regulation of cell proliferation [GO:0008285]; negative regulation of transcription, DNA-dependent [GO:0045892]; positive regulation of transcription from RNA polymerase II promoter [GO:0045944]; regulation of binding [GO:0051098]; regulation of transformin…	20
FAS	Fas (TNF receptor superfamily, member 6)	cytosol [GO:0005829]; extracellular region [GO:0005576]; integral to membrane [GO:0016021]; membrane [GO:0016020]; plasma membrane [GO:0005886]; soluble fraction [GO:0005625]	identical protein binding [GO:0042802]; protein binding [GO:0005515]; transmembrane receptor activity [GO:0004888]	MAPK signaling pathway [path:hsa04010]; Cytokine-cytokine receptor interaction [path:hsa04060]; [path:hsa04115]; Apoptosis [path:hsa04210]; Natural killer cell mediated cytotoxicity [path:hsa04650]; Type I diabetes mellitus [path:hsa04940]; Autoimmune thyroid disease [path:hsa05320]	anti-apoptosis [GO:0006916]; apoptosis [GO:0006915]; immune response [GO:0006955]; induction of apoptosis [GO:0006917]; protein complex assembly [GO:0006461]; regulation of apoptosis [GO:0042981]; signal transduction [GO:0007165]	19
GRB2	growth factor receptor-bound protein 2	cytosol [GO:0005829]	epidermal growth factor receptor binding [GO:0005154]; insulin receptor substrate binding [GO:0043560]; SH3/SH2 adaptor activity [GO:0005070]	Neurodegenerative Diseases [path:hsa01510]; MAPK signaling pathway [path:hsa04010]; ErbB signaling pathway [path:hsa04012]; Dorso-ventral axis formation [path:hsa04320]; Focal adhesion [path:hsa04510]; Gap junction [path:hsa04540]; Jak-STAT signaling pathway [path:hsa04630]; Natural killer cell mediated cytotoxicity [path:hsa04650]; T cell receptor signaling pathway [path:hsa04660]; Fc epsilon RI…	cell-cell signaling [GO:0007267]; epidermal growth factor receptor signaling pathway [GO:0007173]; insulin receptor signaling pathway [GO:0008286]; Ras protein signal transduction [GO:0007265]	19
PLG	plasminogen	extracellular region [GO:0005576]; extracellular space [GO:0005615]	calcium ion binding [GO:0005509]; peptidase activity [GO:0008233]; plasmin activity [GO:0004283]; protein binding [GO:0005515]	Complement and coagulation cascades [path:hsa04610]	blood coagulation [GO:0007596]; fibrinolysis [GO:0042730]; induction of apoptosis [GO:0006917]; negative regulation of angiogenesis [GO:0016525]; negative regulation of blood vessel endothelial cell migration [GO:0043537]; negative regulation of cell proliferation [GO:0008285]; proteolysis [GO:0006508]; tissue remodeling [GO:0048771]	19
F2	coagulation factor II (thrombin)	extracellular region [GO:0005576]; extracellular space [GO:0005615]; soluble fraction [GO:0005625]	calcium ion binding [GO:0005509]; receptor binding [GO:0005102]; thrombin activity [GO:0003809]	Neuroactive ligand-receptor interaction [path:hsa04080]; Complement and coagulation cascades [path:hsa04610]; Regulation of actin cytoskeleton [path:hsa04810]	acute-phase response [GO:0006953]; apoptosis [GO:0006915]; caspase activation [GO:0006919]; fibrinolysis [GO:0042730]; multicellular organismal development [GO:0007275]; platelet activation [GO:0030168]; proteolysis [GO:0006508]; regulation of blood coagulation [GO:0030193]; response to wounding [GO:0009611]; STAT protein nuclear translocation [GO:0007262]; tyrosine phosphorylation of STAT protei…	18
TNFRSF1A	tumor necrosis factor receptor superfamily, member 1A	extracellular region [GO:0005576]; integral to plasma membrane [GO:0005887]; plasma membrane [GO:0005886]	protein binding [GO:0005515]; receptor activity [GO:0004872]; tumor necrosis factor receptor activity [GO:0005031]	MAPK signaling pathway [path:hsa04010]; Cytokine-cytokine receptor interaction [path:hsa04060]; Apoptosis [path:hsa04210]; Adipocytokine signaling pathway [path:hsa04920]	apoptosis [GO:0006915]; cytokine and chemokine mediated signaling pathway [GO:0019221]; inflammatory response [GO:0006954]; positive regulation of I-kappaB kinase/NF-kappaB cascade [GO:0043123]; positive regulation of inflammatory response [GO:0050729]; positive regulation of transcription from RNA polymerase II promoter [GO:0045944]; prostaglandin metabolic process [GO:0006693]; signal transduct…	18
COL4A3	collagen, type IV, alpha 3 (Goodpasture antigen)	collagen [GO:0005581]; collagen type IV [GO:0005587]; cytoplasm [GO:0005737]; extracellular region [GO:0005576]	extracellular matrix structural constituent [GO:0005201]; integrin binding [GO:0005178]; metalloendopeptidase inhibitor activity [GO:0008191]; protein binding [GO:0005515]	null	blood circulation [GO:0008015]; caspase activation [GO:0006919]; cell adhesion [GO:0007155]; cell proliferation [GO:0008283]; cell surface receptor linked signal transduction [GO:0007166]; induction of apoptosis [GO:0006917]; negative regulation of angiogenesis [GO:0016525]; negative regulation of cell proliferation [GO:0008285]; phosphate transport [GO:0006817]; sensory perception of sound [GO:0…	17
CASP8	caspase 8, apoptosis-related cysteine peptidase	cytoplasm [GO:0005737]; cytoskeleton [GO:0005856]; mitochondrion [GO:0005739]	caspase activity [GO:0030693]; cysteine-type peptidase activity [GO:0008234]; identical protein binding [GO:0042802]; signal transducer activity [GO:0004871]	Neurodegenerative Diseases [path:hsa01510]; [path:hsa04115]; Apoptosis [path:hsa04210]; Toll-like receptor signaling pathway [path:hsa04620]; Huntington's disease [path:hsa05040]; Dentatorubropallidoluysian atrophy (DRPLA) [path:hsa05050]	apoptotic program [GO:0008632]; positive regulation of I-kappaB kinase/NF-kappaB cascade [GO:0043123]; proteolysis [GO:0006508]; regulation of apoptosis [GO:0042981]	16
EZR	ezrin	actin filament [GO:0005884]; cortical cytoskeleton [GO:0030863]; cytoplasm [GO:0005737]; cytoskeleton [GO:0005856]; cytosol [GO:0005829]; extrinsic to membrane [GO:0019898]; membrane [GO:0016020]; microvillus [GO:0005902]; ruffle [GO:0001726]	actin filament binding [GO:0051015]; cytoskeletal protein binding [GO:0008092]; protein self-association [GO:0043621]; structural molecule activity [GO:0005198]	Leukocyte transendothelial migration [path:hsa04670]; Regulation of actin cytoskeleton [path:hsa04810]; Pathogenic Escherichia coli infection [path:hsa05130]; [path:hsa05131]	actin filament bundle formation [GO:0051017]; cytoskeletal anchoring [GO:0007016]; regulation of cell shape [GO:0008360]	16
ITGB1	integrin, beta 1 (fibronectin receptor, beta polypeptide, antigen CD29 includes MDF2, MSK12)	endoplasmic reticulum [GO:0005783]; integral to membrane [GO:0016021]; integrin complex [GO:0008305]; melanosome [GO:0042470]; membrane [GO:0016020]; neuromuscular junction [GO:0031594]; ruffle [GO:0001726]; sarcolemma [GO:0042383]	binding [GO:0005488]; identical protein binding [GO:0042802]; protein binding [GO:0005515]; protein heterodimerization activity [GO:0046982]; receptor activity [GO:0004872]	Axon guidance [path:hsa04360]; Focal adhesion [path:hsa04510]; ECM-receptor interaction [path:hsa04512]; Cell adhesion molecules (CAMs) [path:hsa04514]; Leukocyte transendothelial migration [path:hsa04670]; Regulation of actin cytoskeleton [path:hsa04810]; Pathogenic Escherichia coli infection [path:hsa05130]; [path:hsa05131]; Small cell lung cancer [path:hsa05222]	cell adhesion [GO:0007155]; cell migration [GO:0016477]; cell-matrix adhesion [GO:0007160]; cellular defense response [GO:0006968]; homophilic cell adhesion [GO:0007156]; integrin-mediated signaling pathway [GO:0007229]; multicellular organismal development [GO:0007275]	16
ITGB3	integrin, beta 3 (platelet glycoprotein IIIa, antigen CD61)	external side of plasma membrane [GO:0009897]; integral to membrane [GO:0016021]; integrin complex [GO:0008305]; membrane [GO:0016020]	identical protein binding [GO:0042802]; integrin binding [GO:0005178]; protein binding [GO:0005515]; receptor activity [GO:0004872]	Focal adhesion [path:hsa04510]; ECM-receptor interaction [path:hsa04512]; Hematopoietic cell lineage [path:hsa04640]; Regulation of actin cytoskeleton [path:hsa04810]	blood coagulation [GO:0007596]; cell adhesion [GO:0007155]; cell-matrix adhesion [GO:0007160]; cell-substrate junction assembly [GO:0007044]; integrin-mediated signaling pathway [GO:0007229]; multicellular organismal development [GO:0007275]; regulation of cell migration [GO:0030334]	16
PRKACA	protein kinase, cAMP-dependent, catalytic, alpha	cAMP-dependent protein kinase complex [GO:0005952]; cytoplasm [GO:0005737]; nucleus [GO:0005634]	ATP binding [GO:0005524]; cAMP-dependent protein kinase activity [GO:0004691]; nucleotide binding [GO:0000166]; protein binding [GO:0005515]; protein serine/threonine kinase activity [GO:0004674]; transferase activity [GO:0016740]	MAPK signaling pathway [path:hsa04010]; Calcium signaling pathway [path:hsa04020]; Apoptosis [path:hsa04210]; Wnt signaling pathway [path:hsa04310]; Hedgehog signaling pathway [path:hsa04340]; Gap junction [path:hsa04540]; Long-term potentiation [path:hsa04720]; Olfactory transduction [path:hsa04740]; Taste transduction [path:hsa04742]; Insulin signaling pathway [path:hsa04910]; GnRH signaling pa…	protein amino acid phosphorylation [GO:0006468]	16
PTPN11	protein tyrosine phosphatase, non-receptor type 11 (Noonan syndrome 1)	cytoplasm [GO:0005737]	hydrolase activity [GO:0016787]; non-membrane spanning protein tyrosine phosphatase activity [GO:0004726]; protein binding [GO:0005515]	Jak-STAT signaling pathway [path:hsa04630]; Natural killer cell mediated cytotoxicity [path:hsa04650]; Leukocyte transendothelial migration [path:hsa04670]; Adipocytokine signaling pathway [path:hsa04920]; Epithelial cell signaling in Helicobacter pylori infection [path:hsa05120]; Renal cell carcinoma [path:hsa05211]; Chronic myeloid leukemia [path:hsa05220]	protein amino acid dephosphorylation [GO:0006470]; sensory perception of sound [GO:0007605]; signal transduction [GO:0007165]	16
SRC	v-src sarcoma (Schmidt-Ruppin A-2) viral oncogene homolog (avian)	null	ATP binding [GO:0005524]; non-membrane spanning protein tyrosine kinase activity [GO:0004715]; nucleotide binding [GO:0000166]; protein binding [GO:0005515]; SH2 domain binding [GO:0042169]; SH3/SH2 adaptor activity [GO:0005070]; transferase activity [GO:0016740]	ErbB signaling pathway [path:hsa04012]; VEGF signaling pathway [path:hsa04370]; Focal adhesion [path:hsa04510]; Adherens junction [path:hsa04520]; Tight junction [path:hsa04530]; Gap junction [path:hsa04540]; GnRH signaling pathway [path:hsa04912]; Epithelial cell signaling in Helicobacter pylori infection [path:hsa05120]	protein amino acid phosphorylation [GO:0006468]; protein kinase cascade [GO:0007243]; signal complex assembly [GO:0007172]; signal transduction [GO:0007165]	16
VTN	vitronectin	extracellular region [GO:0005576]; extracellular space [GO:0005615]; proteinaceous extracellular matrix [GO:0005578]	catalytic activity [GO:0003824]; heparin binding [GO:0008201]; metal ion binding [GO:0046872]; protein binding [GO:0005515]	ECM-receptor interaction [path:hsa04512]	cell adhesion [GO:0007155]; cell-matrix adhesion [GO:0007160]; immune response [GO:0006955]	16
CASP3	caspase 3, apoptosis-related cysteine peptidase	cytoplasm [GO:0005737]	caspase activity [GO:0030693]; cysteine-type peptidase activity [GO:0008234]; protein binding [GO:0005515]	Neurodegenerative Diseases [path:hsa01510]; MAPK signaling pathway [path:hsa04010]; [path:hsa04115]; Apoptosis [path:hsa04210]; Natural killer cell mediated cytotoxicity [path:hsa04650]; Alzheimer's disease [path:hsa05010]; Huntington's disease [path:hsa05040]; Dentatorubropallidoluysian atrophy (DRPLA) [path:hsa05050]; Epithelial cell signaling in Helicobacter pylori infection [path:hsa05120]; C…	apoptosis [GO:0006915]; induction of apoptosis [GO:0006917]; negative regulation of apoptosis [GO:0043066]; nuclear fragmentation during apoptosis [GO:0030264]; proteolysis [GO:0006508]	15
CCR5	chemokine (C-C motif) receptor 5	cytoplasm [GO:0005737]; endosome [GO:0005768]; external side of plasma membrane [GO:0009897]; integral to membrane [GO:0016021]; integral to plasma membrane [GO:0005887]; plasma membrane [GO:0005886]	actin binding [GO:0003779]; C-C chemokine receptor activity [GO:0016493]; coreceptor activity [GO:0015026]; phosphoinositide phospholipase C activity [GO:0004435]; protein binding [GO:0005515]; receptor activity [GO:0004872]; rhodopsin-like receptor activity [GO:0001584]	Cytokine-cytokine receptor interaction [path:hsa04060]	cell-cell signaling [GO:0007267]; cellular defense response [GO:0006968]; chemotaxis [GO:0006935]; elevation of cytosolic calcium ion concentration [GO:0007204]; G-protein coupled receptor protein signaling pathway [GO:0007186]; immune response [GO:0006955]; inflammatory response [GO:0006954]; signal transduction [GO:0007165]	15
COL1A1	collagen, type I, alpha 1	collagen [GO:0005581]; collagen type I [GO:0005584]; cytoplasm [GO:0005737]; extracellular region [GO:0005576]	extracellular matrix structural constituent [GO:0005201]; protein binding [GO:0005515]; structural constituent of bone [GO:0008147]	Cell Communication [path:hsa01430]; Focal adhesion [path:hsa04510]; ECM-receptor interaction [path:hsa04512]	epidermis development [GO:0008544]; ossification [GO:0001503]; phosphate transport [GO:0006817]; response to cAMP [GO:0051591]; response to corticosteroid stimulus [GO:0031960]; response to hydrogen peroxide [GO:0042542]; response to inorganic substance [GO:0010035]; response to mechanical stimulus [GO:0009612]; response to nutrient [GO:0007584]; response to peptide hormone stimulus [GO:0043434];…	15
COL4A1	collagen, type IV, alpha 1	basement membrane [GO:0005604]; collagen [GO:0005581]; cytoplasm [GO:0005737]; extracellular region [GO:0005576]	binding [GO:0005488]; extracellular matrix structural constituent [GO:0005201]	Cell Communication [path:hsa01430]; Focal adhesion [path:hsa04510]; ECM-receptor interaction [path:hsa04512]; Small cell lung cancer [path:hsa05222]	phosphate transport [GO:0006817]	15
COL4A2	collagen, type IV, alpha 2	collagen [GO:0005581]; collagen type IV [GO:0005587]; cytoplasm [GO:0005737]; extracellular region [GO:0005576]	binding [GO:0005488]; extracellular matrix structural constituent [GO:0005201]	Cell Communication [path:hsa01430]; Focal adhesion [path:hsa04510]; ECM-receptor interaction [path:hsa04512]; Small cell lung cancer [path:hsa05222]	extracellular matrix organization and biogenesis [GO:0030198]; negative regulation of angiogenesis [GO:0016525]; phosphate transport [GO:0006817]	15
FGF2	fibroblast growth factor 2 (basic)	extracellular region [GO:0005576]; extracellular space [GO:0005615]	growth factor activity [GO:0008083]; heparin binding [GO:0008201]; protein binding [GO:0005515]	MAPK signaling pathway [path:hsa04010]; Regulation of actin cytoskeleton [path:hsa04810]; Melanoma [path:hsa05218]	activation of MAPK activity [GO:0000187]; activation of MAPKK activity [GO:0000186]; angiogenesis [GO:0001525]; cell proliferation [GO:0008283]; cell-cell signaling [GO:0007267]; chemotaxis [GO:0006935]; glial cell differentiation [GO:0010001]; induction of an organ [GO:0001759]; lung development [GO:0030324]; multicellular organismal development [GO:0007275]; muscle development [GO:0007517]; neg…	15
GNB2L1	guanine nucleotide binding protein (G protein), beta polypeptide 2-like 1	cell soma [GO:0043025]; cytoplasm [GO:0005737]	receptor binding [GO:0005102]	null	null	15
NCOR2	nuclear receptor co-repressor 2	nucleus [GO:0005634]	DNA binding [GO:0003677]; Notch binding [GO:0005112]; protein binding [GO:0005515]; receptor activity [GO:0004872]; transcription corepressor activity [GO:0003714]	Notch signaling pathway [path:hsa04330]	regulation of transcription [GO:0045449]; regulation of transcription, DNA-dependent [GO:0006355]	15
APP	amyloid beta (A4) precursor protein (peptidase nexin-II, Alzheimer disease)	cell surface [GO:0009986]; coated pit [GO:0005905]; extracellular region [GO:0005576]; integral to plasma membrane [GO:0005887]; membrane [GO:0016020]	acetylcholine receptor binding [GO:0033130]; copper ion binding [GO:0005507]; heparin binding [GO:0008201]; identical protein binding [GO:0042802]; iron ion binding [GO:0005506]; metal ion binding [GO:0046872]; serine-type endopeptidase inhibitor activity [GO:0004867]; zinc ion binding [GO:0008270]	Neurodegenerative Diseases [path:hsa01510]; Alzheimer's disease [path:hsa05010]	apoptosis [GO:0006915]; cell adhesion [GO:0007155]; cellular copper ion homeostasis [GO:0006878]; endocytosis [GO:0006897]; neuromuscular process [GO:0050905]; Notch signaling pathway [GO:0007219]	14
MDM2	Mdm2, transformed 3T3 cell double minute 2, p53 binding protein (mouse)	cytoplasm [GO:0005737]; insoluble fraction [GO:0005626]; intracellular [GO:0005622]; nucleolus [GO:0005730]; nucleoplasm [GO:0005654]; nucleus [GO:0005634]	enzyme binding [GO:0019899]; ligase activity [GO:0016874]; metal ion binding [GO:0046872]; negative regulator of basal transcription activity [GO:0017163]; protein binding [GO:0005515]; ubiquitin-protein ligase activity [GO:0004842]; zinc ion binding [GO:0008270]	Cell cycle [path:hsa04110]; [path:hsa04115]; Glioma [path:hsa05214]; Prostate cancer [path:hsa05215]; Melanoma [path:hsa05218]; Bladder cancer [path:hsa05219]; Chronic myeloid leukemia [path:hsa05220]	negative regulation of cell proliferation [GO:0008285]; negative regulation of transcription from RNA polymerase II promoter [GO:0000122]; protein complex assembly [GO:0006461]; protein ubiquitination [GO:0016567]; regulation of protein catabolic process [GO:0042176]	14
PLAT	plasminogen activator, tissue	extracellular region [GO:0005576]	peptidase activity [GO:0008233]; plasminogen activator activity [GO:0008243]	Complement and coagulation cascades [path:hsa04610]	blood coagulation [GO:0007596]; protein modification process [GO:0006464]; proteolysis [GO:0006508]	14
SERPINE1	serpin peptidase inhibitor, clade E (nexin, plasminogen activator inhibitor type 1), member 1	extracellular region [GO:0005576]	plasminogen activator activity [GO:0008243]; protease binding [GO:0002020]; protein binding [GO:0005515]; serine-type endopeptidase inhibitor activity [GO:0004867]	[path:hsa04115]; Complement and coagulation cascades [path:hsa04610]	blood coagulation [GO:0007596]; fibrinolysis [GO:0042730]; regulation of angiogenesis [GO:0045765]	14
TP73	tumor protein p73	nucleus [GO:0005634]	metal ion binding [GO:0046872]; protein binding [GO:0005515]; transcription factor activity [GO:0003700]; zinc ion binding [GO:0008270]	[path:hsa04115]	apoptosis [GO:0006915]; cell cycle [GO:0007049]; DNA damage response, signal transduction resulting in induction of apoptosis [GO:0008630]; mismatch repair [GO:0006298]; negative regulation of cell cycle [GO:0045786]; negative regulation of cell growth [GO:0030308]; positive regulation of transcription, DNA-dependent [GO:0045893]; response to tumor cell [GO:0002347]	14
ITGAV	integrin, alpha V (vitronectin receptor, alpha polypeptide, antigen CD51)	integrin complex [GO:0008305]; plasma membrane [GO:0005886]	calcium ion binding [GO:0005509]; protein binding [GO:0005515]; receptor activity [GO:0004872]	Focal adhesion [path:hsa04510]; ECM-receptor interaction [path:hsa04512]; Cell adhesion molecules (CAMs) [path:hsa04514]; Regulation of actin cytoskeleton [path:hsa04810]; Small cell lung cancer [path:hsa05222]	blood vessel development [GO:0001568]; cell adhesion [GO:0007155]; cell-matrix adhesion [GO:0007160]; integrin-mediated signaling pathway [GO:0007229]	13
LRP1	low density lipoprotein-related protein 1 (alpha-2-macroglobulin receptor)	coated pit [GO:0005905]; cytoplasm [GO:0005737]; integral to plasma membrane [GO:0005887]; membrane [GO:0016020]; membrane fraction [GO:0005624]; nucleus [GO:0005634]	calcium ion binding [GO:0005509]; lipid transporter activity [GO:0005319]; lipoprotein binding [GO:0008034]; receptor activity [GO:0004872]	Alzheimer's disease [path:hsa05010]	cell proliferation [GO:0008283]; endocytosis [GO:0006897]; lipid metabolic process [GO:0006629]; multicellular organismal development [GO:0007275]	13
MAPK14	mitogen-activated protein kinase 14	cytoplasm [GO:0005737]; nucleus [GO:0005634]	ATP binding [GO:0005524]; MAP kinase activity [GO:0004707]; MAP kinase kinase activity [GO:0004708]; MP kinase activity [GO:0008339]; nucleotide binding [GO:0000166]; protein binding [GO:0005515]; protein serine/threonine kinase activity [GO:0004674]; transferase activity [GO:0016740]	MAPK signaling pathway [path:hsa04010]; VEGF signaling pathway [path:hsa04370]; Toll-like receptor signaling pathway [path:hsa04620]; Fc epsilon RI signaling pathway [path:hsa04664]; Leukocyte transendothelial migration [path:hsa04670]; GnRH signaling pathway [path:hsa04912]; Epithelial cell signaling in Helicobacter pylori infection [path:hsa05120]	cell motility [GO:0006928]; cell surface receptor linked signal transduction [GO:0007166]; chemotaxis [GO:0006935]; protein amino acid phosphorylation [GO:0006468]; protein kinase cascade [GO:0007243]; response to stress [GO:0006950]	13
PLAUR	plasminogen activator, urokinase receptor	cell surface [GO:0009986]; extracellular region [GO:0005576]; extrinsic to membrane [GO:0019898]; integral to membrane [GO:0016021]; plasma membrane [GO:0005886]	enzyme binding [GO:0019899]; U-plasminogen activator receptor activity [GO:0030377]	Complement and coagulation cascades [path:hsa04610]	blood coagulation [GO:0007596]; cell motility [GO:0006928]; cell surface receptor linked signal transduction [GO:0007166]; chemotaxis [GO:0006935]; regulation of proteolysis [GO:0030162]	13
ROCK1	Rho-associated, coiled-coil containing protein kinase 1	cytoplasm [GO:0005737]; cytoskeleton [GO:0005856]; Golgi apparatus [GO:0005794]; Golgi membrane [GO:0000139]; intracellular [GO:0005622]; membrane [GO:0016020]	ATP binding [GO:0005524]; diacylglycerol binding [GO:0019992]; identical protein binding [GO:0042802]; metal ion binding [GO:0046872]; nucleotide binding [GO:0000166]; protein serine/threonine kinase activity [GO:0004674]; transferase activity [GO:0016740]; zinc ion binding [GO:0008270]	Wnt signaling pathway [path:hsa04310]; TGF-beta signaling pathway [path:hsa04350]; Axon guidance [path:hsa04360]; Focal adhesion [path:hsa04510]; Leukocyte transendothelial migration [path:hsa04670]; Regulation of actin cytoskeleton [path:hsa04810]; Pathogenic Escherichia coli infection [path:hsa05130]; [path:hsa05131]	actin cytoskeleton organization and biogenesis [GO:0030036]; apoptosis [GO:0006915]; cytokinesis [GO:0000910]; intracellular signaling cascade [GO:0007242]; protein amino acid phosphorylation [GO:0006468]; Rho protein signal transduction [GO:0007266]	13
SPP1	secreted phosphoprotein 1 (osteopontin, bone sialoprotein I, early T-lymphocyte activation 1)	extracellular region [GO:0005576]; extracellular space [GO:0005615]	cytokine activity [GO:0005125]; protein binding [GO:0005515]	ECM-receptor interaction [path:hsa04512]; Toll-like receptor signaling pathway [path:hsa04620]	cell adhesion [GO:0007155]; ossification [GO:0001503]	13
CCL2	chemokine (C-C motif) ligand 2	extracellular region [GO:0005576]; extracellular space [GO:0005615]; membrane [GO:0016020]	chemokine activity [GO:0008009]; protein kinase activity [GO:0004672]; signal transducer activity [GO:0004871]	Cytokine-cytokine receptor interaction [path:hsa04060]	anti-apoptosis [GO:0006916]; cell adhesion [GO:0007155]; cell-cell signaling [GO:0007267]; cellular calcium ion homeostasis [GO:0006874]; chemotaxis [GO:0006935]; G-protein signaling, coupled to cyclic nucleotide second messenger [GO:0007187]; humoral immune response [GO:0006959]; inflammatory response [GO:0006954]; JAK-STAT cascade [GO:0007259]; organ morphogenesis [GO:0009887]; protein amino ac…	12
CCL5	chemokine (C-C motif) ligand 5	extracellular region [GO:0005576]; extracellular space [GO:0005615]	chemoattractant activity [GO:0042056]; chemokine activity [GO:0008009]; signal transducer activity [GO:0004871]	Cytokine-cytokine receptor interaction [path:hsa04060]; Toll-like receptor signaling pathway [path:hsa04620]; Epithelial cell signaling in Helicobacter pylori infection [path:hsa05120]	cell adhesion [GO:0007155]; cell motility [GO:0006928]; cell-cell signaling [GO:0007267]; cellular calcium ion homeostasis [GO:0006874]; cellular defense response [GO:0006968]; chemotaxis [GO:0006935]; exocytosis [GO:0006887]; immune response [GO:0006955]; inflammatory response [GO:0006954]; response to oxidative stress [GO:0006979]; response to virus [GO:0009615]; signal transduction [GO:0007165]	12
CCL7	chemokine (C-C motif) ligand 7	extracellular region [GO:0005576]; extracellular space [GO:0005615]	chemokine activity [GO:0008009]; heparin binding [GO:0008201]	Cytokine-cytokine receptor interaction [path:hsa04060]	cell-cell signaling [GO:0007267]; cellular calcium ion homeostasis [GO:0006874]; chemotaxis [GO:0006935]; immune response [GO:0006955]; inflammatory response [GO:0006954]; signal transduction [GO:0007165]	12
DCN	decorin	extracellular region [GO:0005576]; proteinaceous extracellular matrix [GO:0005578]	protein binding [GO:0005515]	TGF-beta signaling pathway [path:hsa04350]	organ morphogenesis [GO:0009887]	12
FOS	v-fos FBJ murine osteosarcoma viral oncogene homolog	nucleus [GO:0005634]; transcription factor complex [GO:0005667]	double-stranded DNA binding [GO:0003690]; protein heterodimerization activity [GO:0046982]; sequence-specific DNA binding [GO:0043565]; specific RNA polymerase II transcription factor activity [GO:0003704]; transcription factor activity [GO:0003700]	MAPK signaling pathway [path:hsa04010]; Toll-like receptor signaling pathway [path:hsa04620]; T cell receptor signaling pathway [path:hsa04660]; B cell receptor signaling pathway [path:hsa04662]; Colorectal cancer [path:hsa05210]	DNA methylation [GO:0006306]; inflammatory response [GO:0006954]; nervous system development [GO:0007399]; regulation of transcription from RNA polymerase II promoter [GO:0006357]	12
KLK3	kallikrein-related peptidase 3	extracellular region [GO:0005576]	catalytic activity [GO:0003824]; serine-type endopeptidase activity [GO:0004252]	Prostate cancer [path:hsa05215]	negative regulation of angiogenesis [GO:0016525]; proteolysis [GO:0006508]	12
RHOA	ras homolog gene family, member A	cytoplasm [GO:0005737]; cytoskeleton [GO:0005856]; intracellular [GO:0005622]; membrane [GO:0016020]	GTP binding [GO:0005525]; GTPase activity [GO:0003924]; magnesium ion binding [GO:0000287]; nucleotide binding [GO:0000166]; protein binding [GO:0005515]; signal transducer activity [GO:0004871]	Wnt signaling pathway [path:hsa04310]; TGF-beta signaling pathway [path:hsa04350]; Axon guidance [path:hsa04360]; Focal adhesion [path:hsa04510]; Adherens junction [path:hsa04520]; Tight junction [path:hsa04530]; T cell receptor signaling pathway [path:hsa04660]; Leukocyte transendothelial migration [path:hsa04670]; Regulation of actin cytoskeleton [path:hsa04810]; Pathogenic Escherichia coli inf…	actin cytoskeleton organization and biogenesis [GO:0030036]; positive regulation of I-kappaB kinase/NF-kappaB cascade [GO:0043123]; positive regulation of NF-kappaB import into nucleus [GO:0042346]; Rho protein signal transduction [GO:0007266]; small GTPase mediated signal transduction [GO:0007264]	12
TGFBR1	transforming growth factor, beta receptor I (activin A receptor type II-like kinase, 53kDa)	integral to plasma membrane [GO:0005887]; membrane [GO:0016020]; receptor complex [GO:0043235]	ATP binding [GO:0005524]; magnesium ion binding [GO:0000287]; manganese ion binding [GO:0030145]; nucleotide binding [GO:0000166]; receptor activity [GO:0004872]; SMAD binding [GO:0046332]; transferase activity [GO:0016740]; transforming growth factor beta binding [GO:0050431]; transforming growth factor beta receptor activity [GO:0005024]; transforming growth factor beta receptor activity, type …	MAPK signaling pathway [path:hsa04010]; Cytokine-cytokine receptor interaction [path:hsa04060]; TGF-beta signaling pathway [path:hsa04350]; Adherens junction [path:hsa04520]; Colorectal cancer [path:hsa05210]; Pancreatic cancer [path:hsa05212]; Chronic myeloid leukemia [path:hsa05220]	positive regulation of cell proliferation [GO:0008284]; protein amino acid phosphorylation [GO:0006468]; regulation of transcription [GO:0045449]; signal transduction [GO:0007165]; transforming growth factor beta receptor complex assembly [GO:0007181]; transmembrane receptor protein serine/threonine kinase signaling pathway [GO:0007178]	12
FYN	FYN oncogene related to SRC, FGR, YES	endosome [GO:0005768]; plasma membrane [GO:0005886]	ATP binding [GO:0005524]; identical protein binding [GO:0042802]; manganese ion binding [GO:0030145]; metal ion binding [GO:0046872]; non-membrane spanning protein tyrosine kinase activity [GO:0004715]; nucleotide binding [GO:0000166]; protein binding [GO:0005515]; protein-tyrosine kinase activity [GO:0004713]; transferase activity [GO:0016740]	Axon guidance [path:hsa04360]; Focal adhesion [path:hsa04510]; Adherens junction [path:hsa04520]; Natural killer cell mediated cytotoxicity [path:hsa04650]; T cell receptor signaling pathway [path:hsa04660]; Fc epsilon RI signaling pathway [path:hsa04664]; Pathogenic Escherichia coli infection [path:hsa05130]; [path:hsa05131]	calcium ion transport [GO:0006816]; feeding behavior [GO:0007631]; learning [GO:0007612]; multicellular organismal development [GO:0007275]; protein amino acid phosphorylation [GO:0006468]; protein kinase cascade [GO:0007243]; T cell receptor signaling pathway [GO:0050852]	11
GTF2I	general transcription factor II, i	cytoplasm [GO:0005737]; nucleus [GO:0005634]	general RNA polymerase II transcription factor activity [GO:0016251]; protein binding [GO:0005515]; transcription factor activity [GO:0003700]	Basal transcription factors [path:hsa03022]	regulation of transcription, DNA-dependent [GO:0006355]; signal transduction [GO:0007165]; transcription [GO:0006350]; transcription initiation from RNA polymerase II promoter [GO:0006367]	11
HRAS	v-Ha-ras Harvey rat sarcoma viral oncogene homolog	cytoplasm [GO:0005737]; Golgi apparatus [GO:0005794]; Golgi membrane [GO:0000139]; intracellular [GO:0005622]; plasma membrane [GO:0005886]	GTP binding [GO:0005525]; nucleotide binding [GO:0000166]; protein C-terminus binding [GO:0008022]	MAPK signaling pathway [path:hsa04010]; ErbB signaling pathway [path:hsa04012]; Axon guidance [path:hsa04360]; VEGF signaling pathway [path:hsa04370]; Focal adhesion [path:hsa04510]; Tight junction [path:hsa04530]; Gap junction [path:hsa04540]; Natural killer cell mediated cytotoxicity [path:hsa04650]; T cell receptor signaling pathway [path:hsa04660]; B cell receptor signaling pathway [path:hsa0…	cell surface receptor linked signal transduction [GO:0007166]; chemotaxis [GO:0006935]; organ morphogenesis [GO:0009887]; small GTPase mediated signal transduction [GO:0007264]	11
IGFBP3	insulin-like growth factor binding protein 3	extracellular region [GO:0005576]; nucleus [GO:0005634]	insulin-like growth factor binding [GO:0005520]; metal ion binding [GO:0046872]; protein tyrosine phosphatase activator activity [GO:0008160]	[path:hsa04115]	negative regulation of protein amino acid phosphorylation [GO:0001933]; negative regulation of signal transduction [GO:0009968]; positive regulation of apoptosis [GO:0043065]; positive regulation of myoblast differentiation [GO:0045663]; protein amino acid phosphorylation [GO:0006468]; regulation of cell growth [GO:0001558]	11
MMP9	matrix metallopeptidase 9 (gelatinase B, 92kDa gelatinase, 92kDa type IV collagenase)	extracellular region [GO:0005576]; extracellular space [GO:0005615]; proteinaceous extracellular matrix [GO:0005578]	calcium ion binding [GO:0005509]; collagen binding [GO:0005518]; collagenase activity [GO:0008133]; gelatinase B activity [GO:0004229]; zinc ion binding [GO:0008270]	Leukocyte transendothelial migration [path:hsa04670]; Bladder cancer [path:hsa05219]	collagen catabolic process [GO:0030574]; extracellular matrix organization and biogenesis [GO:0030198]; macrophage differentiation [GO:0030225]; metabolic process [GO:0008152]; positive regulation of apoptosis [GO:0043065]; proteolysis [GO:0006508]; skeletal development [GO:0001501]	11
PLAU	plasminogen activator, urokinase	extracellular region [GO:0005576]; extracellular space [GO:0005615]	kinase activity [GO:0016301]; peptidase activity [GO:0008233]; plasminogen activator activity [GO:0008243]; serine-type endopeptidase activity [GO:0004252]	Complement and coagulation cascades [path:hsa04610]	blood coagulation [GO:0007596]; chemotaxis [GO:0006935]; fibrinolysis [GO:0042730]; proteolysis [GO:0006508]; signal transduction [GO:0007165]	11
PTK2	PTK2 protein tyrosine kinase 2	cell junction [GO:0030054]; cytoskeleton [GO:0005856]; focal adhesion [GO:0005925]	ATP binding [GO:0005524]; non-membrane spanning protein tyrosine kinase activity [GO:0004715]; nucleotide binding [GO:0000166]; protein binding [GO:0005515]; protein-tyrosine kinase activity [GO:0004713]; SH2 domain binding [GO:0042169]; signal transducer activity [GO:0004871]; transferase activity [GO:0016740]	ErbB signaling pathway [path:hsa04012]; Axon guidance [path:hsa04360]; VEGF signaling pathway [path:hsa04370]; Focal adhesion [path:hsa04510]; Leukocyte transendothelial migration [path:hsa04670]; Regulation of actin cytoskeleton [path:hsa04810]; Small cell lung cancer [path:hsa05222]	integrin-mediated signaling pathway [GO:0007229]; protein amino acid phosphorylation [GO:0006468]; signal complex assembly [GO:0007172]	11
SRF	serum response factor (c-fos serum response element-binding transcription factor)	nucleus [GO:0005634]	RNA polymerase II transcription factor activity [GO:0003702]; sequence-specific DNA binding [GO:0043565]; transcription factor activity [GO:0003700]; transcription factor binding [GO:0008134]	MAPK signaling pathway [path:hsa04010]	heart development [GO:0007507]; heart looping [GO:0001947]; multicellular organismal development [GO:0007275]; muscle maintenance [GO:0046716]; positive regulation of transcription from RNA polymerase II promoter [GO:0045944]; regulation of transcription, DNA-dependent [GO:0006355]; signal transduction [GO:0007165]; transcription [GO:0006350]	11
ZBTB16	zinc finger and BTB domain containing 16	intracellular [GO:0005622]; nuclear speck [GO:0016607]; nucleus [GO:0005634]; PML body [GO:0016605]; transcriptional repressor complex [GO:0017053]	DNA binding [GO:0003677]; metal ion binding [GO:0046872]; protein homodimerization activity [GO:0042803]; specific transcriptional repressor activity [GO:0016566]; zinc ion binding [GO:0008270]	Acute myeloid leukemia [path:hsa05221]	apoptosis [GO:0006915]; central nervous system development [GO:0007417]; mesonephros development [GO:0001823]; myeloid cell differentiation [GO:0030099]; negative regulation of myeloid cell differentiation [GO:0045638]; negative regulation of transcription, DNA-dependent [GO:0045892]; transcription [GO:0006350]; ubiquitin cycle [GO:0006512]	11
F10	coagulation factor X	extracellular region [GO:0005576]	calcium ion binding [GO:0005509]; coagulation factor Xa activity [GO:0003804]; peptidase activity [GO:0008233]	Complement and coagulation cascades [path:hsa04610]	blood coagulation [GO:0007596]; proteolysis [GO:0006508]	10
FOXO1	forkhead box O1	cytoplasm [GO:0005737]; nucleus [GO:0005634]	protein binding [GO:0005515]; sequence-specific DNA binding [GO:0043565]; transcription activator activity [GO:0016563]; transcription factor activity [GO:0003700]	Insulin signaling pathway [path:hsa04910]; Prostate cancer [path:hsa05215]	anti-apoptosis [GO:0006916]; blood vessel development [GO:0001568]; insulin receptor signaling pathway [GO:0008286]; positive regulation of transcription from RNA polymerase II promoter [GO:0045944]; regulation of cell proliferation [GO:0042127]; regulation of transcription, DNA-dependent [GO:0006355]; transcription [GO:0006350]	10
HDAC5	histone deacetylase 5	cytoplasm [GO:0005737]; histone deacetylase complex [GO:0000118]; nucleus [GO:0005634]	histone deacetylase activity [GO:0004407]; hydrolase activity [GO:0016787]; specific transcriptional repressor activity [GO:0016566]; transcription factor binding [GO:0008134]	null	B cell differentiation [GO:0030183]; chromatin remodeling [GO:0006338]; chromatin silencing [GO:0006342]; inflammatory response [GO:0006954]; negative regulation of striated muscle development [GO:0045843]; regulation of transcription, DNA-dependent [GO:0006355]; transcription [GO:0006350]	10
MMP2	matrix metallopeptidase 2 (gelatinase A, 72kDa gelatinase, 72kDa type IV collagenase)	extracellular region [GO:0005576]; extracellular space [GO:0005615]; plasma membrane [GO:0005886]; proteinaceous extracellular matrix [GO:0005578]; sarcomere [GO:0030017]	calcium ion binding [GO:0005509]; gelatinase A activity [GO:0004228]; protein binding [GO:0005515]; zinc ion binding [GO:0008270]	Leukocyte transendothelial migration [path:hsa04670]; GnRH signaling pathway [path:hsa04912]; Bladder cancer [path:hsa05219]	blood vessel maturation [GO:0001955]; collagen catabolic process [GO:0030574]; metabolic process [GO:0008152]; proteolysis [GO:0006508]	10
PF4	platelet factor 4 (chemokine (C-X-C motif) ligand 4)	extracellular region [GO:0005576]; extracellular space [GO:0005615]	chemokine activity [GO:0008009]; heparin binding [GO:0008201]	null	cytokine and chemokine mediated signaling pathway [GO:0019221]; immune response [GO:0006955]; leukocyte chemotaxis [GO:0030595]; negative regulation of angiogenesis [GO:0016525]; negative regulation of megakaryocyte differentiation [GO:0045653]; platelet activation [GO:0030168]	10
CALR	calreticulin	cytoplasm [GO:0005737]; cytosol [GO:0005829]; endoplasmic reticulum [GO:0005783]; endoplasmic reticulum lumen [GO:0005788]; external side of plasma membrane [GO:0009897]; extracellular region [GO:0005576]; extracellular space [GO:0005615]; proteinaceous extracellular matrix [GO:0005578]	calcium ion binding [GO:0005509]; DNA binding [GO:0003677]; sugar binding [GO:0005529]; unfolded protein binding [GO:0051082]; zinc ion binding [GO:0008270]	Antigen processing and presentation [path:hsa04612]	cellular calcium ion homeostasis [GO:0006874]; cortical actin cytoskeleton organization and biogenesis [GO:0030866]; protein export from nucleus [GO:0006611]; protein folding [GO:0006457]; regulation of apoptosis [GO:0042981]; regulation of meiosis [GO:0040020]; regulation of transcription, DNA-dependent [GO:0006355]	9
CCL8	chemokine (C-C motif) ligand 8	extracellular region [GO:0005576]; extracellular space [GO:0005615]; membrane [GO:0016020]	chemokine activity [GO:0008009]; heparin binding [GO:0008201]; signal transducer activity [GO:0004871]	Cytokine-cytokine receptor interaction [path:hsa04060]	calcium ion transport [GO:0006816]; cell-cell signaling [GO:0007267]; chemotaxis [GO:0006935]; exocytosis [GO:0006887]; immune response [GO:0006955]; inflammatory response [GO:0006954]; response to virus [GO:0009615]; signal transduction [GO:0007165]	9
CD36	CD36 molecule (thrombospondin receptor)	integral to plasma membrane [GO:0005887]; membrane [GO:0016020]; membrane fraction [GO:0005624]	protein binding [GO:0005515]; receptor activity [GO:0004872]	PPAR signaling pathway [path:hsa03320]; ECM-receptor interaction [path:hsa04512]; Hematopoietic cell lineage [path:hsa04640]; Adipocytokine signaling pathway [path:hsa04920]	blood coagulation [GO:0007596]; cell adhesion [GO:0007155]; fatty acid metabolic process [GO:0006631]; lipid metabolic process [GO:0006629]; transport [GO:0006810]	9
FOXO4	forkhead box O4	cytoplasm [GO:0005737]; cytosol [GO:0005829]; nucleus [GO:0005634]	enzyme binding [GO:0019899]; sequence-specific DNA binding [GO:0043565]; transcription factor activity [GO:0003700]; transcription factor binding [GO:0008134]	null	cell cycle [GO:0007049]; cell cycle arrest [GO:0007050]; cell differentiation [GO:0030154]; G1 phase of mitotic cell cycle [GO:0000080]; insulin receptor signaling pathway [GO:0008286]; multicellular organismal development [GO:0007275]; negative regulation of angiogenesis [GO:0016525]; negative regulation of cell proliferation [GO:0008285]; negative regulation of smooth muscle cell differentiatio…	9
HRG	histidine-rich glycoprotein	extracellular region [GO:0005576]	cysteine protease inhibitor activity [GO:0004869]; heparin binding [GO:0008201]	null	null	9
KNG1	kininogen 1	extracellular region [GO:0005576]	cysteine protease inhibitor activity [GO:0004869]; heparin binding [GO:0008201]; receptor binding [GO:0005102]; zinc ion binding [GO:0008270]	Complement and coagulation cascades [path:hsa04610]	blood coagulation [GO:0007596]; diuresis [GO:0030146]; elevation of cytosolic calcium ion concentration [GO:0007204]; inflammatory response [GO:0006954]; natriuresis [GO:0030147]; negative regulation of blood coagulation [GO:0030195]; negative regulation of cell adhesion [GO:0007162]; positive regulation of apoptosis [GO:0043065]; smooth muscle contraction [GO:0006939]; vasodilation [GO:0042311]	9
MED1	mediator complex subunit 1	mediator complex [GO:0000119]; nucleus [GO:0005634]	DNA binding [GO:0003677]; ligand-dependent nuclear receptor transcription coactivator activity [GO:0030374]; protein binding [GO:0005515]; receptor activity [GO:0004872]; RNA polymerase II transcription mediator activity [GO:0016455]; thyroid hormone receptor binding [GO:0046966]; vitamin D receptor binding [GO:0042809]	null	androgen receptor signaling pathway [GO:0030521]; fat cell differentiation [GO:0045444]; positive regulation of transcription from RNA polymerase II promoter [GO:0045944]; regulation of transcription, DNA-dependent [GO:0006355]; transcription [GO:0006350]; transcription initiation from RNA polymerase II promoter [GO:0006367]	9
MMP3	matrix metallopeptidase 3 (stromelysin 1, progelatinase)	extracellular region [GO:0005576]; extracellular space [GO:0005615]; proteinaceous extracellular matrix [GO:0005578]	calcium ion binding [GO:0005509]; stromelysin 1 activity [GO:0004248]; zinc ion binding [GO:0008270]	null	collagen catabolic process [GO:0030574]; metabolic process [GO:0008152]; proteolysis [GO:0006508]	9
MMP7	matrix metallopeptidase 7 (matrilysin, uterine)	extracellular region [GO:0005576]; extracellular space [GO:0005615]; proteinaceous extracellular matrix [GO:0005578]	calcium ion binding [GO:0005509]; matrilysin activity [GO:0004235]; zinc ion binding [GO:0008270]	Wnt signaling pathway [path:hsa04310]	collagen catabolic process [GO:0030574]; metabolic process [GO:0008152]; proteolysis [GO:0006508]	9
RARA	retinoic acid receptor, alpha	nucleus [GO:0005634]	metal ion binding [GO:0046872]; protein binding [GO:0005515]; retinoic acid receptor activity [GO:0003708]; sequence-specific DNA binding [GO:0043565]; steroid hormone receptor activity [GO:0003707]; transcription coactivator activity [GO:0003713]; transcription factor activity [GO:0003700]; zinc ion binding [GO:0008270]	Acute myeloid leukemia [path:hsa05221]	regulation of transcription, DNA-dependent [GO:0006355]; signal transduction [GO:0007165]; transcription [GO:0006350]	9
TFPI	tissue factor pathway inhibitor (lipoprotein-associated coagulation inhibitor)	extracellular region [GO:0005576]	protease inhibitor activity [GO:0030414]; serine-type endopeptidase inhibitor activity [GO:0004867]	Complement and coagulation cascades [path:hsa04610]	blood coagulation [GO:0007596]	9
TGFBR2	transforming growth factor, beta receptor II (70/80kDa)	integral to membrane [GO:0016021]; membrane [GO:0016020]; receptor complex [GO:0043235]	ATP binding [GO:0005524]; magnesium ion binding [GO:0000287]; manganese ion binding [GO:0030145]; nucleotide binding [GO:0000166]; protein binding [GO:0005515]; receptor activity [GO:0004872]; transferase activity [GO:0016740]; transforming growth factor beta receptor activity, type II [GO:0005026]	MAPK signaling pathway [path:hsa04010]; Cytokine-cytokine receptor interaction [path:hsa04060]; TGF-beta signaling pathway [path:hsa04350]; Adherens junction [path:hsa04520]; Colorectal cancer [path:hsa05210]; Pancreatic cancer [path:hsa05212]; Chronic myeloid leukemia [path:hsa05220]	positive regulation of cell proliferation [GO:0008284]; protein amino acid phosphorylation [GO:0006468]; transmembrane receptor protein serine/threonine kinase signaling pathway [GO:0007178]	9
THBD	thrombomodulin	extracellular space [GO:0005615]; integral to plasma membrane [GO:0005887]; plasma membrane [GO:0005886]	calcium ion binding [GO:0005509]; protein binding [GO:0005515]; transmembrane receptor activity [GO:0004888]	Complement and coagulation cascades [path:hsa04610]	blood coagulation [GO:0007596]; embryonic development [GO:0009790]; female pregnancy [GO:0007565]; response to cAMP [GO:0051591]; response to lipopolysaccharide [GO:0032496]; response to X-ray [GO:0010165]	9
CCL13	chemokine (C-C motif) ligand 13	extracellular region [GO:0005576]; extracellular space [GO:0005615]; membrane [GO:0016020]	chemokine activity [GO:0008009]; chemokine receptor activity [GO:0004950]; signal transducer activity [GO:0004871]	Cytokine-cytokine receptor interaction [path:hsa04060]	cell-cell signaling [GO:0007267]; cellular calcium ion homeostasis [GO:0006874]; chemotaxis [GO:0006935]; immune response [GO:0006955]; inflammatory response [GO:0006954]; signal transduction [GO:0007165]	8
CCR2	chemokine (C-C motif) receptor 2	cytoplasm [GO:0005737]; integral to plasma membrane [GO:0005887]; plasma membrane [GO:0005886]; soluble fraction [GO:0005625]	C-C chemokine receptor activity [GO:0016493]; CCR2 chemokine receptor binding [GO:0031727]; receptor activity [GO:0004872]; rhodopsin-like receptor activity [GO:0001584]	Cytokine-cytokine receptor interaction [path:hsa04060]	cellular defense response [GO:0006968]; chemotaxis [GO:0006935]; cytokine and chemokine mediated signaling pathway [GO:0019221]; elevation of cytosolic calcium ion concentration [GO:0007204]; G-protein coupled receptor protein signaling pathway [GO:0007186]; immune response [GO:0006955]; inflammatory response [GO:0006954]; JAK-STAT cascade [GO:0007259]; negative regulation of adenylate cyclase ac…	8
CDH1	cadherin 1, type 1, E-cadherin (epithelial)	actin cytoskeleton [GO:0015629]; cell junction [GO:0030054]; cell-cell adherens junction [GO:0005913]; integral to membrane [GO:0016021]; lateral plasma membrane [GO:0016328]; membrane [GO:0016020]; perinuclear region of cytoplasm [GO:0048471]; plasma membrane [GO:0005886]	calcium ion binding [GO:0005509]; cell adhesion molecule binding [GO:0050839]; protein binding [GO:0005515]; transcription activator activity [GO:0016563]	Cell adhesion molecules (CAMs) [path:hsa04514]; Adherens junction [path:hsa04520]; Pathogenic Escherichia coli infection [path:hsa05130]; [path:hsa05131]; Endometrial cancer [path:hsa05213]; Thyroid cancer [path:hsa05216]; Melanoma [path:hsa05218]; Bladder cancer [path:hsa05219]	cell adhesion [GO:0007155]; homophilic cell adhesion [GO:0007156]; positive regulation of transcription factor import into nucleus [GO:0042993]	8
CXCL10	chemokine (C-X-C motif) ligand 10	extracellular region [GO:0005576]; extracellular space [GO:0005615]; soluble fraction [GO:0005625]	cAMP-dependent protein kinase regulator activity [GO:0008603]; chemokine activity [GO:0008009]	Cytokine-cytokine receptor interaction [path:hsa04060]; Toll-like receptor signaling pathway [path:hsa04620]	blood circulation [GO:0008015]; cell motility [GO:0006928]; cell surface receptor linked signal transduction [GO:0007166]; cell-cell signaling [GO:0007267]; chemotaxis [GO:0006935]; immune response [GO:0006955]; inflammatory response [GO:0006954]; muscle development [GO:0007517]; positive regulation of cell proliferation [GO:0008284]	8
FGA	fibrinogen alpha chain	extracellular region [GO:0005576]; fibrinogen complex [GO:0005577]; soluble fraction [GO:0005625]	protein binding, bridging [GO:0030674]; receptor binding [GO:0005102]	Complement and coagulation cascades [path:hsa04610]	platelet activation [GO:0030168]; positive regulation of cell proliferation [GO:0008284]; protein polymerization [GO:0051258]; regulation of blood pressure [GO:0008217]; signal transduction [GO:0007165]; tissue regeneration [GO:0042246]	8
GATA2	GATA binding protein 2	nucleus [GO:0005634]	metal ion binding [GO:0046872]; protein binding [GO:0005515]; sequence-specific DNA binding [GO:0043565]; transcription factor activity [GO:0003700]; zinc ion binding [GO:0008270]	null	cell fate determination [GO:0001709]; cell maturation [GO:0048469]; neuron differentiation [GO:0030182]; phagocytosis [GO:0006909]; pituitary gland development [GO:0021983]; positive regulation of phagocytosis [GO:0050766]; regulation of transcription, DNA-dependent [GO:0006355]; transcription [GO:0006350]; transcription from RNA polymerase II promoter [GO:0006366]	8
MBP	myelin basic protein	membrane [GO:0016020]; myelin sheath [GO:0043209]	structural constituent of myelin sheath [GO:0019911]	null	axon ensheathment [GO:0008366]; central nervous system development [GO:0007417]; immune response [GO:0006955]; synaptic transmission [GO:0007268]	8
MEF2A	myocyte enhancer factor 2A	nucleus [GO:0005634]	sequence-specific DNA binding [GO:0043565]; transcription coactivator activity [GO:0003713]; transcription factor activity [GO:0003700]	null	muscle development [GO:0007517]; regulation of transcription, DNA-dependent [GO:0006355]; transcription [GO:0006350]; transcription from RNA polymerase II promoter [GO:0006366]	8
MEF2C	myocyte enhancer factor 2C	nucleus [GO:0005634]	RNA polymerase II transcription factor activity [GO:0003702]; sequence-specific DNA binding [GO:0043565]; transcription coactivator activity [GO:0003713]; transcription factor activity [GO:0003700]	MAPK signaling pathway [path:hsa04010]	blood vessel development [GO:0001568]; blood vessel remodeling [GO:0001974]; chondrocyte differentiation [GO:0002062]; endochondral ossification [GO:0001958]; heart development [GO:0007507]; muscle development [GO:0007517]; nervous system development [GO:0007399]; osteoblast differentiation [GO:0001649]; positive regulation of transcription [GO:0045941]; positive regulation of transcription from …	8
MMP1	matrix metallopeptidase 1 (interstitial collagenase)	extracellular region [GO:0005576]; extracellular space [GO:0005615]; proteinaceous extracellular matrix [GO:0005578]	calcium ion binding [GO:0005509]; interstitial collagenase activity [GO:0004232]; zinc ion binding [GO:0008270]	PPAR signaling pathway [path:hsa03320]; Bladder cancer [path:hsa05219]	collagen catabolic process [GO:0030574]; metabolic process [GO:0008152]; proteolysis [GO:0006508]	8
MSN	moesin	cytoplasm [GO:0005737]; cytoskeleton [GO:0005856]; extrinsic to membrane [GO:0019898]; plasma membrane [GO:0005886]	cytoskeletal protein binding [GO:0008092]; receptor binding [GO:0005102]; structural constituent of cytoskeleton [GO:0005200]	Leukocyte transendothelial migration [path:hsa04670]; Regulation of actin cytoskeleton [path:hsa04810]	cell motility [GO:0006928]	8
PTEN	phosphatase and tensin homolog (mutated in multiple advanced cancers 1)	cytoplasm [GO:0005737]	hydrolase activity [GO:0016787]; inositol-1,3,4,5-tetrakisphosphate 3-phosphatase activity [GO:0051717]; lipid binding [GO:0008289]; PDZ domain binding [GO:0030165]; phosphatidylinositol-3,4,5-trisphosphate 3-phosphatase activity [GO:0016314]; phosphatidylinositol-3,4-bisphosphate 3-phosphatase activity [GO:0051800]; phosphatidylinositol-3-phosphatase activity [GO:0004438]; platelet-derived growt…	Inositol phosphate metabolism [path:hsa00562]; Phosphatidylinositol signaling system [path:hsa04070]; [path:hsa04115]; Focal adhesion [path:hsa04510]; Tight junction [path:hsa04530]; Endometrial cancer [path:hsa05213]; Glioma [path:hsa05214]; Prostate cancer [path:hsa05215]; Melanoma [path:hsa05218]; Small cell lung cancer [path:hsa05222]	angiogenesis [GO:0001525]; cardiac muscle development [GO:0048738]; cell cycle [GO:0007049]; cell proliferation [GO:0008283]; central nervous system development [GO:0007417]; endothelial cell migration [GO:0043542]; induction of apoptosis [GO:0006917]; inositol phosphate dephosphorylation [GO:0046855]; lipid metabolic process [GO:0006629]; negative regulation of apoptosis [GO:0043066]; negative r…	8
SDC2	syndecan 2	integral to plasma membrane [GO:0005887]; membrane [GO:0016020]	cytoskeletal protein binding [GO:0008092]; molecular_function [GO:0003674]	ECM-receptor interaction [path:hsa04512]; Cell adhesion molecules (CAMs) [path:hsa04514]	biological_process [GO:0008150]	8
SERPINA5	serpin peptidase inhibitor, clade A (alpha-1 antiproteinase, antitrypsin), member 5	extracellular region [GO:0005576]; membrane [GO:0016020]; protein complex [GO:0043234]	acrosin binding [GO:0032190]; heparin binding [GO:0008201]; protein binding [GO:0005515]; serine-type endopeptidase inhibitor activity [GO:0004867]	Complement and coagulation cascades [path:hsa04610]	fusion of sperm to egg plasma membrane [GO:0007342]; negative regulation of proteolysis [GO:0045861]; spermatogenesis [GO:0007283]	8
SPARC	secreted protein, acidic, cysteine-rich (osteonectin)	basement membrane [GO:0005604]; extracellular region [GO:0005576]	calcium ion binding [GO:0005509]; collagen binding [GO:0005518]; copper ion binding [GO:0005507]	null	ossification [GO:0001503]; transmembrane receptor protein tyrosine kinase signaling pathway [GO:0007169]	8
TNFSF10	tumor necrosis factor (ligand) superfamily, member 10	extracellular space [GO:0005615]; integral to plasma membrane [GO:0005887]; membrane [GO:0016020]; soluble fraction [GO:0005625]	cytokine activity [GO:0005125]; metal ion binding [GO:0046872]; signal transducer activity [GO:0004871]; tumor necrosis factor receptor binding [GO:0005164]; zinc ion binding [GO:0008270]	Cytokine-cytokine receptor interaction [path:hsa04060]; Apoptosis [path:hsa04210]; Natural killer cell mediated cytotoxicity [path:hsa04650]	apoptosis [GO:0006915]; cell-cell signaling [GO:0007267]; immune response [GO:0006955]; induction of apoptosis [GO:0006917]; positive regulation of I-kappaB kinase/NF-kappaB cascade [GO:0043123]; signal transduction [GO:0007165]	8
VWF	von Willebrand factor	endoplasmic reticulum [GO:0005783]; extracellular region [GO:0005576]; platelet alpha granule [GO:0031091]; proteinaceous extracellular matrix [GO:0005578]; Weibel-Palade body [GO:0033093]	chaperone binding [GO:0051087]; collagen binding [GO:0005518]; glycoprotein binding [GO:0001948]; immunoglobulin binding [GO:0019865]; integrin binding [GO:0005178]; protease binding [GO:0002020]; protein homodimerization activity [GO:0042803]; protein N-terminus binding [GO:0047485]	ECM-receptor interaction [path:hsa04512]; Complement and coagulation cascades [path:hsa04610]	cell-substrate adhesion [GO:0031589]; platelet activation [GO:0030168]; protein homooligomerization [GO:0051260]; response to wounding [GO:0009611]	8
ANXA2	annexin A2	basement membrane [GO:0005604]; extracellular region [GO:0005576]; melanosome [GO:0042470]; plasma membrane [GO:0005886]; soluble fraction [GO:0005625]	calcium ion binding [GO:0005509]; calcium-dependent phospholipid binding [GO:0005544]; cytoskeletal protein binding [GO:0008092]; phospholipase inhibitor activity [GO:0004859]	null	skeletal development [GO:0001501]	7
CCL11	chemokine (C-C motif) ligand 11	extracellular region [GO:0005576]; extracellular space [GO:0005615]	chemokine activity [GO:0008009]	Cytokine-cytokine receptor interaction [path:hsa04060]; Asthma [path:hsa05310]	cell adhesion [GO:0007155]; cell-cell signaling [GO:0007267]; cellular calcium ion homeostasis [GO:0006874]; cellular defense response [GO:0006968]; chemotaxis [GO:0006935]; immune response [GO:0006955]; inflammatory response [GO:0006954]; protein amino acid phosphorylation [GO:0006468]; response to radiation [GO:0009314]; response to virus [GO:0009615]; signal transduction [GO:0007165]	7
EPOR	erythropoietin receptor	extracellular region [GO:0005576]; integral to plasma membrane [GO:0005887]; intracellular [GO:0005622]; plasma membrane [GO:0005886]	erythropoietin receptor activity [GO:0004900]; guanyl-nucleotide exchange factor activity [GO:0005085]; protein binding [GO:0005515]	Cytokine-cytokine receptor interaction [path:hsa04060]; Jak-STAT signaling pathway [path:hsa04630]; Hematopoietic cell lineage [path:hsa04640]	brain development [GO:0007420]; elevation of cytosolic calcium ion concentration [GO:0007204]; heart development [GO:0007507]; signal transduction [GO:0007165]; small GTPase mediated signal transduction [GO:0007264]	7
FBLN2	fibulin 2	extracellular region [GO:0005576]; proteinaceous extracellular matrix [GO:0005578]	calcium ion binding [GO:0005509]; extracellular matrix structural constituent [GO:0005201]	null	null	7
FURIN	furin (paired basic amino acid cleaving enzyme)	Golgi apparatus [GO:0005794]; integral to membrane [GO:0016021]; plasma membrane [GO:0005886]; trans-Golgi network transport vesicle [GO:0030140]	calcium ion binding [GO:0005509]; furin activity [GO:0004276]; peptidase activity [GO:0008233]; protein binding [GO:0005515]; subtilase activity [GO:0004289]	null	cell-cell signaling [GO:0007267]; negative regulation of low-density lipoprotein receptor catabolic process [GO:0032804]; proteolysis [GO:0006508]; signal peptide processing [GO:0006465]	7
HSPG2	heparan sulfate proteoglycan 2	basement membrane [GO:0005604]; extracellular region [GO:0005576]; extracellular space [GO:0005615]	protein binding [GO:0005515]	ECM-receptor interaction [path:hsa04512]	cell adhesion [GO:0007155]	7
JAK2	Janus kinase 2 (a protein tyrosine kinase)	cytoskeleton [GO:0005856]; lipid raft [GO:0045121]; membrane [GO:0016020]	ATP binding [GO:0005524]; Janus kinase activity [GO:0004718]; non-membrane spanning protein tyrosine kinase activity [GO:0004715]; nucleotide binding [GO:0000166]; protein-tyrosine kinase activity [GO:0004713]; receptor binding [GO:0005102]; SH2 domain binding [GO:0042169]; transferase activity [GO:0016740]	Jak-STAT signaling pathway [path:hsa04630]; Adipocytokine signaling pathway [path:hsa04920]	apoptosis [GO:0006915]; cell motility [GO:0006928]; enzyme linked receptor protein signaling pathway [GO:0007167]; intracellular signaling cascade [GO:0007242]; mesoderm development [GO:0007498]; myeloid cell differentiation [GO:0030099]; negative regulation of cell proliferation [GO:0008285]; protein amino acid phosphorylation [GO:0006468]; STAT protein nuclear translocation [GO:0007262]; tyrosi…	7
LCK	lymphocyte-specific protein tyrosine kinase	cytoplasm [GO:0005737]; lipid raft [GO:0045121]; pericentriolar material [GO:0000242]; plasma membrane [GO:0005886]	ATP binding [GO:0005524]; ATPase binding [GO:0051117]; CD4 receptor binding [GO:0042609]; CD8 receptor binding [GO:0042610]; glycoprotein binding [GO:0001948]; non-membrane spanning protein tyrosine kinase activity [GO:0004715]; nucleotide binding [GO:0000166]; phosphoinositide 3-kinase binding [GO:0043548]; protein binding [GO:0005515]; protein C-terminus binding [GO:0008022]; protein kinase bin…	Natural killer cell mediated cytotoxicity [path:hsa04650]; T cell receptor signaling pathway [path:hsa04660]	caspase activation [GO:0006919]; cellular zinc ion homeostasis [GO:0006882]; hemopoiesis [GO:0030097]; induction of apoptosis [GO:0006917]; intracellular signaling cascade [GO:0007242]; positive regulation of T cell activation [GO:0050870]; positive regulation of T cell receptor signaling pathway [GO:0050862]; protein amino acid phosphorylation [GO:0006468]; Ras protein signal transduction [GO:00…	7
PDPK1	3-phosphoinositide dependent protein kinase-1	cytoplasm [GO:0005737]; plasma membrane [GO:0005886]	3-phosphoinositide-dependent protein kinase activity [GO:0004676]; ATP binding [GO:0005524]; cysteine-type endopeptidase activity [GO:0004197]; nucleotide binding [GO:0000166]; protein binding [GO:0005515]; protein kinase activity [GO:0004672]; protein serine/threonine kinase activity [GO:0004674]; transferase activity [GO:0016740]	PPAR signaling pathway [path:hsa03320]; mTOR signaling pathway [path:hsa04150]; Focal adhesion [path:hsa04510]; Insulin signaling pathway [path:hsa04910]; Endometrial cancer [path:hsa05213]; Prostate cancer [path:hsa05215]; Non-small cell lung cancer [path:hsa05223]	actin cytoskeleton organization and biogenesis [GO:0030036]; insulin receptor signaling pathway [GO:0008286]; intracellular signaling cascade [GO:0007242]; protein amino acid phosphorylation [GO:0006468]; proteolysis [GO:0006508]	7
PIN1	protein (peptidylprolyl cis/trans isomerase) NIMA-interacting 1	nucleus [GO:0005634]	isomerase activity [GO:0016853]; peptidyl-prolyl cis-trans isomerase activity [GO:0003755]; protein binding [GO:0005515]	null	cell cycle [GO:0007049]; protein folding [GO:0006457]; regulation of mitosis [GO:0007088]	7
PRKD1	protein kinase D1	cytosol [GO:0005829]; Golgi apparatus [GO:0005794]; integral to plasma membrane [GO:0005887]; plasma membrane [GO:0005886]	ATP binding [GO:0005524]; atypical protein kinase C activity [GO:0004700]; diacylglycerol binding [GO:0019992]; metal ion binding [GO:0046872]; nucleotide binding [GO:0000166]; protein binding [GO:0005515]; transferase activity [GO:0016740]; zinc ion binding [GO:0008270]	null	cell proliferation [GO:0008283]; intracellular signaling cascade [GO:0007242]; protein amino acid phosphorylation [GO:0006468]	7
SERPINB2	serpin peptidase inhibitor, clade B (ovalbumin), member 2	cytoplasm [GO:0005737]; extracellular region [GO:0005576]	plasminogen activator activity [GO:0008243]; serine-type endopeptidase inhibitor activity [GO:0004867]	null	anti-apoptosis [GO:0006916]	7
THBS2	thrombospondin 2	extracellular region [GO:0005576]; proteinaceous extracellular matrix [GO:0005578]	calcium ion binding [GO:0005509]; heparin binding [GO:0008201]; protein binding [GO:0005515]; structural molecule activity [GO:0005198]	TGF-beta signaling pathway [path:hsa04350]; ECM-receptor interaction [path:hsa04512]	cell adhesion [GO:0007155]	7
TP63	tumor protein p63	nucleus [GO:0005634]	identical protein binding [GO:0042802]; metal ion binding [GO:0046872]; transcription activator activity [GO:0016563]; transcription factor activity [GO:0003700]; transcription repressor activity [GO:0016564]; zinc ion binding [GO:0008270]	null	apoptosis [GO:0006915]; induction of apoptosis [GO:0006917]; multicellular organismal development [GO:0007275]; negative regulation of cell growth [GO:0030308]; negative regulation of transcription, DNA-dependent [GO:0045892]; Notch signaling pathway [GO:0007219]; positive regulation of Notch signaling pathway [GO:0045747]; positive regulation of transcription, DNA-dependent [GO:0045893]; protein…	7
VCAN	versican	extracellular region [GO:0005576]; proteinaceous extracellular matrix [GO:0005578]	binding [GO:0005488]; calcium ion binding [GO:0005509]; hyaluronic acid binding [GO:0005540]; sugar binding [GO:0005529]	Cell adhesion molecules (CAMs) [path:hsa04514]	cell adhesion [GO:0007155]; cell recognition [GO:0008037]; multicellular organismal development [GO:0007275]	7
ARRB1	arrestin, beta 1	cytoplasm [GO:0005737]; heterotrimeric G-protein complex [GO:0005834]; membrane fraction [GO:0005624]; plasma membrane [GO:0005886]; soluble fraction [GO:0005625]	enzyme inhibitor activity [GO:0004857]; protein binding [GO:0005515]	MAPK signaling pathway [path:hsa04010]	response to stimulus [GO:0050896]; sensory perception [GO:0007600]; signal transduction [GO:0007165]	6
CCBP2	chemokine binding protein 2	integral to plasma membrane [GO:0005887]; plasma membrane [GO:0005886]	C-C chemokine receptor activity [GO:0016493]; C-X-C chemokine receptor activity [GO:0016494]; protein binding [GO:0005515]; receptor activity [GO:0004872]; rhodopsin-like receptor activity [GO:0001584]	null	chemotaxis [GO:0006935]; G-protein coupled receptor protein signaling pathway [GO:0007186]; immune response [GO:0006955]; multicellular organismal development [GO:0007275]; signal transduction [GO:0007165]	6
CCR1	chemokine (C-C motif) receptor 1	integral to plasma membrane [GO:0005887]; plasma membrane [GO:0005886]	C-C chemokine receptor activity [GO:0016493]; protein binding [GO:0005515]; receptor activity [GO:0004872]; rhodopsin-like receptor activity [GO:0001584]	Cytokine-cytokine receptor interaction [path:hsa04060]	cell adhesion [GO:0007155]; cell-cell signaling [GO:0007267]; chemotaxis [GO:0006935]; cytokine and chemokine mediated signaling pathway [GO:0019221]; elevation of cytosolic calcium ion concentration [GO:0007204]; G-protein signaling, coupled to cyclic nucleotide second messenger [GO:0007187]; immune response [GO:0006955]; inflammatory response [GO:0006954]	6
CCR3	chemokine (C-C motif) receptor 3	integral to membrane [GO:0016021]; integral to plasma membrane [GO:0005887]; plasma membrane [GO:0005886]	C-C chemokine receptor activity [GO:0016493]; protein binding [GO:0005515]; receptor activity [GO:0004872]; rhodopsin-like receptor activity [GO:0001584]	Cytokine-cytokine receptor interaction [path:hsa04060]	cell adhesion [GO:0007155]; cellular defense response [GO:0006968]; chemotaxis [GO:0006935]; elevation of cytosolic calcium ion concentration [GO:0007204]; G-protein coupled receptor protein signaling pathway [GO:0007186]; G-protein signaling, coupled to cAMP nucleotide second messenger [GO:0007188]; inflammatory response [GO:0006954]; signal transduction [GO:0007165]	6
CCRL1	chemokine (C-C motif) receptor-like 1	integral to plasma membrane [GO:0005887]; plasma membrane [GO:0005886]	C-C chemokine receptor activity [GO:0016493]; receptor activity [GO:0004872]; rhodopsin-like receptor activity [GO:0001584]	null	chemotaxis [GO:0006935]; G-protein coupled receptor protein signaling pathway [GO:0007186]; immune response [GO:0006955]; signal transduction [GO:0007165]	6
CD47	CD47 molecule	integral to plasma membrane [GO:0005887]; plasma membrane [GO:0005886]	protein binding [GO:0005515]	ECM-receptor interaction [path:hsa04512]	cell adhesion [GO:0007155]; cell-matrix adhesion [GO:0007160]; integrin-mediated signaling pathway [GO:0007229]; positive regulation of cell proliferation [GO:0008284]; positive regulation of cell-cell adhesion [GO:0022409]; positive regulation of T cell activation [GO:0050870]	6
COL7A1	collagen, type VII, alpha 1 (epidermolysis bullosa, dystrophic, dominant and recessive)	basement membrane [GO:0005604]; collagen type VII [GO:0005590]; cytoplasm [GO:0005737]; extracellular region [GO:0005576]	protein binding [GO:0005515]; serine-type endopeptidase inhibitor activity [GO:0004867]; structural molecule activity [GO:0005198]	null	cell adhesion [GO:0007155]; epidermis development [GO:0008544]; phosphate transport [GO:0006817]	6
CTSG	cathepsin G	insoluble fraction [GO:0005626]	cathepsin G activity [GO:0004261]; peptidase activity [GO:0008233]	Neuroactive ligand-receptor interaction [path:hsa04080]; Renin-angiotensin system [path:hsa04614]	immune response [GO:0006955]; proteolysis [GO:0006508]	6
CXCR3	chemokine (C-X-C motif) receptor 3	cytoplasm [GO:0005737]; integral to plasma membrane [GO:0005887]; plasma membrane [GO:0005886]	C-C chemokine receptor activity [GO:0016493]; C-X-C chemokine receptor activity [GO:0016494]; receptor activity [GO:0004872]; rhodopsin-like receptor activity [GO:0001584]	Cytokine-cytokine receptor interaction [path:hsa04060]	cell adhesion [GO:0007155]; cell motility [GO:0006928]; chemotaxis [GO:0006935]; elevation of cytosolic calcium ion concentration [GO:0007204]; G-protein coupled receptor protein signaling pathway [GO:0007186]; signal transduction [GO:0007165]	6
EWSR1	Ewing sarcoma breakpoint region 1	cell surface [GO:0009986]; cytoplasm [GO:0005737]; intracellular [GO:0005622]; nucleus [GO:0005634]	calmodulin binding [GO:0005516]; metal ion binding [GO:0046872]; nucleic acid binding [GO:0003676]; nucleotide binding [GO:0000166]; RNA binding [GO:0003723]; sequence-specific DNA binding [GO:0043565]; transcription factor activity [GO:0003700]; zinc ion binding [GO:0008270]	null	regulation of transcription, DNA-dependent [GO:0006355]; transcription [GO:0006350]	6
F2R	coagulation factor II (thrombin) receptor	Golgi apparatus [GO:0005794]; integral to plasma membrane [GO:0005887]; plasma membrane [GO:0005886]	receptor activity [GO:0004872]; receptor binding [GO:0005102]; rhodopsin-like receptor activity [GO:0001584]; thrombin receptor activity [GO:0015057]	Calcium signaling pathway [path:hsa04020]; Neuroactive ligand-receptor interaction [path:hsa04080]; Complement and coagulation cascades [path:hsa04610]; Regulation of actin cytoskeleton [path:hsa04810]	anatomical structure morphogenesis [GO:0009653]; apoptosis [GO:0006915]; blood coagulation [GO:0007596]; caspase activation [GO:0006919]; cell motility [GO:0006928]; G-protein coupled receptor protein signaling pathway [GO:0007186]; multicellular organismal development [GO:0007275]; positive regulation of I-kappaB kinase/NF-kappaB cascade [GO:0043123]; response to wounding [GO:0009611]; signal tr…	6
IGFBP5	insulin-like growth factor binding protein 5	endoplasmic reticulum [GO:0005783]; extracellular region [GO:0005576]	insulin-like growth factor binding [GO:0005520]	null	regulation of cell growth [GO:0001558]; signal transduction [GO:0007165]	6
IL6ST	interleukin 6 signal transducer (gp130, oncostatin M receptor)	extracellular region [GO:0005576]; integral to plasma membrane [GO:0005887]; plasma membrane [GO:0005886]	interleukin-6 receptor activity [GO:0004915]; oncostatin-M receptor activity [GO:0004924]; protein binding [GO:0005515]; receptor activity [GO:0004872]	Cytokine-cytokine receptor interaction [path:hsa04060]; Jak-STAT signaling pathway [path:hsa04630]	cell surface receptor linked signal transduction [GO:0007166]; immune response [GO:0006955]	6
IL8	interleukin 8	extracellular region [GO:0005576]; extracellular space [GO:0005615]	chemokine activity [GO:0008009]; interleukin-8 receptor binding [GO:0005153]; protein binding [GO:0005515]	Toll-like receptor signaling pathway [path:hsa04620]; Epithelial cell signaling in Helicobacter pylori infection [path:hsa05120]; Bladder cancer [path:hsa05219]	angiogenesis [GO:0001525]; calcium-mediated signaling [GO:0019722]; cell cycle arrest [GO:0007050]; cell motility [GO:0006928]; cell-cell signaling [GO:0007267]; chemotaxis [GO:0006935]; G-protein coupled receptor protein signaling pathway [GO:0007186]; immune response [GO:0006955]; induction of positive chemotaxis [GO:0050930]; inflammatory response [GO:0006954]; intracellular signaling cascade …	6
INS	insulin	extracellular region [GO:0005576]	hormone activity [GO:0005179]; insulin receptor binding [GO:0005158]; insulin-like growth factor binding [GO:0005520]; protein binding [GO:0005515]	Regulation of autophagy [path:hsa04140]; mTOR signaling pathway [path:hsa04150]; Regulation of actin cytoskeleton [path:hsa04810]; Insulin signaling pathway [path:hsa04910]; Type II diabetes mellitus [path:hsa04930]; Type I diabetes mellitus [path:hsa04940]; Maturity onset diabetes of the young [path:hsa04950]; Dentatorubropallidoluysian atrophy (DRPLA) [path:hsa05050]; Prostate cancer [path:hsa0…	acute-phase response [GO:0006953]; alpha-beta T cell activation [GO:0046631]; carbohydrate metabolic process [GO:0005975]; cell death [GO:0008219]; cell surface receptor linked signal transduction [GO:0007166]; cell-cell signaling [GO:0007267]; generation of precursor metabolites and energy [GO:0006091]; glucose metabolic process [GO:0006006]; glucose transport [GO:0015758]; negative regulation o…	6
IRF3	interferon regulatory factor 3	cytoplasm [GO:0005737]; intracellular [GO:0005622]; nucleus [GO:0005634]	RNA polymerase II transcription factor activity [GO:0003702]; transcription cofactor activity [GO:0003712]; transcription factor activity [GO:0003700]	Toll-like receptor signaling pathway [path:hsa04620]	regulation of transcription, DNA-dependent [GO:0006355]; response to virus [GO:0009615]; transcription [GO:0006350]; transcription from RNA polymerase II promoter [GO:0006366]	6
ITGA4	integrin, alpha 4 (antigen CD49D, alpha 4 subunit of VLA-4 receptor)	integral to membrane [GO:0016021]; integrin complex [GO:0008305]; membrane [GO:0016020]	calcium ion binding [GO:0005509]; identical protein binding [GO:0042802]; receptor activity [GO:0004872]	Focal adhesion [path:hsa04510]; ECM-receptor interaction [path:hsa04512]; Cell adhesion molecules (CAMs) [path:hsa04514]; Hematopoietic cell lineage [path:hsa04640]; Leukocyte transendothelial migration [path:hsa04670]; Regulation of actin cytoskeleton [path:hsa04810]	cell adhesion [GO:0007155]; integrin-mediated signaling pathway [GO:0007229]	6
MEF2D	myocyte enhancer factor 2D	nucleus [GO:0005634]	nucleotide binding [GO:0000166]; sequence-specific DNA binding [GO:0043565]; transcription coactivator activity [GO:0003713]; transcription factor activity [GO:0003700]	null	muscle development [GO:0007517]; regulation of transcription, DNA-dependent [GO:0006355]; transcription [GO:0006350]; transcription from RNA polymerase II promoter [GO:0006366]	6
NR4A1	nuclear receptor subfamily 4, group A, member 1	nucleus [GO:0005634]	ligand-dependent nuclear receptor activity [GO:0004879]; metal ion binding [GO:0046872]; sequence-specific DNA binding [GO:0043565]; steroid hormone receptor activity [GO:0003707]; transcription factor activity [GO:0003700]; zinc ion binding [GO:0008270]	MAPK signaling pathway [path:hsa04010]	regulation of transcription, DNA-dependent [GO:0006355]; signal transduction [GO:0007165]; transcription [GO:0006350]	6
RAP1A	RAP1A, member of RAS oncogene family	intracellular [GO:0005622]; plasma membrane [GO:0005886]	GTP binding [GO:0005525]; GTPase activity [GO:0003924]; nucleotide binding [GO:0000166]; protein binding [GO:0005515]	MAPK signaling pathway [path:hsa04010]; Focal adhesion [path:hsa04510]; Leukocyte transendothelial migration [path:hsa04670]; Long-term potentiation [path:hsa04720]; Renal cell carcinoma [path:hsa05211]	cell cycle [GO:0007049]; negative regulation of cell cycle [GO:0045786]; signal transduction [GO:0007165]; small GTPase mediated signal transduction [GO:0007264]	6
YY1	YY1 transcription factor	intracellular [GO:0005622]; nuclear matrix [GO:0016363]; nucleus [GO:0005634]; PcG protein complex [GO:0031519]; transcription factor complex [GO:0005667]	metal ion binding [GO:0046872]; protein binding [GO:0005515]; transcription coactivator activity [GO:0003713]; transcription corepressor activity [GO:0003714]; transcription factor activity [GO:0003700]; zinc ion binding [GO:0008270]	null	anterior/posterior pattern formation [GO:0009952]; camera-type eye morphogenesis [GO:0048593]; regulation of transcription from RNA polymerase II promoter [GO:0006357]; transcription [GO:0006350]	6
AKT1	v-akt murine thymoma viral oncogene homolog 1	cytoplasm [GO:0005737]; lamellipodium [GO:0030027]; nucleus [GO:0005634]; plasma membrane [GO:0005886]; spindle [GO:0005819]	ATP binding [GO:0005524]; identical protein binding [GO:0042802]; nucleotide binding [GO:0000166]; protein kinase activity [GO:0004672]; protein serine/threonine kinase activity [GO:0004674]; sugar:hydrogen ion symporter activity [GO:0005351]; transferase activity [GO:0016740]	MAPK signaling pathway [path:hsa04010]; ErbB signaling pathway [path:hsa04012]; mTOR signaling pathway [path:hsa04150]; Apoptosis [path:hsa04210]; VEGF signaling pathway [path:hsa04370]; Focal adhesion [path:hsa04510]; Tight junction [path:hsa04530]; Toll-like receptor signaling pathway [path:hsa04620]; Jak-STAT signaling pathway [path:hsa04630]; T cell receptor signaling pathway [path:hsa04660];…	activated T cell apoptosis [GO:0006924]; anagen [GO:0042640]; apoptotic mitochondrial changes [GO:0008637]; blood vessel development [GO:0001568]; carbohydrate metabolic process [GO:0005975]; carbohydrate transport [GO:0008643]; G-protein coupled receptor protein signaling pathway [GO:0007186]; germ cell development [GO:0007281]; glucose metabolic process [GO:0006006]; glucose transport [GO:00157…	5
APOH	apolipoprotein H (beta-2-glycoprotein I)	extracellular region [GO:0005576]	heparin binding [GO:0008201]; lipid transporter activity [GO:0005319]	null	defense response [GO:0006952]; regulation of blood coagulation [GO:0030193]	5
ARNT	aryl hydrocarbon receptor nuclear translocator	nucleus [GO:0005634]	aryl hydrocarbon receptor nuclear translocator activity [GO:0005061]; protein binding [GO:0005515]; receptor activity [GO:0004872]; signal transducer activity [GO:0004871]; transcription activator activity [GO:0016563]; transcription coactivator activity [GO:0003713]; transcription factor activity [GO:0003700]	Renal cell carcinoma [path:hsa05211]	protein import into nucleus, translocation [GO:0000060]; regulation of transcription, DNA-dependent [GO:0006355]; signal transduction [GO:0007165]	5
BAI1	brain-specific angiogenesis inhibitor 1	integral to plasma membrane [GO:0005887]; intercellular junction [GO:0005911]; membrane [GO:0016020]; plasma membrane [GO:0005886]	brain-specific angiogenesis inhibitor activity [GO:0016527]; G-protein coupled receptor activity [GO:0004930]; protein binding [GO:0005515]; receptor activity [GO:0004872]	[path:hsa04115]	axonogenesis [GO:0007409]; cell adhesion [GO:0007155]; negative regulation of cell proliferation [GO:0008285]; neuropeptide signaling pathway [GO:0007218]; peripheral nervous system development [GO:0007422]; signal transduction [GO:0007165]	5
CDC25A	cell division cycle 25 homolog A (S. pombe)	cellular_component [GO:0005575]; intracellular [GO:0005622]	hydrolase activity [GO:0016787]; protein binding [GO:0005515]; protein tyrosine phosphatase activity [GO:0004725]	Cell cycle [path:hsa04110]	cell cycle [GO:0007049]; cell division [GO:0051301]; cell proliferation [GO:0008283]; mitosis [GO:0007067]; protein amino acid dephosphorylation [GO:0006470]; regulation of cyclin-dependent protein kinase activity [GO:0000079]	5
DARC	Duffy blood group, chemokine receptor	integral to membrane [GO:0016021]; plasma membrane [GO:0005886]	chemokine receptor activity [GO:0004950]; receptor activity [GO:0004872]; rhodopsin-like receptor activity [GO:0001584]	null	defense response [GO:0006952]; G-protein coupled receptor protein signaling pathway [GO:0007186]; signal transduction [GO:0007165]	5
MAPK3	mitogen-activated protein kinase 3	cellular_component [GO:0005575]	ATP binding [GO:0005524]; MAP kinase activity [GO:0004707]; nucleotide binding [GO:0000166]; protein binding [GO:0005515]; protein kinase activity [GO:0004672]; protein serine/threonine kinase activity [GO:0004674]; transferase activity [GO:0016740]	MAPK signaling pathway [path:hsa04010]; ErbB signaling pathway [path:hsa04012]; mTOR signaling pathway [path:hsa04150]; Dorso-ventral axis formation [path:hsa04320]; TGF-beta signaling pathway [path:hsa04350]; Axon guidance [path:hsa04360]; VEGF signaling pathway [path:hsa04370]; Focal adhesion [path:hsa04510]; Adherens junction [path:hsa04520]; Gap junction [path:hsa04540]; Toll-like receptor si…	cell cycle [GO:0007049]; protein amino acid phosphorylation [GO:0006468]	5
MAPK7	mitogen-activated protein kinase 7	null	ATP binding [GO:0005524]; MAP kinase activity [GO:0004707]; nucleotide binding [GO:0000166]; protein binding [GO:0005515]; protein serine/threonine kinase activity [GO:0004674]; transferase activity [GO:0016740]	MAPK signaling pathway [path:hsa04010]; Gap junction [path:hsa04540]; GnRH signaling pathway [path:hsa04912]	cell cycle [GO:0007049]; protein amino acid phosphorylation [GO:0006468]; signal transduction [GO:0007165]	5
MATN2	matrilin 2	extracellular region [GO:0005576]; proteinaceous extracellular matrix [GO:0005578]	calcium ion binding [GO:0005509]; molecular_function [GO:0003674]	null	biological_process [GO:0008150]	5
MYOC	myocilin, trabecular meshwork inducible glucocorticoid response	cilium [GO:0005929]; extracellular region [GO:0005576]; extracellular space [GO:0005615]; membrane [GO:0016020]; rough endoplasmic reticulum [GO:0005791]	latrotoxin receptor activity [GO:0016524]; structural molecule activity [GO:0005198]	null	anatomical structure morphogenesis [GO:0009653]; visual perception [GO:0007601]	5
NF1	neurofibromin 1 (neurofibromatosis, von Recklinghausen disease, Watson disease)	axon [GO:0030424]; cellular_component [GO:0005575]; cytoplasm [GO:0005737]; dendrite [GO:0030425]; intracellular [GO:0005622]; nucleus [GO:0005634]	GTPase activator activity [GO:0005096]; molecular_function [GO:0003674]; protein binding [GO:0005515]; Ras GTPase activator activity [GO:0005099]	MAPK signaling pathway [path:hsa04010]	actin cytoskeleton organization and biogenesis [GO:0030036]; adrenal gland development [GO:0030325]; artery morphogenesis [GO:0048844]; biological_process [GO:0008150]; brain development [GO:0007420]; camera-type eye morphogenesis [GO:0048593]; cell cycle [GO:0007049]; cerebral cortex development [GO:0021987]; cognition [GO:0050890]; collagen fibril organization [GO:0030199]; forebrain astrocyte …	5
PDE3B	phosphodiesterase 3B, cGMP-inhibited	integral to membrane [GO:0016021]; membrane [GO:0016020]	cGMP-inhibited cyclic-nucleotide phosphodiesterase activity [GO:0004119]; hydrolase activity [GO:0016787]	Purine metabolism [path:hsa00230]; Insulin signaling pathway [path:hsa04910]	endocrine pancreas development [GO:0031018]; glucose homeostasis [GO:0042593]; regulation of insulin secretion [GO:0050796]; signal transduction [GO:0007165]	5
PDGFB	platelet-derived growth factor beta polypeptide (simian sarcoma viral (v-sis) oncogene homolog)	extracellular region [GO:0005576]; membrane [GO:0016020]	growth factor activity [GO:0008083]; platelet-derived growth factor receptor binding [GO:0005161]; protein binding [GO:0005515]	MAPK signaling pathway [path:hsa04010]; Cytokine-cytokine receptor interaction [path:hsa04060]; Focal adhesion [path:hsa04510]; Gap junction [path:hsa04540]; Regulation of actin cytoskeleton [path:hsa04810]; Renal cell carcinoma [path:hsa05211]; Glioma [path:hsa05214]; Prostate cancer [path:hsa05215]; Melanoma [path:hsa05218]	cell proliferation [GO:0008283]; response to wounding [GO:0009611]	5
PROC	protein C (inactivator of coagulation factors Va and VIIIa)	extracellular region [GO:0005576]; extracellular space [GO:0005615]	calcium ion binding [GO:0005509]; catalytic activity [GO:0003824]; peptidase activity [GO:0008233]; protein binding [GO:0005515]; protein C (activated) activity [GO:0003808]; serine-type endopeptidase activity [GO:0004252]	Complement and coagulation cascades [path:hsa04610]	blood coagulation [GO:0007596]; negative regulation of apoptosis [GO:0043066]; negative regulation of blood coagulation [GO:0030195]; proteolysis [GO:0006508]	5
SERPINA1	serpin peptidase inhibitor, clade A (alpha-1 antiproteinase, antitrypsin), member 1	extracellular region [GO:0005576]; extracellular space [GO:0005615]	peptidase activity [GO:0008233]; protein binding [GO:0005515]; serine-type endopeptidase inhibitor activity [GO:0004867]	Complement and coagulation cascades [path:hsa04610]	acute-phase response [GO:0006953]; blood coagulation [GO:0007596]	5
SERPINE2	serpin peptidase inhibitor, clade E (nexin, plasminogen activator inhibitor type 1), member 2	extracellular region [GO:0005576]	heparin binding [GO:0008201]; serine-type endopeptidase inhibitor activity [GO:0004867]	null	cell differentiation [GO:0030154]; multicellular organismal development [GO:0007275]; nervous system development [GO:0007399]; regulation of cell migration [GO:0030334]; regulation of proteolysis [GO:0030162]	5
TGFBI	transforming growth factor, beta-induced, 68kDa	extracellular region [GO:0005576]; extracellular space [GO:0005615]; proteinaceous extracellular matrix [GO:0005578]	integrin binding [GO:0005178]; protein binding [GO:0005515]	null	cell adhesion [GO:0007155]; cell proliferation [GO:0008283]; negative regulation of cell adhesion [GO:0007162]; response to stimulus [GO:0050896]; visual perception [GO:0007601]	5
TNFRSF11B	tumor necrosis factor receptor superfamily, member 11b (osteoprotegerin)	extracellular region [GO:0005576]; proteinaceous extracellular matrix [GO:0005578]	cytokine activity [GO:0005125]; protein binding [GO:0005515]; receptor activity [GO:0004872]	Cytokine-cytokine receptor interaction [path:hsa04060]	apoptosis [GO:0006915]; negative regulation of odontogenesis of dentine-containing teeth [GO:0042489]; signal transduction [GO:0007165]; skeletal development [GO:0001501]	5
EIF4E	eukaryotic translation initiation factor 4E	cytoplasm [GO:0005737]; eukaryotic translation initiation factor 4F complex [GO:0016281]	protein binding [GO:0005515]; RNA cap binding [GO:0000339]; translation initiation factor activity [GO:0003743]	Insulin signaling pathway [path:hsa04910]	regulation of translation [GO:0006417]; translational initiation [GO:0006413]	4
F12	coagulation factor XII (Hageman factor)	extracellular region [GO:0005576]	catalytic activity [GO:0003824]; coagulation factor XIa activity [GO:0003805]; coagulation factor XIIa activity [GO:0003806]; serine-type endopeptidase activity [GO:0004252]	Complement and coagulation cascades [path:hsa04610]	blood coagulation [GO:0007596]; fibrinolysis [GO:0042730]; proteolysis [GO:0006508]	4
GFAP	glial fibrillary acidic protein	cytoplasm [GO:0005737]; intermediate filament [GO:0005882]	structural constituent of cytoskeleton [GO:0005200]	Neurodegenerative Diseases [path:hsa01510]	null	4
HABP2	hyaluronan binding protein 2	extracellular region [GO:0005576]; extracellular space [GO:0005615]	glycosaminoglycan binding [GO:0005539]; peptidase activity [GO:0008233]; serine-type endopeptidase activity [GO:0004252]	null	cell adhesion [GO:0007155]; proteolysis [GO:0006508]	4
HHEX	hematopoietically expressed homeobox	nucleus [GO:0005634]	protein binding [GO:0005515]; sequence-specific DNA binding [GO:0043565]; transcription factor activity [GO:0003700]	Maturity onset diabetes of the young [path:hsa04950]	embryonic heart tube development [GO:0035050]; forebrain development [GO:0030900]; liver development [GO:0001889]; multicellular organismal development [GO:0007275]; regulation of cell proliferation [GO:0042127]; regulation of transcription, DNA-dependent [GO:0006355]; thyroid gland development [GO:0030878]	4
HOXA5	homeobox A5	nucleus [GO:0005634]	sequence-specific DNA binding [GO:0043565]; transcription factor activity [GO:0003700]	null	multicellular organism growth [GO:0035264]; pattern specification process [GO:0007389]; regulation of transcription, DNA-dependent [GO:0006355]; skeletal development [GO:0001501]; thyroid gland development [GO:0030878]	4
ITGA3	integrin, alpha 3 (antigen CD49C, alpha 3 subunit of VLA-3 receptor)	integral to membrane [GO:0016021]; integrin complex [GO:0008305]; membrane [GO:0016020]	calcium ion binding [GO:0005509]; protein binding [GO:0005515]; receptor activity [GO:0004872]	Focal adhesion [path:hsa04510]; ECM-receptor interaction [path:hsa04512]; Hematopoietic cell lineage [path:hsa04640]; Regulation of actin cytoskeleton [path:hsa04810]; Small cell lung cancer [path:hsa05222]	cell adhesion [GO:0007155]; cell-matrix adhesion [GO:0007160]; integrin-mediated signaling pathway [GO:0007229]	4
KRIT1	KRIT1, ankyrin repeat containing	cytoskeleton [GO:0005856]; membrane [GO:0016020]	protein binding [GO:0005515]; small GTPase regulator activity [GO:0005083]	null	small GTPase mediated signal transduction [GO:0007264]	4
MAPK11	mitogen-activated protein kinase 11	cellular_component [GO:0005575]	ATP binding [GO:0005524]; MAP kinase activity [GO:0004707]; MP kinase activity [GO:0008339]; nucleotide binding [GO:0000166]; protein binding [GO:0005515]; protein serine/threonine kinase activity [GO:0004674]; transferase activity [GO:0016740]	MAPK signaling pathway [path:hsa04010]; VEGF signaling pathway [path:hsa04370]; Toll-like receptor signaling pathway [path:hsa04620]; Fc epsilon RI signaling pathway [path:hsa04664]; Leukocyte transendothelial migration [path:hsa04670]; GnRH signaling pathway [path:hsa04912]; Epithelial cell signaling in Helicobacter pylori infection [path:hsa05120]	protein amino acid phosphorylation [GO:0006468]; protein kinase cascade [GO:0007243]; response to stress [GO:0006950]; signal transduction [GO:0007165]	4
MAPK8	mitogen-activated protein kinase 8	null	ATP binding [GO:0005524]; JUN kinase activity [GO:0004705]; MAP kinase activity [GO:0004707]; nucleotide binding [GO:0000166]; protein binding [GO:0005515]; protein serine/threonine kinase activity [GO:0004674]; transferase activity [GO:0016740]	MAPK signaling pathway [path:hsa04010]; ErbB signaling pathway [path:hsa04012]; Wnt signaling pathway [path:hsa04310]; Focal adhesion [path:hsa04510]; Toll-like receptor signaling pathway [path:hsa04620]; Fc epsilon RI signaling pathway [path:hsa04664]; Insulin signaling pathway [path:hsa04910]; GnRH signaling pathway [path:hsa04912]; Adipocytokine signaling pathway [path:hsa04920]; Type II diabe…	cell motility [GO:0006928]; JUN phosphorylation [GO:0007258]; negative regulation of apoptosis [GO:0043066]; protein amino acid phosphorylation [GO:0006468]; response to stress [GO:0006950]; response to UV [GO:0009411]; signal transduction [GO:0007165]	4
NPR1	natriuretic peptide receptor A/guanylate cyclase A (atrionatriuretic peptide receptor A)	integral to plasma membrane [GO:0005887]; membrane [GO:0016020]	ATP binding [GO:0005524]; chloride ion binding [GO:0031404]; guanylate cyclase activity [GO:0004383]; hormone binding [GO:0042562]; peptide receptor activity, G-protein coupled [GO:0008528]; protein-tyrosine kinase activity [GO:0004713]; receptor activity [GO:0004872]	Purine metabolism [path:hsa00230]; Riboflavin metabolism [path:hsa00740]; Folate biosynthesis [path:hsa00790]; Gap junction [path:hsa04540]; Long-term depression [path:hsa04730]	cell surface receptor linked signal transduction [GO:0007166]; cGMP biosynthetic process [GO:0006182]; diuresis [GO:0030146]; intracellular signaling cascade [GO:0007242]; natriuresis [GO:0030147]; negative regulation of angiogenesis [GO:0016525]; negative regulation of cell growth [GO:0030308]; protein amino acid phosphorylation [GO:0006468]; regulation of blood pressure [GO:0008217]; regulation…	4
OSM	oncostatin M	extracellular region [GO:0005576]; extracellular space [GO:0005615]	cytokine activity [GO:0005125]; oncostatin-M receptor binding [GO:0005147]	Cytokine-cytokine receptor interaction [path:hsa04060]; Jak-STAT signaling pathway [path:hsa04630]	apoptosis [GO:0006915]; behavioral response to pain [GO:0048266]; cell proliferation [GO:0008283]; cell-cell signaling [GO:0007267]; immune response [GO:0006955]; multicellular organismal development [GO:0007275]; negative regulation of cell proliferation [GO:0008285]; negative regulation of hormone secretion [GO:0046888]; peripheral nervous system development [GO:0007422]; regulation of cell gro…	4
PRKG1	protein kinase, cGMP-dependent, type I	cAMP-dependent protein kinase complex [GO:0005952]	ATP binding [GO:0005524]; cAMP-dependent protein kinase regulator activity [GO:0008603]; cGMP binding [GO:0030553]; cGMP-dependent protein kinase activity [GO:0004692]; nucleotide binding [GO:0000166]; protein serine/threonine kinase activity [GO:0004674]; transferase activity [GO:0016740]	Gap junction [path:hsa04540]; Long-term depression [path:hsa04730]; Olfactory transduction [path:hsa04740]	actin cytoskeleton organization and biogenesis [GO:0030036]; protein amino acid phosphorylation [GO:0006468]; regulation of smooth muscle contraction [GO:0006940]; signal transduction [GO:0007165]	4
RUNX3	runt-related transcription factor 3	nucleus [GO:0005634]	ATP binding [GO:0005524]; protein binding [GO:0005515]; transcription factor activity [GO:0003700]	null	cell proliferation [GO:0008283]; induction of apoptosis [GO:0006917]; negative regulation of cell cycle [GO:0045786]; negative regulation of epithelial cell proliferation [GO:0050680]; regulation of transcription, DNA-dependent [GO:0006355]; transcription from RNA polymerase II promoter [GO:0006366]	4
SERPINF1	serpin peptidase inhibitor, clade F (alpha-2 antiplasmin, pigment epithelium derived factor), member 1	extracellular region [GO:0005576]; melanosome [GO:0042470]	serine-type endopeptidase inhibitor activity [GO:0004867]	null	cell proliferation [GO:0008283]; multicellular organismal development [GO:0007275]; negative regulation of angiogenesis [GO:0016525]; positive regulation of neurogenesis [GO:0050769]	4
TNF	tumor necrosis factor (TNF superfamily, member 2)	extracellular region [GO:0005576]; extracellular space [GO:0005615]; integral to membrane [GO:0016021]; plasma membrane [GO:0005886]; soluble fraction [GO:0005625]	cytokine activity [GO:0005125]; protein binding [GO:0005515]; tumor necrosis factor receptor binding [GO:0005164]	MAPK signaling pathway [path:hsa04010]; Cytokine-cytokine receptor interaction [path:hsa04060]; Apoptosis [path:hsa04210]; TGF-beta signaling pathway [path:hsa04350]; Toll-like receptor signaling pathway [path:hsa04620]; Hematopoietic cell lineage [path:hsa04640]; Natural killer cell mediated cytotoxicity [path:hsa04650]; T cell receptor signaling pathway [path:hsa04660]; Fc epsilon RI signaling …	activation of NF-kappaB transcription factor [GO:0051092]; anti-apoptosis [GO:0006916]; apoptosis [GO:0006915]; calcium-mediated signaling [GO:0019722]; cell activation [GO:0001775]; cellular extravasation [GO:0045123]; defense response to bacterium [GO:0042742]; glucose metabolic process [GO:0006006]; humoral immune response [GO:0006959]; induction of apoptosis via death domain receptors [GO:000…	4
ANTXR2	anthrax toxin receptor 2	endoplasmic reticulum [GO:0005783]; endoplasmic reticulum membrane [GO:0005789]; extracellular region [GO:0005576]; integral to membrane [GO:0016021]; plasma membrane [GO:0005886]	metal ion binding [GO:0046872]; protein binding [GO:0005515]; receptor activity [GO:0004872]	null	null	3
BMP3	bone morphogenetic protein 3 (osteogenic)	extracellular region [GO:0005576]; extracellular space [GO:0005615]	cytokine activity [GO:0005125]; growth factor activity [GO:0008083]	null	cartilage development [GO:0051216]; cell differentiation [GO:0030154]; cell-cell signaling [GO:0007267]; multicellular organismal development [GO:0007275]; ossification [GO:0001503]	3
CCND1	cyclin D1	cellular_component [GO:0005575]; cyclin-dependent protein kinase holoenzyme complex [GO:0000307]; cytosol [GO:0005829]; intracellular [GO:0005622]; nucleus [GO:0005634]	cyclin-dependent protein kinase regulator activity [GO:0016538]; protein binding [GO:0005515]; protein kinase activity [GO:0004672]; protein kinase binding [GO:0019901]	Cell cycle [path:hsa04110]; [path:hsa04115]; Wnt signaling pathway [path:hsa04310]; Focal adhesion [path:hsa04510]; Jak-STAT signaling pathway [path:hsa04630]; Colorectal cancer [path:hsa05210]; Pancreatic cancer [path:hsa05212]; Endometrial cancer [path:hsa05213]; Glioma [path:hsa05214]; Prostate cancer [path:hsa05215]; Thyroid cancer [path:hsa05216]; Melanoma [path:hsa05218]; Bladder cancer [pa…	cell cycle [GO:0007049]; cell division [GO:0051301]; fat cell differentiation [GO:0045444]; G1/S transition of mitotic cell cycle [GO:0000082]; positive regulation of cyclin-dependent protein kinase activity [GO:0045737]; positive regulation of protein amino acid phosphorylation [GO:0001934]; protein amino acid phosphorylation [GO:0006468]; re-entry into mitotic cell cycle [GO:0000320]; response …	3
DPP4	dipeptidyl-peptidase 4 (CD26, adenosine deaminase complexing protein 2)	extracellular region [GO:0005576]; integral to membrane [GO:0016021]; intercellular canaliculus [GO:0046581]; plasma membrane [GO:0005886]	aminopeptidase activity [GO:0004177]; dipeptidyl-peptidase IV activity [GO:0004274]; prolyl oligopeptidase activity [GO:0004287]	null	immune response [GO:0006955]; proteolysis [GO:0006508]	3
GATA6	GATA binding protein 6	nucleus [GO:0005634]	chromatin binding [GO:0003682]; metal ion binding [GO:0046872]; protein binding [GO:0005515]; RNA polymerase II transcription factor activity, enhancer binding [GO:0003705]; sequence-specific DNA binding [GO:0043565]; transcription activator activity [GO:0016563]; zinc ion binding [GO:0008270]	null	liver development [GO:0001889]; muscle development [GO:0007517]; positive regulation of transcription [GO:0045941]; positive regulation of transcription from RNA polymerase II promoter [GO:0045944]; regulation of transcription, DNA-dependent [GO:0006355]; transcription [GO:0006350]	3
GHRL	ghrelin/obestatin preprohormone	axon [GO:0030424]; cytoplasm [GO:0005737]; extracellular region [GO:0005576]; extracellular space [GO:0005615]	ghrelin receptor binding [GO:0031768]; growth hormone-releasing hormone activity [GO:0016608]; protein tyrosine kinase activator activity [GO:0030296]	null	actin polymerization and/or depolymerization [GO:0008154]; activation of MAPK activity [GO:0000187]; adult feeding behavior [GO:0008343]; cartilage development [GO:0051216]; cortisol secretion [GO:0043400]; decidualization [GO:0046697]; dendrite development [GO:0016358]; elevation of cytosolic calcium ion concentration [GO:0007204]; G-protein coupled receptor protein signaling pathway [GO:0007186…	3
IGFBP7	insulin-like growth factor binding protein 7	extracellular region [GO:0005576]	insulin-like growth factor binding [GO:0005520]	null	negative regulation of cell proliferation [GO:0008285]; regulation of cell growth [GO:0001558]	3
ITGB1BP1	integrin beta 1 binding protein 1	cytoplasm [GO:0005737]; cytosol [GO:0005829]; lamellipodium [GO:0030027]; membrane [GO:0016020]; ruffle [GO:0001726]	protein C-terminus binding [GO:0008022]	null	cell adhesion [GO:0007155]; cell migration [GO:0016477]; cell-matrix adhesion [GO:0007160]; protein kinase cascade [GO:0007243]	3
JAG1	jagged 1 (Alagille syndrome)	extracellular region [GO:0005576]; integral to plasma membrane [GO:0005887]; plasma membrane [GO:0005886]	calcium ion binding [GO:0005509]; growth factor activity [GO:0008083]; Notch binding [GO:0005112]; protein binding [GO:0005515]; structural molecule activity [GO:0005198]	Notch signaling pathway [path:hsa04330]	angiogenesis [GO:0001525]; auditory receptor cell differentiation [GO:0042491]; cell communication [GO:0007154]; cell fate determination [GO:0001709]; endothelial cell differentiation [GO:0045446]; hemopoiesis [GO:0030097]; inner ear development [GO:0048839]; keratinocyte differentiation [GO:0030216]; morphogenesis of an epithelial sheet [GO:0002011]; multicellular organismal development [GO:0007…	3
KLF4	Kruppel-like factor 4 (gut)	intracellular [GO:0005622]; nucleus [GO:0005634]	metal ion binding [GO:0046872]; nucleic acid binding [GO:0003676]; transcription activator activity [GO:0016563]; transcription factor activity [GO:0003700]; transcription repressor activity [GO:0016564]; zinc ion binding [GO:0008270]	null	mesodermal cell fate determination [GO:0007500]; negative regulation of cell proliferation [GO:0008285]; negative regulation of transcription, DNA-dependent [GO:0045892]; transcription [GO:0006350]	3
LIMK1	LIM domain kinase 1	cytoplasm [GO:0005737]; focal adhesion [GO:0005925]; nucleus [GO:0005634]	ATP binding [GO:0005524]; metal ion binding [GO:0046872]; nucleotide binding [GO:0000166]; protein binding [GO:0005515]; protein heterodimerization activity [GO:0046982]; protein kinase activity [GO:0004672]; protein serine/threonine kinase activity [GO:0004674]; protein-tyrosine kinase activity [GO:0004713]; transferase activity [GO:0016740]; zinc ion binding [GO:0008270]	Axon guidance [path:hsa04360]; Regulation of actin cytoskeleton [path:hsa04810]	actin cytoskeleton organization and biogenesis [GO:0030036]; cell motility [GO:0006928]; nervous system development [GO:0007399]; positive regulation of axon extension [GO:0045773]; protein amino acid phosphorylation [GO:0006468]; Rho protein signal transduction [GO:0007266]; signal transduction [GO:0007165]	3
MAGI1	membrane associated guanylate kinase, WW and PDZ domain containing 1	plasma membrane [GO:0005886]; tight junction [GO:0005923]	ATP binding [GO:0005524]; kinase activity [GO:0016301]; nucleotide binding [GO:0000166]; protein C-terminus binding [GO:0008022]; transferase activity [GO:0016740]	Tight junction [path:hsa04530]; Dentatorubropallidoluysian atrophy (DRPLA) [path:hsa05050]	cell adhesion [GO:0007155]; cell surface receptor linked signal transduction [GO:0007166]; protein complex assembly [GO:0006461]	3
MEIS1	Meis homeobox 1	nucleus [GO:0005634]; transcription factor complex [GO:0005667]	protein binding [GO:0005515]; RNA polymerase II transcription factor activity, enhancer binding [GO:0003705]; sequence-specific DNA binding [GO:0043565]; transcription factor activity [GO:0003700]	null	multicellular organismal development [GO:0007275]; regulation of transcription, DNA-dependent [GO:0006355]	3
MMP8	matrix metallopeptidase 8 (neutrophil collagenase)	extracellular region [GO:0005576]; extracellular space [GO:0005615]; proteinaceous extracellular matrix [GO:0005578]	calcium ion binding [GO:0005509]; interstitial collagenase activity [GO:0004232]; metalloendopeptidase activity [GO:0004222]; neutrophil collagenase activity [GO:0008130]; zinc ion binding [GO:0008270]	null	collagen catabolic process [GO:0030574]; metabolic process [GO:0008152]; proteolysis [GO:0006508]	3
NPPB	natriuretic peptide precursor B	extracellular region [GO:0005576]; extracellular space [GO:0005615]	diuretic hormone activity [GO:0008613]; hormone activity [GO:0005179]	null	cell surface receptor linked signal transduction [GO:0007166]; diuresis [GO:0030146]; natriuresis [GO:0030147]; negative regulation of angiogenesis [GO:0016525]; negative regulation of cell growth [GO:0030308]; regulation of blood pressure [GO:0008217]; regulation of blood vessel size [GO:0050880]; regulation of vascular permeability [GO:0043114]; regulation of vasodilation [GO:0042312]	3
PBX1	pre-B-cell leukemia homeobox 1	nucleus [GO:0005634]	protein binding [GO:0005515]; sequence-specific DNA binding [GO:0043565]; transcription factor activity [GO:0003700]	null	C21-steroid hormone biosynthetic process [GO:0006700]; cell differentiation [GO:0030154]; embryonic development [GO:0009790]; hindbrain development [GO:0030902]; regulation of transcription, DNA-dependent [GO:0006355]; regulation of transcriptional preinitiation complex assembly [GO:0045898]; sex determination [GO:0007530]; transcription from RNA polymerase II promoter [GO:0006366]	3
PTPRM	protein tyrosine phosphatase, receptor type, M	integral to plasma membrane [GO:0005887]; membrane [GO:0016020]	hydrolase activity [GO:0016787]; phosphoric monoester hydrolase activity [GO:0016791]; protein binding [GO:0005515]; protein tyrosine phosphatase activity [GO:0004725]; receptor activity [GO:0004872]; transmembrane receptor protein tyrosine phosphatase activity [GO:0005001]	Cell adhesion molecules (CAMs) [path:hsa04514]; Adherens junction [path:hsa04520]	cell adhesion [GO:0007155]; protein amino acid dephosphorylation [GO:0006470]	3
SAA1	serum amyloid A1	extracellular region [GO:0005576]	G-protein-coupled receptor binding [GO:0001664]; lipid transporter activity [GO:0005319]	null	acute-phase response [GO:0006953]; elevation of cytosolic calcium ion concentration [GO:0007204]; lymphocyte chemotaxis [GO:0048247]; macrophage chemotaxis [GO:0048246]; negative regulation of inflammatory response [GO:0050728]; neutrophil chemotaxis [GO:0030593]; platelet activation [GO:0030168]; positive regulation of cell adhesion [GO:0045785]; positive regulation of interleukin-1 secretion [G…	3
TEK	TEK tyrosine kinase, endothelial (venous malformations, multiple cutaneous and mucosal)	integral to plasma membrane [GO:0005887]; membrane [GO:0016020]	ATP binding [GO:0005524]; kinase activity [GO:0016301]; nucleotide binding [GO:0000166]; receptor activity [GO:0004872]; transferase activity [GO:0016740]; transmembrane receptor protein tyrosine kinase activity [GO:0004714]	null	cell-cell signaling [GO:0007267]; protein amino acid phosphorylation [GO:0006468]; signal transduction [GO:0007165]; transmembrane receptor protein tyrosine kinase signaling pathway [GO:0007169]	3
THBS3	thrombospondin 3	extracellular region [GO:0005576]; proteinaceous extracellular matrix [GO:0005578]	calcium ion binding [GO:0005509]; heparin binding [GO:0008201]; protein binding [GO:0005515]; structural molecule activity [GO:0005198]	TGF-beta signaling pathway [path:hsa04350]; ECM-receptor interaction [path:hsa04512]	cell adhesion [GO:0007155]; cell motility [GO:0006928]; cell-matrix adhesion [GO:0007160]	3
TWIST1	twist homolog 1 (acrocephalosyndactyly 3; Saethre-Chotzen syndrome) (Drosophila)	nucleus [GO:0005634]	DNA binding [GO:0003677]; enzyme inhibitor activity [GO:0004857]; protein binding [GO:0005515]; RNA polymerase II transcription factor activity [GO:0003702]	null	anatomical structure morphogenesis [GO:0009653]; cell differentiation [GO:0030154]; multicellular organismal development [GO:0007275]; negative regulation of transcription from RNA polymerase II promoter [GO:0000122]; regulation of transcription, DNA-dependent [GO:0006355]; skeletal development [GO:0001501]	3
AKT2	v-akt murine thymoma viral oncogene homolog 2	null	ATP binding [GO:0005524]; nucleotide binding [GO:0000166]; protein binding [GO:0005515]; protein serine/threonine kinase activity [GO:0004674]; transferase activity [GO:0016740]	MAPK signaling pathway [path:hsa04010]; ErbB signaling pathway [path:hsa04012]; mTOR signaling pathway [path:hsa04150]; Apoptosis [path:hsa04210]; VEGF signaling pathway [path:hsa04370]; Focal adhesion [path:hsa04510]; Tight junction [path:hsa04530]; Toll-like receptor signaling pathway [path:hsa04620]; Jak-STAT signaling pathway [path:hsa04630]; T cell receptor signaling pathway [path:hsa04660];…	protein amino acid phosphorylation [GO:0006468]; protein modification process [GO:0006464]	2
AMOT	angiomotin	actin filament [GO:0005884]; cell junction [GO:0030054]; cytoplasmic vesicle [GO:0031410]; lamellipodium [GO:0030027]; tight junction [GO:0005923]	angiostatin binding [GO:0043532]	null	actin cytoskeleton organization and biogenesis [GO:0030036]; positive regulation of angiogenesis [GO:0045766]; positive regulation of blood vessel endothelial cell migration [GO:0043536]	2
ANGPT1	angiopoietin 1	extracellular region [GO:0005576]	receptor binding [GO:0005102]	Cell Communication [path:hsa01430]; Focal adhesion [path:hsa04510]	angiogenesis [GO:0001525]; cell differentiation [GO:0030154]; multicellular organismal development [GO:0007275]; signal transduction [GO:0007165]	2
ANGPT2	angiopoietin 2	extracellular region [GO:0005576]; extracellular space [GO:0005615]	receptor binding [GO:0005102]	null	angiogenesis [GO:0001525]; cell differentiation [GO:0030154]; multicellular organismal development [GO:0007275]; signal transduction [GO:0007165]	2
CBX5	chromobox homolog 5 (HP1 alpha homolog, Drosophila)	chromatin [GO:0000785]; chromocenter [GO:0010369]; kinetochore [GO:0000776]; nuclear envelope [GO:0005635]; nuclear heterochromatin [GO:0005720]; nucleus [GO:0005634]	chromatin binding [GO:0003682]; protein binding [GO:0005515]	null	chromatin assembly or disassembly [GO:0006333]	2
CCR10	chemokine (C-C motif) receptor 10	integral to plasma membrane [GO:0005887]; plasma membrane [GO:0005886]	C-C chemokine receptor activity [GO:0016493]; protein binding [GO:0005515]; receptor activity [GO:0004872]; rhodopsin-like receptor activity [GO:0001584]	null	chemotaxis [GO:0006935]; elevation of cytosolic calcium ion concentration [GO:0007204]; G-protein coupled receptor protein signaling pathway [GO:0007186]; signal transduction [GO:0007165]	2
LAMB3	laminin, beta 3	basement membrane [GO:0005604]; extracellular region [GO:0005576]; laminin-5 complex [GO:0005610]; proteinaceous extracellular matrix [GO:0005578]	protein binding [GO:0005515]; structural molecule activity [GO:0005198]	ECM-receptor interaction [path:hsa04512]; Small cell lung cancer [path:hsa05222]	cell adhesion [GO:0007155]; epidermis development [GO:0008544]	2
LEP	leptin (obesity homolog, mouse)	extracellular region [GO:0005576]; extracellular space [GO:0005615]	growth factor activity [GO:0008083]; hormone activity [GO:0005179]; protein binding [GO:0005515]	Cytokine-cytokine receptor interaction [path:hsa04060]; Neuroactive ligand-receptor interaction [path:hsa04080]; Jak-STAT signaling pathway [path:hsa04630]; Adipocytokine signaling pathway [path:hsa04920]	adult feeding behavior [GO:0008343]; bile acid metabolic process [GO:0008206]; cell-cell signaling [GO:0007267]; cholesterol metabolic process [GO:0008203]; eating behavior [GO:0042755]; energy reserve metabolic process [GO:0006112]; glucose metabolic process [GO:0006006]; lipid metabolic process [GO:0006629]; negative regulation of appetite [GO:0032099]; positive regulation of myeloid cell diffe…	2
LIMK2	LIM domain kinase 2	cytoplasm [GO:0005737]; nucleus [GO:0005634]	ATP binding [GO:0005524]; metal ion binding [GO:0046872]; nucleotide binding [GO:0000166]; protein binding [GO:0005515]; protein kinase activity [GO:0004672]; protein serine/threonine kinase activity [GO:0004674]; transferase activity [GO:0016740]; zinc ion binding [GO:0008270]	Axon guidance [path:hsa04360]; Regulation of actin cytoskeleton [path:hsa04810]	protein amino acid phosphorylation [GO:0006468]; regulation of phosphorylation [GO:0042325]	2
LPA	lipoprotein, Lp(a)	extracellular region [GO:0005576]	calcium ion binding [GO:0005509]; endopeptidase inhibitor activity [GO:0004866]; lipid transporter activity [GO:0005319]; peptidase activity [GO:0008233]; serine-type endopeptidase activity [GO:0004252]	null	blood circulation [GO:0008015]; blood coagulation [GO:0007596]; lipid metabolic process [GO:0006629]; lipid transport [GO:0006869]; proteolysis [GO:0006508]	2
MAGI3	membrane associated guanylate kinase, WW and PDZ domain containing 3	membrane [GO:0016020]	guanylate kinase activity [GO:0004385]; kinase activity [GO:0016301]; protein binding [GO:0005515]	Tight junction [path:hsa04530]	apoptosis [GO:0006915]; intracellular signaling cascade [GO:0007242]	2
MAP2K5	mitogen-activated protein kinase kinase 5	null	ATP binding [GO:0005524]; magnesium ion binding [GO:0000287]; nucleotide binding [GO:0000166]; protein binding [GO:0005515]; protein serine/threonine kinase activity [GO:0004674]; protein-tyrosine kinase activity [GO:0004713]; transferase activity [GO:0016740]	MAPK signaling pathway [path:hsa04010]; Gap junction [path:hsa04540]	protein amino acid phosphorylation [GO:0006468]; signal transduction [GO:0007165]	2
NPPA	natriuretic peptide precursor A	extracellular region [GO:0005576]	hormone activity [GO:0005179]	null	regulation of blood pressure [GO:0008217]; regulation of blood vessel size [GO:0050880]	2
NPR3	natriuretic peptide receptor C/guanylate cyclase C (atrionatriuretic peptide receptor C)	integral to membrane [GO:0016021]; membrane [GO:0016020]; membrane fraction [GO:0005624]	chloride ion binding [GO:0031404]; natriuretic peptide receptor activity [GO:0016941]; peptide hormone binding [GO:0017046]; peptide receptor activity, G-protein coupled [GO:0008528]; protein homodimerization activity [GO:0042803]; receptor activity [GO:0004872]	null	G-protein signaling, adenylate cyclase inhibiting pathway [GO:0007193]; G-protein signaling, coupled to IP3 second messenger (phospholipase C activating) [GO:0007200]; regulation of blood pressure [GO:0008217]; skeletal development [GO:0001501]	2
RHOC	ras homolog gene family, member C	intracellular [GO:0005622]; plasma membrane [GO:0005886]	GTP binding [GO:0005525]; GTPase activity [GO:0003924]; nucleotide binding [GO:0000166]; protein binding [GO:0005515]; signal transducer activity [GO:0004871]	null	positive regulation of I-kappaB kinase/NF-kappaB cascade [GO:0043123]; small GTPase mediated signal transduction [GO:0007264]	2
THBS4	thrombospondin 4	extracellular region [GO:0005576]; proteinaceous extracellular matrix [GO:0005578]	calcium ion binding [GO:0005509]; heparin binding [GO:0008201]; protein binding [GO:0005515]; structural molecule activity [GO:0005198]	TGF-beta signaling pathway [path:hsa04350]; ECM-receptor interaction [path:hsa04512]	cell adhesion [GO:0007155]; substrate-bound cell migration, cell extension [GO:0006930]	2
VLDLR	very low density lipoprotein receptor	coated pit [GO:0005905]; integral to membrane [GO:0016021]; membrane [GO:0016020]; membrane fraction [GO:0005624]; plasma membrane [GO:0005886]	calcium ion binding [GO:0005509]; lipid transporter activity [GO:0005319]; low-density lipoprotein receptor activity [GO:0005041]; receptor activity [GO:0004872]	null	cholesterol metabolic process [GO:0008203]; endocytosis [GO:0006897]; lipid metabolic process [GO:0006629]; lipid transport [GO:0006869]; memory [GO:0007613]; nervous system development [GO:0007399]; signal transduction [GO:0007165]; steroid metabolic process [GO:0008202]	2
ACE2	angiotensin I converting enzyme (peptidyl-dipeptidase A) 2	extracellular region [GO:0005576]; integral to membrane [GO:0016021]; plasma membrane [GO:0005886]	carboxypeptidase activity [GO:0004180]; chloride ion binding [GO:0031404]; metal ion binding [GO:0046872]; peptidyl-dipeptidase A activity [GO:0004246]; protein binding [GO:0005515]; viral receptor activity [GO:0001618]; zinc ion binding [GO:0008270]	Renin-angiotensin system [path:hsa04614]	entry of virus into host cell [GO:0046718]; proteolysis [GO:0006508]	1
AGPAT5	1-acylglycerol-3-phosphate O-acyltransferase 5 (lysophosphatidic acid acyltransferase, epsilon)	cellular_component [GO:0005575]; integral to membrane [GO:0016021]; membrane [GO:0016020]; mitochondrion [GO:0005739]	1-acylglycerol-3-phosphate O-acyltransferase activity [GO:0003841]; acyltransferase activity [GO:0008415]; transferase activity [GO:0016740]	null	metabolic process [GO:0008152]; phospholipid biosynthetic process [GO:0008654]	1
BAIAP2	BAI1-associated protein 2	cell projection [GO:0042995]; cytoplasm [GO:0005737]; plasma membrane [GO:0005886]	cytoskeletal adaptor activity [GO:0008093]; protein C-terminus binding [GO:0008022]	Adherens junction [path:hsa04520]; Regulation of actin cytoskeleton [path:hsa04810]; Dentatorubropallidoluysian atrophy (DRPLA) [path:hsa05050]	axonogenesis [GO:0007409]; filopodium formation [GO:0046847]; insulin receptor signaling pathway [GO:0008286]; nervous system development [GO:0007399]; signal transduction [GO:0007165]	1
BAIAP3	BAI1-associated protein 3	null	protein C-terminus binding [GO:0008022]	null	neurotransmitter secretion [GO:0007269]	1
CHID1	chitinase domain containing 1	extracellular region [GO:0005576]; lysosome [GO:0005764]	catalytic activity [GO:0003824]; cation binding [GO:0043169]; chitinase activity [GO:0004568]	null	carbohydrate metabolic process [GO:0005975]; chitin catabolic process [GO:0006032]	1
COL4A3BP	collagen, type IV, alpha 3 (Goodpasture antigen) binding protein	cellular_component [GO:0005575]; cytoplasm [GO:0005737]; endoplasmic reticulum [GO:0005783]; Golgi apparatus [GO:0005794]	protein binding [GO:0005515]; protein kinase activity [GO:0004672]	null	immune response [GO:0006955]; lipid transport [GO:0006869]; protein amino acid phosphorylation [GO:0006468]	1
CORO1A	coronin, actin binding protein, 1A	actin cytoskeleton [GO:0015629]; cytoplasm [GO:0005737]; cytoplasmic vesicle [GO:0031410]; lysosomal membrane [GO:0005765]; membrane [GO:0016020]	actin binding [GO:0003779]; protein binding [GO:0005515]; structural molecule activity [GO:0005198]	null	cell motility [GO:0006928]; mitosis [GO:0007067]; transport [GO:0006810]	1
CSNK2A1	casein kinase 2, alpha 1 polypeptide	nucleus [GO:0005634]; plasma membrane [GO:0005886]	ATP binding [GO:0005524]; nucleotide binding [GO:0000166]; protein kinase CK2 activity [GO:0004682]; protein N-terminus binding [GO:0047485]; protein serine/threonine kinase activity [GO:0004674]; transferase activity [GO:0016740]	Wnt signaling pathway [path:hsa04310]; Adherens junction [path:hsa04520]; Tight junction [path:hsa04530]	protein amino acid phosphorylation [GO:0006468]; signal transduction [GO:0007165]; Wnt receptor signaling pathway [GO:0016055]	1
EGR3	early growth response 3	intracellular [GO:0005622]; nucleus [GO:0005634]	metal ion binding [GO:0046872]; nucleic acid binding [GO:0003676]; transcription factor activity [GO:0003700]; zinc ion binding [GO:0008270]	null	circadian rhythm [GO:0007623]; muscle development [GO:0007517]; neuromuscular synaptic transmission [GO:0007274]; peripheral nervous system development [GO:0007422]; regulation of transcription, DNA-dependent [GO:0006355]; transcription [GO:0006350]	1
LDLR	low density lipoprotein receptor (familial hypercholesterolemia)	coated pit [GO:0005905]; endosome [GO:0005768]; integral to plasma membrane [GO:0005887]; membrane [GO:0016020]; plasma membrane [GO:0005886]	calcium ion binding [GO:0005509]; lipid transporter activity [GO:0005319]; lipoprotein binding [GO:0008034]; low-density lipoprotein receptor activity [GO:0005041]; receptor activity [GO:0004872]; transmembrane receptor activity [GO:0004888]; very-low-density lipoprotein receptor activity [GO:0030229]	null	cholesterol absorption [GO:0030299]; cholesterol homeostasis [GO:0042632]; cholesterol metabolic process [GO:0008203]; cholesterol transport [GO:0030301]; endocytosis [GO:0006897]; lipid metabolic process [GO:0006629]; lipid transport [GO:0006869]; lipoprotein metabolic process [GO:0042157]; protein amino acid O-linked glycosylation [GO:0006493]; steroid metabolic process [GO:0008202]	1
LECT1	leukocyte cell derived chemotaxin 1	basement membrane [GO:0005604]; cytoplasm [GO:0005737]; extracellular region [GO:0005576]; extracellular space [GO:0005615]; integral to membrane [GO:0016021]; membrane [GO:0016020]	null	null	cartilage development [GO:0051216]; cell differentiation [GO:0030154]; multicellular organismal development [GO:0007275]; negative regulation of angiogenesis [GO:0016525]; negative regulation of vascular endothelial growth factor receptor signaling pathway [GO:0030948]; proteoglycan metabolic process [GO:0006029]	1
LIF	leukemia inhibitory factor (cholinergic differentiation factor)	extracellular region [GO:0005576]; extracellular space [GO:0005615]	cytokine activity [GO:0005125]; growth factor activity [GO:0008083]; leukemia inhibitory factor receptor binding [GO:0005146]; oncostatin-M receptor binding [GO:0005147]	Cytokine-cytokine receptor interaction [path:hsa04060]; Jak-STAT signaling pathway [path:hsa04630]	cell surface receptor linked signal transduction [GO:0007166]; cell-cell signaling [GO:0007267]; immune response [GO:0006955]; multicellular organismal development [GO:0007275]; negative regulation of hormone secretion [GO:0046888]; organ regeneration [GO:0031100]; positive regulation of cell proliferation [GO:0008284]	1
MFAP2	microfibrillar-associated protein 2	extracellular region [GO:0005576]; microfibril [GO:0001527]; proteinaceous extracellular matrix [GO:0005578]	extracellular matrix structural constituent [GO:0005201]	null	null	1
NPY	neuropeptide Y	cell [GO:0005623]; extracellular region [GO:0005576]; extracellular space [GO:0005615]	calcium channel regulator activity [GO:0005246]; G-protein coupled receptor activity [GO:0004930]; G-protein-coupled receptor binding [GO:0001664]; neuropeptide hormone activity [GO:0005184]	Adipocytokine signaling pathway [path:hsa04920]	adult feeding behavior [GO:0008343]; calcium ion transport [GO:0006816]; cell motility [GO:0006928]; cell proliferation [GO:0008283]; digestion [GO:0007586]; G-protein signaling, coupled to cyclic nucleotide second messenger [GO:0007187]; neuropeptide signaling pathway [GO:0007218]; positive regulation of appetite [GO:0032100]; regulation of blood pressure [GO:0008217]; synaptic transmission [GO:…	1
PDE4A	phosphodiesterase 4A, cAMP-specific (phosphodiesterase E2 dunce homolog, Drosophila)	cellular_component [GO:0005575]; insoluble fraction [GO:0005626]; membrane [GO:0016020]; membrane fraction [GO:0005624]; soluble fraction [GO:0005625]	3',5'-cyclic-AMP phosphodiesterase activity [GO:0004115]; hydrolase activity [GO:0016787]	Purine metabolism [path:hsa00230]	cyclic nucleotide metabolic process [GO:0009187]; signal transduction [GO:0007165]	1
PHYHIP	phytanoyl-CoA 2-hydroxylase interacting protein	null	protein binding [GO:0005515]	null	null	1
PTP4A3	protein tyrosine phosphatase type IVA, member 3	early endosome [GO:0005769]; plasma membrane [GO:0005886]	hydrolase activity [GO:0016787]; identical protein binding [GO:0042802]; prenylated protein tyrosine phosphatase activity [GO:0004727]	null	protein amino acid dephosphorylation [GO:0006470]	1
ROCK2	Rho-associated, coiled-coil containing protein kinase 2	actin cytoskeleton [GO:0015629]; cytoplasm [GO:0005737]; intracellular [GO:0005622]; plasma membrane [GO:0005886]	ATP binding [GO:0005524]; diacylglycerol binding [GO:0019992]; metal ion binding [GO:0046872]; nucleotide binding [GO:0000166]; protein binding [GO:0005515]; protein serine/threonine kinase activity [GO:0004674]; structural molecule activity [GO:0005198]; transferase activity [GO:0016740]; zinc ion binding [GO:0008270]	Wnt signaling pathway [path:hsa04310]; TGF-beta signaling pathway [path:hsa04350]; Axon guidance [path:hsa04360]; Focal adhesion [path:hsa04510]; Leukocyte transendothelial migration [path:hsa04670]; Regulation of actin cytoskeleton [path:hsa04810]; Pathogenic Escherichia coli infection [path:hsa05130]; [path:hsa05131]	actin cytoskeleton organization and biogenesis [GO:0030036]; cytokinesis [GO:0000910]; intracellular signaling cascade [GO:0007242]; muscle contraction [GO:0006936]; protein amino acid phosphorylation [GO:0006468]	1
SCARB2	scavenger receptor class B, member 2	integral to plasma membrane [GO:0005887]; lysosomal membrane [GO:0005765]; membrane [GO:0016020]; membrane fraction [GO:0005624]	receptor activity [GO:0004872]	null	cell adhesion [GO:0007155]	1
SLPI	secretory leukocyte peptidase inhibitor	extracellular region [GO:0005576]	serine-type endopeptidase inhibitor activity [GO:0004867]	null	null	1
SRGN	serglycin	extracellular region [GO:0005576]; extracellular space [GO:0005615]; Golgi apparatus [GO:0005794]; mast cell granule [GO:0042629]	protein binding [GO:0005515]	null	apoptosis [GO:0006915]; maintenance of granzyme B localization in T cell secretory granule [GO:0033382]; maintenance of protease localization in mast cell secretory granule [GO:0033373]; mast cell secretory granule organization and biogenesis [GO:0033364]; negative regulation of bone mineralization [GO:0030502]; negative regulation of cytokine secretion [GO:0050710]; ossification [GO:0001503]; pr…	1
STAB1	stabilin 1	integral to plasma membrane [GO:0005887]; membrane [GO:0016020]	bacterial binding [GO:0008367]; hyaluronic acid binding [GO:0005540]; low-density lipoprotein receptor activity [GO:0005041]; protein binding [GO:0005515]; protein disulfide oxidoreductase activity [GO:0015035]; receptor activity [GO:0004872]; scavenger receptor activity [GO:0005044]	null	cell adhesion [GO:0007155]; cell-cell signaling [GO:0007267]; defense response to bacterium [GO:0042742]; inflammatory response [GO:0006954]; negative regulation of angiogenesis [GO:0016525]; receptor-mediated endocytosis [GO:0006898]	1
TGFB1	transforming growth factor, beta 1	axon [GO:0030424]; extracellular region [GO:0005576]; extracellular space [GO:0005615]; proteinaceous extracellular matrix [GO:0005578]; secretory granule [GO:0030141]	growth factor activity [GO:0008083]; protein N-terminus binding [GO:0047485]; transcription activator activity [GO:0016563]; transforming growth factor beta receptor binding [GO:0005160]	MAPK signaling pathway [path:hsa04010]; Cytokine-cytokine receptor interaction [path:hsa04060]; Cell cycle [path:hsa04110]; TGF-beta signaling pathway [path:hsa04350]; Colorectal cancer [path:hsa05210]; Renal cell carcinoma [path:hsa05211]; Pancreatic cancer [path:hsa05212]; Chronic myeloid leukemia [path:hsa05220]	activation of NF-kappaB transcription factor [GO:0051092]; cell cycle arrest [GO:0007050]; cell death [GO:0008219]; cell growth [GO:0016049]; cell proliferation [GO:0008283]; defense response to fungus, incompatible interaction [GO:0009817]; epithelial to mesenchymal transition [GO:0001837]; evasion of host defenses by virus [GO:0019049]; G1/S transition checkpoint [GO:0031575]; germ cell migrati…	1
TIE1	tyrosine kinase with immunoglobulin-like and EGF-like domains 1	integral to plasma membrane [GO:0005887]; membrane [GO:0016020]	ATP binding [GO:0005524]; nucleotide binding [GO:0000166]; protein-tyrosine kinase activity [GO:0004713]; receptor activity [GO:0004872]; transferase activity [GO:0016740]; transmembrane receptor protein tyrosine kinase activity [GO:0004714]	null	mesoderm development [GO:0007498]; protein amino acid phosphorylation [GO:0006468]; signal transduction [GO:0007165]	1
TNFAIP6	tumor necrosis factor, alpha-induced protein 6	extracellular region [GO:0005576]	hyaluronic acid binding [GO:0005540]; protein binding [GO:0005515]	null	cell adhesion [GO:0007155]; cell-cell signaling [GO:0007267]; inflammatory response [GO:0006954]; signal transduction [GO:0007165]	1
TNFRSF6B	tumor necrosis factor receptor superfamily, member 6b, decoy	extracellular region [GO:0005576]; soluble fraction [GO:0005625]	ATP binding [GO:0005524]; ATP-dependent helicase activity [GO:0008026]; hydrolase activity, acting on acid anhydrides, in phosphorus-containing anhydrides [GO:0016818]; nucleic acid binding [GO:0003676]; protein binding [GO:0005515]; receptor activity [GO:0004872]	Cytokine-cytokine receptor interaction [path:hsa04060]	anti-apoptosis [GO:0006916]; apoptosis [GO:0006915]; nucleobase, nucleoside, nucleotide and nucleic acid metabolic process [GO:0006139]	1
USH2A	Usher syndrome 2A (autosomal recessive, mild)	basement membrane [GO:0005604]; cell projection [GO:0042995]; cytoplasm [GO:0005737]; extracellular region [GO:0005576]; integral to membrane [GO:0016021]; membrane [GO:0016020]	collagen binding [GO:0005518]; PDZ domain binding [GO:0030165]	null	maintenance of organ identity [GO:0048496]; photoreceptor cell maintenance [GO:0045494]; response to stimulus [GO:0050896]; sensory perception of sound [GO:0007605]	1

## Sheet: 1154 interactions
Interaction Name	Component	Function	Interaction type	Interaction process	Provenance	Pubmed
CDKN1A , CREBBP	[cytoplasm [GO:0005737]; nucleus [GO:0005634]]	[metal ion binding [GO:0046872]; zinc ion binding [GO:0008270]]	[bidirectional [reverse]]	null	[BIND]	null
CD36 , ITGB1	[membrane [GO:0016020]]	[protein binding [GO:0005515]; receptor activity [GO:0004872]]	[bidirectional; in vivo; Invivo [reverse]]	[cell adhesion [GO:0007155]]	[GRID; HPRD]	[11238109]
FGA , HRG	[extracellular region [GO:0005576]]	null	[bidirectional [reverse]; in vivo [reverse]; Invivo [reverse]]	null	[GRID; HPRD]	[9276466]
PIK3R1 , MAPK8	null	null	[bidirectional [reverse]; in vivo [reverse]]	null	[HPRD]	[7642542]
CREBBP , KLF4	[nucleus [GO:0005634]]	[metal ion binding [GO:0046872]; transcription factor activity [GO:0003700]; zinc ion binding [GO:0008270]]	[bidirectional; in vitro [reverse]; in vivo [reverse]; Invitro; Invivo]	null	[GRID; HPRD]	[10666450]
TNFRSF1A , GNB2L1	null	null	[Affinity Capture-MS; bidirectional; in vitro; Invivo [reverse]]	null	[BIND; CCSB; GRID; HPRD]	[12391233; 16189514]
AKT1 , JUN	[nucleus [GO:0005634]]	null	[bidirectional [reverse]]	null	[BIND]	null
ARNT , NCOR2	[nucleus [GO:0005634]]	[protein binding [GO:0005515]; receptor activity [GO:0004872]]	[bidirectional; in vivo [reverse]]	[regulation of transcription, DNA-dependent [GO:0006355]]	[HPRD; IntAct]	[10395741]
DCN , MMP3	[extracellular region [GO:0005576]; proteinaceous extracellular matrix [GO:0005578]]	null	[bidirectional [reverse]; in vitro [reverse]]	null	[HPRD]	[9148753]
AR , IL6ST	null	[receptor activity [GO:0004872]]	[Affinity Capture-Western; bidirectional; in vitro; in vivo]	null	[GRID; HPRD]	[15129430]
MMP3 , CCL8	[extracellular region [GO:0005576]; extracellular space [GO:0005615]]	null	[bidirectional; in vitro]	null	[HPRD]	[12149192]
COL4A2 , HABP2	[extracellular region [GO:0005576]]	null	[bidirectional; in vivo [reverse]; Invivo]	null	[GRID; HPRD]	[1724753]
EWSR1 , SRF	[nucleus [GO:0005634]]	[sequence-specific DNA binding [GO:0043565]; transcription factor activity [GO:0003700]]	[bidirectional]	[regulation of transcription, DNA-dependent [GO:0006355]; transcription [GO:0006350]]	[HPRD]	null
NR4A1 , NCOR2	[nucleus [GO:0005634]]	null	[bidirectional [reverse]; in vitro [reverse]; in vivo [reverse]; Invitro [reverse]; Invivo [reverse]; Two-hybrid]	[regulation of transcription, DNA-dependent [GO:0006355]]	[GRID; HPRD]	[11559707]
FYN , HRAS	[plasma membrane [GO:0005886]]	[nucleotide binding [GO:0000166]]	[bidirectional; in vitro]	null	[HPRD; MINT]	[12695509]
BAI1 , BAIAP2	[plasma membrane [GO:0005886]]	null	[bidirectional [reverse]; in vitro [reverse]; in vivo [reverse]; Invitro [reverse]; Invivo [reverse]; Two-hybrid [reverse]; yeast 2-hybrid [reverse]]	[axonogenesis [GO:0007409]; signal transduction [GO:0007165]]	[GRID; HPRD]	[10343108]
FASLG , TNFRSF1A	[extracellular region [GO:0005576]; integral to plasma membrane [GO:0005887]; plasma membrane [GO:0005886]]	null	[Co-purification]	[apoptosis [GO:0006915]; positive regulation of I-kappaB kinase/NF-kappaB cascade [GO:0043123]; signal transduction [GO:0007165]]	[GRID]	[15659383]
HRG , INS	[extracellular region [GO:0005576]]	null	[bidirectional [reverse]]	null	[BIND]	null
CTSG , KNG1	null	null	[bidirectional [reverse]; in vitro [reverse]; Invitro [reverse]]	null	[GRID; HPRD]	[11920276]
PLAT , MAPK3	null	null	[bidirectional [reverse]; in vitro [reverse]]	null	[HPRD]	[15861134]
HDAC1 , SP1	[nucleus [GO:0005634]]	[transcription factor activity [GO:0003700]]	[Affinity Capture-Western [reverse]; bidirectional; in vitro; in vivo; Invivo [reverse]]	[transcription [GO:0006350]]	[GRID; HPRD; MINT]	[11896613; 11909966; 12847090]
SPP1 , VTN	[extracellular region [GO:0005576]; extracellular space [GO:0005615]]	[protein binding [GO:0005515]]	[bidirectional [reverse]]	[cell adhesion [GO:0007155]]	[HPRD]	null
CSNK2A1 , SP1	[nucleus [GO:0005634]]	null	[bidirectional; in vitro]	null	[HPRD]	[9153193]
FURIN , PROC	null	[calcium ion binding [GO:0005509]; peptidase activity [GO:0008233]; protein binding [GO:0005515]]	[neighbouring_reaction; reaction]	[proteolysis [GO:0006508]]	[reactome]	null
FASLG , PLAT	[extracellular region [GO:0005576]]	null	[bidirectional]	null	[BIND]	null
AKT1 , ITGB3	null	[identical protein binding [GO:0042802]]	[bidirectional; in vitro]	null	[HPRD]	[10896934]
MMP1 , CCL2	[extracellular region [GO:0005576]; extracellular space [GO:0005615]]	null	[bidirectional; in vitro; in vivo]	null	[HPRD]	[12149192; 9558113]
COL1A1 , IGFBP3	[extracellular region [GO:0005576]]	null	[bidirectional [reverse]; in vitro [reverse]; in vivo [reverse]; Invitro [reverse]; Invivo [reverse]; Two-hybrid [reverse]; yeast 2-hybrid [reverse]]	null	[GRID; HPRD]	[12735930]
RHOA , MSN	[cytoplasm [GO:0005737]; cytoskeleton [GO:0005856]]	null	[Co-purification]	null	[GRID]	[15659383]
MAGI1 , AMOT	[tight junction [GO:0005923]]	null	[bidirectional [reverse]; in vivo [reverse]]	null	[HPRD]	[16043488]
MEF2A , MEF2D	[nucleus [GO:0005634]]	[sequence-specific DNA binding [GO:0043565]; transcription coactivator activity [GO:0003713]; transcription factor activity [GO:0003700]]	[bidirectional; in vitro [reverse]; in vivo [reverse]; Invitro; Invivo]	[muscle development [GO:0007517]; regulation of transcription, DNA-dependent [GO:0006355]; transcription [GO:0006350]; transcription from RNA polymerase II promoter [GO:0006366]]	[GRID; HPRD]	[8798771; 9858528]
TGFB1 , VTN	[extracellular region [GO:0005576]; extracellular space [GO:0005615]; proteinaceous extracellular matrix [GO:0005578]]	null	[Affinity Capture-MS; bidirectional; in vitro [reverse]; Invitro [reverse]]	null	[CCSB; GRID; HPRD]	[11796824; 16189514]
PF4 , SRGN	[extracellular region [GO:0005576]; extracellular space [GO:0005615]]	null	[bidirectional [reverse]; in vitro [reverse]; in vivo [reverse]; Invitro [reverse]; Invivo [reverse]]	null	[GRID; HPRD]	[8613703]
COL4A2 , MMP9	[extracellular region [GO:0005576]]	null	[bidirectional [reverse]; in vivo [reverse]; Invivo [reverse]]	[extracellular matrix organization and biogenesis [GO:0030198]]	[GRID; HPRD]	[9878537]
FN1 , FYN	null	null	[bidirectional]	null	[HPRD]	null
CCL13 , CCRL1	null	null	[acts_on; bidirectional [reverse]; in vitro [reverse]]	[chemotaxis [GO:0006935]; immune response [GO:0006955]; signal transduction [GO:0007165]]	[DIP; HPRD; MINT]	[10734104]
PIK3R1 , TGFBR1	null	null	[bidirectional [reverse]; in vivo [reverse]; Invivo [reverse]]	null	[GRID; HPRD]	[9435577]
EP300 , IRF3	[nucleus [GO:0005634]]	[transcription factor activity [GO:0003700]]	[bidirectional; in vitro]	[regulation of transcription, DNA-dependent [GO:0006355]]	[HPRD]	[9488451]
AKT1 , AR	[cytoplasm [GO:0005737]; nucleus [GO:0005634]]	null	[Affinity Capture-Western; bidirectional; in vitro; in vivo; Reconstituted Complex]	null	[BIND; GRID; HPRD]	[11156376; 11404460; 16210317]
MSN , TNFRSF1A	[plasma membrane [GO:0005886]]	null	[Co-purification]	null	[GRID]	[15659383]
F2 , SERPINA5	[extracellular region [GO:0005576]]	null	[bidirectional; in vitro [reverse]; PPrel [reverse]]	null	[GRID; HPRD]	[12878585]
DARC , IL8	null	null	[acts_on [reverse]; bidirectional [reverse]; in vivo [reverse]]	[G-protein coupled receptor protein signaling pathway [GO:0007186]]	[DIP; HPRD]	[9921412]
AR , SP1	[nucleus [GO:0005634]]	[metal ion binding [GO:0046872]; sequence-specific DNA binding [GO:0043565]; transcription factor activity [GO:0003700]; zinc ion binding [GO:0008270]]	[Affinity Capture-Western [reverse]; bidirectional [reverse]; in vitro [reverse]; in vivo [reverse]]	null	[GRID; HPRD]	[10809237; 15661808; 9535906]
CD36 , SRC	null	[protein binding [GO:0005515]]	[bidirectional; in vivo [reverse]; Invivo]	null	[GRID; HPRD]	[7521304]
FN1 , SDC2	null	null	[bidirectional [reverse]; in vitro [reverse]; in vivo [reverse]; Invitro [reverse]; Invivo [reverse]; PPrel]	null	[GRID; HPRD]	[10772816]
KLK3 , FN1	[extracellular region [GO:0005576]]	null	[bidirectional; in vitro; Invitro [reverse]]	null	[GRID; HPRD]	[9016396]
ITGB3 , PDPK1	null	[protein binding [GO:0005515]]	[bidirectional [reverse]; in vitro [reverse]]	null	[HPRD]	[10896934]
PTK2 , TP53	null	[ATP binding [GO:0005524]; protein binding [GO:0005515]]	[bidirectional; in vitro; in vivo]	null	[HPRD]	[15855171]
MMP2 , TGFB1	[extracellular region [GO:0005576]; extracellular space [GO:0005615]; proteinaceous extracellular matrix [GO:0005578]]	null	[Affinity Capture-MS; bidirectional; in vitro [reverse]; in vivo [reverse]; Invitro [reverse]; Invivo [reverse]]	null	[CCSB; GRID; HPRD]	[10652271; 16189514]
CCL7 , CCRL1	null	null	[acts_on; bidirectional [reverse]; in vitro [reverse]]	[chemotaxis [GO:0006935]; immune response [GO:0006955]; signal transduction [GO:0007165]]	[DIP; HPRD; MINT]	[10734104]
NR4A1 , PML	[nucleus [GO:0005634]]	[metal ion binding [GO:0046872]; zinc ion binding [GO:0008270]]	[Affinity Capture-MS; bidirectional; in vitro; in vivo; Invitro [reverse]; Invivo [reverse]]	[regulation of transcription, DNA-dependent [GO:0006355]; transcription [GO:0006350]]	[CCSB; GRID; HPRD]	[12032831; 16189514]
F2 , FGA	[extracellular region [GO:0005576]; soluble fraction [GO:0005625]]	[receptor binding [GO:0005102]]	[bidirectional; in vitro; Invitro; neighbouring_reaction [reverse]; PPrel; reaction [reverse]]	[platelet activation [GO:0030168]]	[GRID; HPRD; reactome]	[1587268; 2133223; 2742826]
MMP8 , MYC	null	null	[bidirectional [reverse]]	null	[BIND]	null
CDH1 , CTNNB1	[lateral plasma membrane [GO:0016328]; plasma membrane [GO:0005886]]	null	[acts_on [reverse]; Affinity Capture-Western; bidirectional; in vitro; Invitro; PPrel]	null	[BIND; DIP; GRID; HPRD; MINT]	[11245482; 11254878; 11712088; 12061792; 12830000; 15023525; 7542250; 7954478; 9405455; 9512503; 9535896; 9819408]
MYC , MAPK8	null	[protein binding [GO:0005515]]	[bidirectional [reverse]; in vitro [reverse]; in vivo [reverse]; Invitro [reverse]; Invivo [reverse]]	null	[GRID; HPRD]	[10551811; 1748630]
ESR1 , NCOR2	[nucleus [GO:0005634]]	[DNA binding [GO:0003677]; receptor activity [GO:0004872]]	[bidirectional; in vivo [reverse]; Invivo [reverse]]	[regulation of transcription, DNA-dependent [GO:0006355]]	[BIND; GRID; HPRD]	[9702189]
AKT1 , MDM2	[cytoplasm [GO:0005737]; nucleus [GO:0005634]]	null	[acts_on [reverse]; bidirectional; in vitro; in vivo; PPrel]	[protein ubiquitination [GO:0016567]]	[BIND; DIP; HPRD; MINT]	[11504915; 12145204]
CSNK2A1 , PIN1	[nucleus [GO:0005634]]	null	[bidirectional [reverse]; in vitro [reverse]; in vivo [reverse]; Invitro [reverse]; Invivo [reverse]]	null	[GRID; HPRD; MINT]	[11940573]
VCAN , CCL8	[extracellular region [GO:0005576]]	null	[bidirectional [reverse]; in vitro [reverse]; Invitro [reverse]]	null	[GRID; HPRD]	[11083865]
SRF , NCOR2	[nucleus [GO:0005634]]	null	[bidirectional [reverse]; in vitro [reverse]; Invitro [reverse]]	[regulation of transcription, DNA-dependent [GO:0006355]]	[GRID; HPRD; MINT]	[10777532]
APP , COL4A1	[extracellular region [GO:0005576]]	null	[bidirectional; in vitro [reverse]; Invitro]	null	[GRID; HPRD]	[9136074]
IGFBP5 , THBS1	[extracellular region [GO:0005576]]	null	[bidirectional; in vivo [reverse]; Invivo]	null	[BIND; GRID; HPRD]	[10698186]
NPPA , NPR3	null	null	[bidirectional [reverse]; in vitro [reverse]; Invitro [reverse]]	[regulation of blood pressure [GO:0008217]]	[GRID; HPRD]	[2169733]
CDKN1A , GNB2L1	[cytoplasm [GO:0005737]]	null	[bidirectional; yeast 2-hybrid]	null	[HPRD; IntAct; MDC]	[16169070]
MMP3 , CCL13	[extracellular region [GO:0005576]; extracellular space [GO:0005615]]	null	[bidirectional; in vitro]	null	[HPRD]	[12149192]
PLAU , PLAUR	[extracellular region [GO:0005576]]	null	[Affinity Capture-MS; bidirectional; direct_complex [reverse]; in vitro; in vivo; indirect_complex [reverse]; Invitro [reverse]; Invivo [reverse]; neighbouring_reaction [reverse]; PPrel; reaction [reverse]]	[blood coagulation [GO:0007596]; chemotaxis [GO:0006935]]	[BIND; CCSB; GRID; HPRD; reactome]	[11501527; 16189514; 1846368; 2156852; 2935528; 3023326; 3031025]
STAT1 , STAT3	[cytoplasm [GO:0005737]; nucleus [GO:0005634]]	[calcium ion binding [GO:0005509]; hematopoietin/interferon-class D200-domain cytokine receptor signal transducer activity [GO:0005062]; protein binding [GO:0005515]; signal transducer activity [GO:0004871]; transcription factor activity [GO:0003700]]	[Affinity Capture-MS; bidirectional; in vivo; Invivo [reverse]]	[regulation of transcription, DNA-dependent [GO:0006355]; signal transduction [GO:0007165]]	[CCSB; GRID; HPRD]	[12070153; 16189514]
TEK , TIE1	[integral to plasma membrane [GO:0005887]; membrane [GO:0016020]]	[ATP binding [GO:0005524]; nucleotide binding [GO:0000166]; receptor activity [GO:0004872]; transferase activity [GO:0016740]; transmembrane receptor protein tyrosine kinase activity [GO:0004714]]	[bidirectional [reverse]; in vivo [reverse]; Invivo]	[protein amino acid phosphorylation [GO:0006468]; signal transduction [GO:0007165]]	[GRID; HPRD]	[10995770]
EP300 , GATA6	[nucleus [GO:0005634]]	[metal ion binding [GO:0046872]; zinc ion binding [GO:0008270]]	[bidirectional [reverse]; in vivo [reverse]; Invivo [reverse]]	[positive regulation of transcription from RNA polymerase II promoter [GO:0045944]; regulation of transcription, DNA-dependent [GO:0006355]]	[GRID; HPRD]	[10851229]
FOXO1 , HOXA5	[nucleus [GO:0005634]]	[sequence-specific DNA binding [GO:0043565]; transcription factor activity [GO:0003700]]	[bidirectional [reverse]; in vivo [reverse]; Invivo [reverse]]	[regulation of transcription, DNA-dependent [GO:0006355]]	[GRID; HPRD]	[12163409]
ESR1 , MYC	[nucleus [GO:0005634]]	[DNA binding [GO:0003677]; transcription factor activity [GO:0003700]]	[bidirectional]	[regulation of transcription, DNA-dependent [GO:0006355]]	[BIND]	null
KNG1 , PLG	[extracellular region [GO:0005576]]	null	[bidirectional; in vitro; Invitro [reverse]]	[blood coagulation [GO:0007596]]	[GRID; HPRD]	[9428707]
PRKACA , RAP1A	null	[nucleotide binding [GO:0000166]; protein binding [GO:0005515]]	[bidirectional; in vitro; in vivo; PPrel]	null	[HPRD]	[9867809]
MEF2C , SP1	[nucleus [GO:0005634]]	[RNA polymerase II transcription factor activity [GO:0003702]; sequence-specific DNA binding [GO:0043565]; transcription factor activity [GO:0003700]]	[bidirectional; in vivo; Invivo; Two-hybrid; yeast 2-hybrid]	[transcription [GO:0006350]]	[GRID; HPRD]	[9748305]
COL4A1 , COL4A2	[collagen [GO:0005581]; cytoplasm [GO:0005737]; extracellular region [GO:0005576]]	[binding [GO:0005488]; extracellular matrix structural constituent [GO:0005201]]	[bidirectional; in vitro; Invitro [reverse]]	[phosphate transport [GO:0006817]]	[GRID; HPRD]	[12011424]
RHOA , CASP8	[cytoplasm [GO:0005737]; cytoskeleton [GO:0005856]]	[signal transducer activity [GO:0004871]]	[Co-purification]	[positive regulation of I-kappaB kinase/NF-kappaB cascade [GO:0043123]]	[GRID]	[15659383]
JUN , SMAD3	[nucleus [GO:0005634]; transcription factor complex [GO:0005667]]	[sequence-specific DNA binding [GO:0043565]; transcription factor activity [GO:0003700]]	[bidirectional; in vitro [reverse]; in vivo [reverse]; Invitro; Invivo]	[positive regulation of transcription from RNA polymerase II promoter [GO:0045944]; regulation of transcription, DNA-dependent [GO:0006355]]	[GRID; HPRD]	[9732876]
JAK2 , PIK3R1	null	null	[bidirectional; in vitro [reverse]; in vivo [reverse]; Invitro; Invivo; PPrel]	[intracellular signaling cascade [GO:0007242]]	[GRID; HPRD]	[8702385]
COL4A2 , DCN	[extracellular region [GO:0005576]]	null	[bidirectional [reverse]; Invivo [reverse]]	null	[GRID]	[10382266]
ITGB1 , GNB2L1	null	null	[Affinity Capture-MS; bidirectional; in vitro [reverse]; in vivo [reverse]; Invitro [reverse]; Invivo [reverse]; Two-hybrid [reverse]; yeast 2-hybrid [reverse]]	null	[BIND; CCSB; GRID; HPRD]	[16189514; 9442085]
CTNNB1 , PIK3R1	null	null	[bidirectional [reverse]; in vitro [reverse]; in vivo [reverse]; Invivo [reverse]; Reconstituted Complex]	null	[GRID; HPRD]	[10477752; 11716761]
PLG , THBS1	[extracellular region [GO:0005576]]	[calcium ion binding [GO:0005509]; protein binding [GO:0005515]]	[bidirectional; in vitro [reverse]; Invitro]	[blood coagulation [GO:0007596]]	[GRID; HPRD]	[2522013]
LDLR , PF4	null	null	[bidirectional; in vivo; Invivo [reverse]]	null	[GRID; HPRD]	[11986215]
MBP , ROCK2	null	null	[bidirectional [reverse]]	null	[BIND]	null
DARC , CCL2	null	null	[bidirectional [reverse]; in vivo [reverse]]	null	[HPRD]	[13679391]
JUN , SERPINE1	null	null	[bidirectional]	null	[BIND]	null
FN1 , LPA	[extracellular region [GO:0005576]]	null	[bidirectional [reverse]; in vitro [reverse]; in vivo [reverse]; Invitro [reverse]; Invivo [reverse]]	null	[GRID; HPRD]	[2531657]
AR , CTNNB1	[cytoplasm [GO:0005737]; nucleus [GO:0005634]]	[transcription factor activity [GO:0003700]]	[Affinity Capture-Western; bidirectional; in vitro; Invitro; Reconstituted Complex; Two-hybrid; yeast 2-hybrid]	null	[GRID; HPRD; MINT]	[11792709; 11916967; 12588987; 12799378; 12944908; 14593076; 15256534]
ESR1 , PTEN	[cytoplasm [GO:0005737]]	null	[Reconstituted Complex [reverse]]	null	[GRID]	[15205473]
SP1 , ZBTB16	[intracellular [GO:0005622]; nucleus [GO:0005634]]	[metal ion binding [GO:0046872]; protein homodimerization activity [GO:0042803]; zinc ion binding [GO:0008270]]	[bidirectional; in vitro [reverse]; in vivo [reverse]; Invitro; Invivo]	[transcription [GO:0006350]]	[BIND; GRID; HPRD]	[12004059]
LRP1 , PDGFB	[membrane [GO:0016020]]	null	[bidirectional; in vivo [reverse]; Invivo]	[cell proliferation [GO:0008283]]	[GRID; HPRD]	[11854294]
CCR1 , CCL5	null	null	[acts_on; bidirectional; in vitro; in vivo; Invitro [reverse]; Invivo [reverse]; PPrel [reverse]]	[cell adhesion [GO:0007155]; cell-cell signaling [GO:0007267]; chemotaxis [GO:0006935]; immune response [GO:0006955]; inflammatory response [GO:0006954]]	[DIP; GRID; HPRD; MINT]	[11116158; 12270118; 14637022; 7545673; 9289016]
ITGB3 , VTN	null	[protein binding [GO:0005515]]	[bidirectional; in vitro]	[cell adhesion [GO:0007155]; cell-matrix adhesion [GO:0007160]]	[HPRD]	[16195248]
CDKN1A , SP1	[nucleus [GO:0005634]]	[metal ion binding [GO:0046872]; zinc ion binding [GO:0008270]]	[bidirectional [reverse]]	null	[BIND]	null
SMAD3 , TGFBR2	[receptor complex [GO:0043235]]	null	[bidirectional; in vitro; indirect_complex; neighbouring_reaction; PPrel [reverse]; reaction]	null	[BIND; HPRD; reactome]	[11100470; 8774881; 8980228; 9311995; 9346966; 9865696]
MMP2 , CCL7	[extracellular region [GO:0005576]; extracellular space [GO:0005615]]	null	[bidirectional; in vitro; in vivo; Invivo; Two-hybrid; yeast 2-hybrid]	null	[GRID; HPRD]	[10947989; 12149192]
JUN , MAPK3	null	null	[bidirectional [reverse]; in vivo [reverse]; Invivo [reverse]; PPrel [reverse]; Two-hybrid [reverse]; yeast 2-hybrid [reverse]]	null	[GRID; HPRD]	[1922387]
MAPK3 , TP53	null	[ATP binding [GO:0005524]; protein binding [GO:0005515]]	[bidirectional; in vivo; Invivo]	[cell cycle [GO:0007049]]	[GRID; HPRD]	[10958792]
AKT1 , EP300	[nucleus [GO:0005634]]	[transferase activity [GO:0016740]]	[bidirectional; in vitro]	null	[HPRD]	[11116148]
FOS , PML	[nucleus [GO:0005634]]	null	[Affinity Capture-MS; bidirectional; Invivo [reverse]]	null	[CCSB; GRID]	[16189514; 9671405]
ITGB1 , ITGB1BP1	[membrane [GO:0016020]; ruffle [GO:0001726]]	null	[Affinity Capture-MS; bidirectional; in vivo [reverse]; Invivo [reverse]]	[cell adhesion [GO:0007155]; cell migration [GO:0016477]; cell-matrix adhesion [GO:0007160]]	[CCSB; GRID; HPRD]	[11741908; 16189514; 9281591]
CD36 , COL1A1	null	[protein binding [GO:0005515]]	[bidirectional; in vitro; indirect_complex [reverse]; Invitro [reverse]; reaction [reverse]]	null	[GRID; HPRD; reactome]	[1715582; 2468670]
CCR5 , CCL8	null	null	[acts_on; bidirectional; in vivo [reverse]; Invivo [reverse]]	[cell-cell signaling [GO:0007267]; chemotaxis [GO:0006935]; immune response [GO:0006955]; inflammatory response [GO:0006954]; signal transduction [GO:0007165]]	[DIP; GRID; HPRD; MINT]	[10477718; 9468473]
CXCR3 , CCL11	null	null	[acts_on [reverse]]	[cell adhesion [GO:0007155]; chemotaxis [GO:0006935]; signal transduction [GO:0007165]]	[DIP]	null
ARNT , PML	[nucleus [GO:0005634]]	[protein binding [GO:0005515]]	[bidirectional; in vitro; Invitro [reverse]]	[regulation of transcription, DNA-dependent [GO:0006355]]	[GRID; HPRD]	[12354770]
SMAD2 , TGFB1	null	[transcription activator activity [GO:0016563]]	[indirect_complex; neighbouring_reaction; reaction]	[regulation of transforming growth factor beta receptor signaling pathway [GO:0017015]]	[reactome]	[11100470; 8980228; 9311995; 9346966; 9865696]
CALR , LRP1	[cytoplasm [GO:0005737]]	[calcium ion binding [GO:0005509]]	[Affinity Capture-Western [reverse]; bidirectional; in vivo]	null	[GRID; HPRD]	[12821648; 14980518]
COL4A1 , SERPINE2	[extracellular region [GO:0005576]]	null	[bidirectional; in vivo [reverse]; Invivo]	null	[GRID; HPRD]	[8006028]
PTPRM , GNB2L1	null	null	[Affinity Capture-Western [reverse]; bidirectional [reverse]; in vitro [reverse]; in vivo [reverse]; Invitro [reverse]; Invivo [reverse]; Two-hybrid [reverse]; yeast 2-hybrid [reverse]]	null	[GRID; HPRD]	[11278757; 11801604]
SMAD2 , SMAD3	[cytoplasm [GO:0005737]; intracellular [GO:0005622]; nucleus [GO:0005634]; transcription factor complex [GO:0005667]]	[transcription factor activity [GO:0003700]]	[bidirectional; in vivo [reverse]; Invivo [reverse]; neighbouring_reaction]	[positive regulation of transcription from RNA polymerase II promoter [GO:0045944]; regulation of transforming growth factor beta receptor signaling pathway [GO:0017015]; transcription [GO:0006350]]	[BIND; GRID; HPRD; reactome]	[9311995]
FURIN , TGFB1	null	null	[neighbouring_reaction; reaction]	null	[reactome]	[12482908; 7737999]
PTEN , ROCK1	[cytoplasm [GO:0005737]]	null	[bidirectional]	null	[BIND]	null
PTK2 , PTPN11	null	[protein binding [GO:0005515]]	[Affinity Capture-MS; bidirectional; in vitro; in vivo; Invitro; Invivo]	null	[CCSB; GRID; HPRD]	[10082579; 10655584; 16189514; 7589239; 8986614]
FASLG , MSN	[plasma membrane [GO:0005886]]	null	[Co-purification [reverse]]	null	[GRID]	[15659383]
COL1A1 , FN1	[extracellular region [GO:0005576]]	[extracellular matrix structural constituent [GO:0005201]]	[bidirectional [reverse]; in vivo [reverse]; Invivo [reverse]]	null	[GRID; HPRD]	[8468356]
COL7A1 , THBS1	[extracellular region [GO:0005576]]	[protein binding [GO:0005515]; structural molecule activity [GO:0005198]]	[bidirectional [reverse]; Two-hybrid [reverse]; yeast 2-hybrid [reverse]]	[cell adhesion [GO:0007155]]	[GRID; HPRD]	[9840442]
CSNK2A1 , FGF2	null	null	[bidirectional; in vitro [reverse]; Invitro]	[signal transduction [GO:0007165]]	[GRID; HPRD]	[12145206]
MED1 , RARA	[nucleus [GO:0005634]]	[protein binding [GO:0005515]]	[bidirectional [reverse]; in vitro [reverse]; in vivo [reverse]; Invitro [reverse]; Invivo [reverse]]	[regulation of transcription, DNA-dependent [GO:0006355]; transcription [GO:0006350]]	[GRID; HPRD]	[9653119]
THBS1 , TNFRSF1A	[extracellular region [GO:0005576]]	[protein binding [GO:0005515]]	[bidirectional [reverse]]	null	[BIND]	null
FBLN2 , HSPG2	[extracellular region [GO:0005576]]	null	[bidirectional [reverse]; in vitro [reverse]; Invitro [reverse]]	null	[GRID; HPRD]	[9431988]
FOS , SMAD4	[nucleus [GO:0005634]; transcription factor complex [GO:0005667]]	[sequence-specific DNA binding [GO:0043565]; transcription factor activity [GO:0003700]]	[bidirectional [reverse]]	null	[HPRD]	null
THBD , TNFRSF1A	[integral to plasma membrane [GO:0005887]; plasma membrane [GO:0005886]]	[protein binding [GO:0005515]]	[bidirectional [reverse]]	null	[BIND]	null
BMP3 , COL4A2	[extracellular region [GO:0005576]]	null	[bidirectional; in vitro]	null	[HPRD]	[2211625]
CCND1 , SP1	[intracellular [GO:0005622]; nucleus [GO:0005634]]	null	[bidirectional; in vivo [reverse]]	null	[HPRD; MINT]	[10850422]
HABP2 , KNG1	[extracellular region [GO:0005576]]	null	[bidirectional; in vitro]	null	[HPRD]	[12452440]
ESR1 , TSC2	[cytoplasm [GO:0005737]; nucleus [GO:0005634]]	null	[bidirectional; in vitro; in vivo]	null	[HPRD]	[15851513]
AR , CREBBP	[cytoplasm [GO:0005737]; nucleus [GO:0005634]]	[metal ion binding [GO:0046872]; transcription factor activity [GO:0003700]; zinc ion binding [GO:0008270]]	[Affinity Capture-Western [reverse]; bidirectional; in vivo [reverse]; Invivo; Reconstituted Complex; Two-hybrid [reverse]]	[regulation of transcription, DNA-dependent [GO:0006355]; signal transduction [GO:0007165]]	[BIND; GRID; HPRD]	[15691881; 9482849; 9822653]
MYC , MAPK7	null	[protein binding [GO:0005515]]	[bidirectional; in vitro [reverse]; Invitro [reverse]]	null	[BIND; GRID; HPRD]	[9461566]
CSNK2A1 , RELA	[nucleus [GO:0005634]]	[protein N-terminus binding [GO:0047485]]	[bidirectional; in vitro; in vivo; Invivo [reverse]]	null	[GRID; HPRD; MINT]	[10938077]
COL4A1 , OSM	[extracellular region [GO:0005576]]	null	[bidirectional [reverse]; in vitro [reverse]; Invitro [reverse]]	null	[GRID; HPRD]	[11711546]
LRP1 , SERPINE1	null	null	[Affinity Capture-Western; bidirectional [reverse]; in vitro [reverse]; in vivo [reverse]]	null	[GRID; HPRD]	[15001579]
TP53 , YY1	[nuclear matrix [GO:0016363]; nucleus [GO:0005634]]	[metal ion binding [GO:0046872]; protein binding [GO:0005515]; transcription factor activity [GO:0003700]; zinc ion binding [GO:0008270]]	[bidirectional [reverse]]	null	[BIND]	null
LCK , EZR	[cytoplasm [GO:0005737]]	null	[bidirectional; in vitro; in vivo]	null	[HPRD]	[12560083; 1382070]
FN1 , SPARC	[extracellular region [GO:0005576]]	[collagen binding [GO:0005518]]	[bidirectional [reverse]; in vitro [reverse]]	[transmembrane receptor protein tyrosine kinase signaling pathway [GO:0007169]]	[HPRD]	[2745554]
ITGB1 , THBS1	null	[protein binding [GO:0005515]]	[bidirectional; Invivo]	[cell adhesion [GO:0007155]; multicellular organismal development [GO:0007275]]	[GRID]	[11980922]
TGFB1 , THBS1	[extracellular region [GO:0005576]]	null	[bidirectional; in vivo; Invivo]	null	[GRID; HPRD]	[1550960]
RHOA , TGFBR1	[membrane [GO:0016020]]	[magnesium ion binding [GO:0000287]; nucleotide binding [GO:0000166]]	[bidirectional; in vivo]	null	[BIND; HPRD]	[15761153]
FAS , RHOA	[membrane [GO:0016020]]	[protein binding [GO:0005515]]	[Co-purification]	null	[GRID]	[15659383]
AKT2 , PDPK1	null	[ATP binding [GO:0005524]; nucleotide binding [GO:0000166]; protein binding [GO:0005515]; protein serine/threonine kinase activity [GO:0004674]; transferase activity [GO:0016740]]	[bidirectional [reverse]; in vitro [reverse]; in vivo [reverse]; neighbouring_reaction; PPrel [reverse]; reaction]	[protein amino acid phosphorylation [GO:0006468]]	[HPRD; reactome]	[12048203; 15157674; 9094314; 9228007; 9374542; 9512493]
COL1A1 , MMP9	[extracellular region [GO:0005576]]	null	[Affinity Capture-MS; bidirectional; in vivo [reverse]; Invivo [reverse]]	null	[CCSB; GRID; HPRD]	[16189514; 9878537]
SERPINE2 , PLAU	[extracellular region [GO:0005576]]	null	[Reconstituted Complex [reverse]]	null	[GRID]	[9184208]
GRB2 , TEK	null	null	[bidirectional [reverse]; in vitro [reverse]; in vivo [reverse]; Invitro [reverse]; Invivo [reverse]; Two-hybrid [reverse]; yeast 2-hybrid [reverse]]	[cell-cell signaling [GO:0007267]]	[GRID; HPRD]	[10521483; 7478529]
PLAT , PLG	[extracellular region [GO:0005576]]	[peptidase activity [GO:0008233]]	[bidirectional; in vitro; indirect_complex [reverse]; neighbouring_reaction [reverse]; PPrel; reaction [reverse]]	[blood coagulation [GO:0007596]; proteolysis [GO:0006508]]	[HPRD; reactome]	[11928826; 2318848; 2496749; 2962641; 7199524]
RELA , NCOR2	[nucleus [GO:0005634]]	null	[bidirectional [reverse]; in vitro [reverse]; in vivo [reverse]; Invitro [reverse]; Invivo [reverse]]	[regulation of transcription, DNA-dependent [GO:0006355]]	[GRID; HPRD; MINT]	[10777532; 12589049]
HDAC1 , NCOR2	[nucleus [GO:0005634]]	null	[bidirectional; in vivo]	[regulation of transcription, DNA-dependent [GO:0006355]]	[HPRD; IntAct]	[11739383]
MDM2 , PML	[cytoplasm [GO:0005737]; insoluble fraction [GO:0005626]; intracellular [GO:0005622]; nucleolus [GO:0005730]; nucleoplasm [GO:0005654]; nucleus [GO:0005634]]	[metal ion binding [GO:0046872]; protein binding [GO:0005515]; zinc ion binding [GO:0008270]]	[Affinity Capture-Western; bidirectional; in vitro; in vivo; Invitro [reverse]; Invivo [reverse]; Reconstituted Complex]	[protein complex assembly [GO:0006461]]	[BIND; GRID; HPRD]	[12759344; 12915590; 14507915; 15195100]
FASLG , GRB2	null	null	[bidirectional; in vitro; in vivo; Invitro [reverse]; Invivo [reverse]]	[cell-cell signaling [GO:0007267]]	[BIND; GRID; HPRD]	[11741599; 12023017; 12220636]
APP , COL4A2	[extracellular region [GO:0005576]]	null	[bidirectional; in vitro [reverse]; Invitro]	null	[GRID; HPRD]	[9136074]
HSPG2 , PDGFB	[extracellular region [GO:0005576]]	[protein binding [GO:0005515]]	[bidirectional; in vitro [reverse]; Invitro]	null	[GRID; HPRD]	[9692901]
MMP8 , CCL2	[extracellular region [GO:0005576]; extracellular space [GO:0005615]]	null	[bidirectional; in vitro; in vivo]	null	[HPRD]	[12149192; 9558113]
PML , RB1	[nucleus [GO:0005634]; PML body [GO:0016605]]	[transcription repressor activity [GO:0016564]]	[Affinity Capture-MS; bidirectional; in vivo [reverse]; Invivo]	[negative regulation of cell growth [GO:0030308]; regulation of transcription, DNA-dependent [GO:0006355]; transcription [GO:0006350]]	[CCSB; GRID; HPRD]	[16189514; 9448006]
THBS2 , THBS3	[extracellular region [GO:0005576]; proteinaceous extracellular matrix [GO:0005578]]	[calcium ion binding [GO:0005509]; heparin binding [GO:0008201]; protein binding [GO:0005515]; structural molecule activity [GO:0005198]]	[bidirectional; in vitro [reverse]; in vivo [reverse]; Invitro; Invivo]	[cell adhesion [GO:0007155]]	[GRID; HPRD]	[1459996]
JAK2 , PTK2	[cytoskeleton [GO:0005856]]	[ATP binding [GO:0005524]; non-membrane spanning protein tyrosine kinase activity [GO:0004715]; nucleotide binding [GO:0000166]; protein-tyrosine kinase activity [GO:0004713]; SH2 domain binding [GO:0042169]; transferase activity [GO:0016740]]	[bidirectional; in vivo [reverse]; Invivo]	[protein amino acid phosphorylation [GO:0006468]]	[GRID; HPRD]	[10925297; 9553131]
MDM2 , TP53	[cytoplasm [GO:0005737]; insoluble fraction [GO:0005626]; nucleolus [GO:0005730]; nucleoplasm [GO:0005654]; nucleus [GO:0005634]]	[enzyme binding [GO:0019899]; metal ion binding [GO:0046872]; protein binding [GO:0005515]; zinc ion binding [GO:0008270]]	[acts_on [reverse]; Affinity Capture-Western; bidirectional; Biochemical Activity; GErel [reverse]; in vitro [reverse]; in vivo [reverse]; Invivo [reverse]; PPrel; Reconstituted Complex [reverse]]	[protein complex assembly [GO:0006461]]	[BIND; DIP; GRID; HPRD; IntAct; MINT]	[10721693; 11709713; 12372616; 12842086; 12915590; 14612427; 14671306; 16432196; 7686617; 8058315; 9278461]
ESR1 , MED1	[nucleus [GO:0005634]]	[DNA binding [GO:0003677]; receptor activity [GO:0004872]]	[Affinity Capture-Western; bidirectional; in vitro [reverse]; in vivo [reverse]; Invitro; Invivo]	[regulation of transcription, DNA-dependent [GO:0006355]; transcription [GO:0006350]]	[BIND; GRID; HPRD]	[12837248; 9653119]
MDM2 , TP73	[nucleus [GO:0005634]]	[metal ion binding [GO:0046872]; protein binding [GO:0005515]; zinc ion binding [GO:0008270]]	[acts_on [reverse]; Affinity Capture-Western; bidirectional; in vitro [reverse]; in vivo [reverse]; Invitro; Invivo; Reconstituted Complex]	null	[DIP; GRID; HPRD; MINT]	[10207051; 10435614; 11223036]
HRG , PLAT	[extracellular region [GO:0005576]]	null	[neighbouring_reaction]	null	[reactome]	null
CASP3 , FYN	null	[protein binding [GO:0005515]]	[bidirectional; in vitro; in vivo]	null	[HPRD]	[10435619]
PML , SP1	[intracellular [GO:0005622]; nucleus [GO:0005634]]	[metal ion binding [GO:0046872]; zinc ion binding [GO:0008270]]	[bidirectional; in vitro [reverse]; in vivo [reverse]; Invitro; Invivo]	[transcription [GO:0006350]]	[GRID; HPRD]	[9819401]
COL4A2 , MATN2	[extracellular region [GO:0005576]]	null	[bidirectional; in vivo [reverse]; Invivo]	null	[GRID; HPRD]	[12180907]
EPOR , PTPN11	null	[protein binding [GO:0005515]]	[bidirectional; in vivo [reverse]; Invivo]	[signal transduction [GO:0007165]]	[GRID; HPRD]	[8639815]
PDPK1 , TSC2	[cytoplasm [GO:0005737]]	[protein binding [GO:0005515]]	[neighbouring_reaction]	null	[reactome]	null
CALR , VWF	[endoplasmic reticulum [GO:0005783]; extracellular region [GO:0005576]; proteinaceous extracellular matrix [GO:0005578]]	null	[bidirectional [reverse]; in vivo [reverse]; Invivo [reverse]]	null	[GRID; HPRD]	[10887119]
COL4A3 , SAA1	[extracellular region [GO:0005576]]	null	[bidirectional; in vitro; Invitro [reverse]]	null	[GRID; HPRD]	[8995276]
HRG , PRKCA	null	null	[bidirectional]	null	[BIND]	null
PRKCA , EZR	[cytoplasm [GO:0005737]]	null	[bidirectional; in vivo; Invivo [reverse]]	null	[GRID; HPRD]	[10970850; 11387207]
MDM2 , YY1	[intracellular [GO:0005622]; nucleus [GO:0005634]]	[metal ion binding [GO:0046872]; protein binding [GO:0005515]; zinc ion binding [GO:0008270]]	[bidirectional [reverse]]	null	[BIND]	null
DCN , MMP2	[extracellular region [GO:0005576]; proteinaceous extracellular matrix [GO:0005578]]	[protein binding [GO:0005515]]	[bidirectional [reverse]; in vitro [reverse]]	null	[HPRD]	[9148753]
SMAD2 , MEF2A	[nucleus [GO:0005634]]	[transcription factor activity [GO:0003700]]	[bidirectional; in vitro; in vivo; Invitro [reverse]; Invivo [reverse]]	[transcription [GO:0006350]]	[GRID; HPRD; MINT]	[11160896]
MMP3 , PLG	[extracellular region [GO:0005576]; extracellular space [GO:0005615]]	[calcium ion binding [GO:0005509]]	[bidirectional [reverse]; in vitro [reverse]]	[proteolysis [GO:0006508]]	[HPRD]	[9548733]
CSNK2A1 , SPP1	null	null	[bidirectional; in vitro]	null	[HPRD]	[8663267]
MEF2A , MAPK7	null	null	[Affinity Capture-MS; bidirectional; in vitro [reverse]; in vivo [reverse]; Invivo; Two-hybrid; yeast 2-hybrid [reverse]]	null	[CCSB; GRID; HPRD]	[10849446; 16189514; 9753748; 9858528]
PRKCA , PTPN11	[cytoplasm [GO:0005737]]	[protein binding [GO:0005515]]	[bidirectional; in vivo]	null	[HPRD]	[11781100]
IL6ST , OSM	[extracellular region [GO:0005576]]	null	[acts_on; bidirectional; in vivo; Invivo]	[immune response [GO:0006955]]	[DIP; GRID; HPRD; MINT]	[8999038]
FN1 , IGFBP5	[extracellular region [GO:0005576]]	null	[bidirectional; in vitro; in vivo; yeast 2-hybrid]	null	[HPRD]	[14645245]
PRKCA , RARA	[nucleus [GO:0005634]]	[metal ion binding [GO:0046872]; protein binding [GO:0005515]; zinc ion binding [GO:0008270]]	[bidirectional; in vivo]	null	[HPRD]	[12000751]
APP , CASP3	null	null	[bidirectional [reverse]; in vitro [reverse]; in vivo [reverse]]	[apoptosis [GO:0006915]]	[HPRD]	[15178331; 8943232]
CALR , ITGAV	null	[calcium ion binding [GO:0005509]]	[bidirectional [reverse]; in vitro [reverse]; in vivo [reverse]]	null	[HPRD]	[12196561]
CTNNB1 , SMAD3	[cytoplasm [GO:0005737]; nucleus [GO:0005634]; transcription factor complex [GO:0005667]]	[transcription factor activity [GO:0003700]]	[bidirectional; in vitro [reverse]; Invitro]	[negative regulation of transcription from RNA polymerase II promoter [GO:0000122]; positive regulation of transcription from RNA polymerase II promoter [GO:0045944]; transcription [GO:0006350]]	[GRID; HPRD]	[12000714]
ANXA2 , MYOC	[extracellular region [GO:0005576]]	null	[bidirectional [reverse]; in vitro [reverse]]	null	[HPRD]	[16289162]
MBP , MAPK11	null	null	[bidirectional; in vitro]	null	[HPRD]	[15728454]
SMAD3 , PML	[cytoplasm [GO:0005737]; intracellular [GO:0005622]; nucleus [GO:0005634]]	null	[Affinity Capture-MS; Affinity Capture-Western; bidirectional; in vivo [reverse]]	[induction of apoptosis [GO:0006917]; negative regulation of cell growth [GO:0030308]; regulation of transcription, DNA-dependent [GO:0006355]; response to hypoxia [GO:0001666]; transcription [GO:0006350]]	[BIND; CCSB; GRID; HPRD]	[15356634; 16189514]
SMAD3 , TSC2	[cytoplasm [GO:0005737]; intracellular [GO:0005622]; nucleus [GO:0005634]]	[protein homodimerization activity [GO:0042803]]	[bidirectional [reverse]; in vitro [reverse]; in vivo [reverse]]	null	[HPRD]	[15066998]
FYN , JAK2	null	[ATP binding [GO:0005524]; non-membrane spanning protein tyrosine kinase activity [GO:0004715]; nucleotide binding [GO:0000166]; protein-tyrosine kinase activity [GO:0004713]; transferase activity [GO:0016740]]	[bidirectional [reverse]; in vivo [reverse]; Invivo [reverse]]	[protein amino acid phosphorylation [GO:0006468]]	[GRID; HPRD]	[10551884]
AR , SMAD3	[cytoplasm [GO:0005737]; nucleus [GO:0005634]]	[sequence-specific DNA binding [GO:0043565]; transcription factor activity [GO:0003700]]	[Affinity Capture-Western; bidirectional [reverse]; in vitro [reverse]; in vivo [reverse]; Invitro; Invivo; Reconstituted Complex; Two-hybrid]	[regulation of transcription, DNA-dependent [GO:0006355]]	[GRID; HPRD]	[11280774; 11707452]
FAS , PRKCA	null	[protein binding [GO:0005515]]	[bidirectional; in vitro]	null	[HPRD]	[12586732]
TGFBR1 , TGFBR2	[membrane [GO:0016020]; receptor complex [GO:0043235]]	[ATP binding [GO:0005524]; magnesium ion binding [GO:0000287]; manganese ion binding [GO:0030145]; nucleotide binding [GO:0000166]; receptor activity [GO:0004872]; transferase activity [GO:0016740]]	[acts_on; bidirectional; in vivo [reverse]; indirect_complex; neighbouring_reaction; reaction; Two-hybrid; yeast 2-hybrid [reverse]]	[positive regulation of cell proliferation [GO:0008284]; protein amino acid phosphorylation [GO:0006468]; transmembrane receptor protein serine/threonine kinase signaling pathway [GO:0007178]]	[BIND; DIP; GRID; HPRD; reactome]	[11100470; 1333888; 7693660; 7890683; 8047140; 8242743; 8576253; 8947046; 9215638; 9335507; 9865696]
KRIT1 , ITGB1BP1	[membrane [GO:0016020]]	null	[bidirectional; in vitro [reverse]; in vivo [reverse]; Invitro [reverse]; Invivo [reverse]; Two-hybrid [reverse]; yeast 2-hybrid [reverse]]	null	[BIND; GRID; HPRD]	[11741838; 11854171]
FASLG , TNFRSF6B	[extracellular region [GO:0005576]]	null	[acts_on; bidirectional [reverse]; in vivo [reverse]; Invivo [reverse]; PPrel]	[apoptosis [GO:0006915]]	[DIP; GRID; HPRD]	[10318773; 11994433; 9872321]
ESR1 , ZBTB16	[nucleus [GO:0005634]]	[DNA binding [GO:0003677]; metal ion binding [GO:0046872]; zinc ion binding [GO:0008270]]	[bidirectional [reverse]; in vitro [reverse]; Reconstituted Complex [reverse]]	[transcription [GO:0006350]]	[GRID; HPRD]	[14521715]
CCR3 , CCL5	null	null	[acts_on [reverse]; bidirectional; in vivo; Invivo; PPrel [reverse]]	[cell adhesion [GO:0007155]; cellular defense response [GO:0006968]; chemotaxis [GO:0006935]; inflammatory response [GO:0006954]; signal transduction [GO:0007165]]	[DIP; GRID; HPRD; MINT]	[8642344; 9289016]
LIMK2 , ROCK1	[cytoplasm [GO:0005737]]	[ATP binding [GO:0005524]; metal ion binding [GO:0046872]; nucleotide binding [GO:0000166]; protein serine/threonine kinase activity [GO:0004674]; transferase activity [GO:0016740]; zinc ion binding [GO:0008270]]	[bidirectional [reverse]; in vitro [reverse]; in vivo [reverse]; PPrel [reverse]]	[protein amino acid phosphorylation [GO:0006468]]	[HPRD]	[11018042; 11340065]
HDAC1 , PBX1	[nucleus [GO:0005634]]	[transcription factor activity [GO:0003700]]	[bidirectional; Invitro]	[regulation of transcription, DNA-dependent [GO:0006355]]	[GRID]	[11285237]
COL1A1 , VWF	[extracellular region [GO:0005576]]	null	[bidirectional [reverse]; in vitro [reverse]; indirect_complex; Invitro [reverse]; neighbouring_reaction; reaction]	null	[GRID; HPRD; reactome]	[3490481; 3872140]
PRKCA , SPP1	null	[protein binding [GO:0005515]]	[bidirectional; in vitro]	null	[HPRD]	[8663267]
COL4A2 , TGFBI	[extracellular region [GO:0005576]]	null	[bidirectional [reverse]; in vitro [reverse]; Invitro [reverse]]	null	[GRID; HPRD]	[11867580]
FN1 , TNFRSF11B	[extracellular region [GO:0005576]; proteinaceous extracellular matrix [GO:0005578]]	null	[bidirectional [reverse]; in vivo [reverse]]	null	[HPRD]	[15799029]
CDKN1A , MYC	[nucleus [GO:0005634]]	null	[bidirectional [reverse]]	[cell cycle arrest [GO:0007050]]	[BIND]	null
CDKN1A , TP53	[cytoplasm [GO:0005737]; nucleus [GO:0005634]]	[metal ion binding [GO:0046872]; zinc ion binding [GO:0008270]]	[Affinity Capture-Western [reverse]; bidirectional; GErel [reverse]]	[cell cycle [GO:0007049]; cell cycle arrest [GO:0007050]; induction of apoptosis by intracellular signals [GO:0008629]; negative regulation of cell growth [GO:0030308]; response to DNA damage stimulus [GO:0006974]]	[BIND; GRID; MINT]	[11896572]
COL4A3 , MFAP2	[extracellular region [GO:0005576]]	[extracellular matrix structural constituent [GO:0005201]]	[bidirectional [reverse]; in vitro [reverse]; Invitro]	null	[GRID; HPRD]	[9278443]
CREBBP , CSNK2A1	[nucleus [GO:0005634]]	[transferase activity [GO:0016740]]	[bidirectional; in vitro; Invitro]	[signal transduction [GO:0007165]]	[GRID; HPRD]	[9685505]
MAPK14 , GRB2	null	null	[Affinity Capture-MS; bidirectional; in vitro; Invitro]	null	[CCSB; GRID; HPRD]	[16189514; 8695800]
ESR1 , SRC	null	null	[Affinity Capture-Western [reverse]; bidirectional [reverse]; in vivo [reverse]]	[signal transduction [GO:0007165]]	[GRID; HPRD]	[11032808; 12736255; 7539106]
ITGA4 , THBS2	null	[calcium ion binding [GO:0005509]]	[bidirectional]	[cell adhesion [GO:0007155]]	[HPRD]	null
CCL8 , CCRL1	null	null	[acts_on; bidirectional [reverse]; in vitro [reverse]]	[chemotaxis [GO:0006935]; immune response [GO:0006955]; signal transduction [GO:0007165]]	[DIP; HPRD; MINT]	[10734104]
TP53 , TSC2	[cytoplasm [GO:0005737]; nucleus [GO:0005634]]	[protein binding [GO:0005515]]	[bidirectional [reverse]; GErel]	[cell cycle [GO:0007049]; negative regulation of cell cycle [GO:0045786]]	[BIND]	null
GRB2 , SRC	null	[SH3/SH2 adaptor activity [GO:0005070]]	[Affinity Capture-MS; bidirectional; in vitro [reverse]; in vivo [reverse]; Invitro [reverse]; Invivo [reverse]]	null	[CCSB; GRID; HPRD]	[11964172; 16189514; 9016807]
PRKCA , SDC2	null	null	[bidirectional; in vivo]	null	[HPRD]	[9244383]
ARRB1 , CCR5	[cytoplasm [GO:0005737]; plasma membrane [GO:0005886]]	[protein binding [GO:0005515]]	[bidirectional [reverse]; in vitro [reverse]; Invitro [reverse]]	[signal transduction [GO:0007165]]	[GRID; HPRD]	[12065593]
MMP1 , TFPI	[extracellular region [GO:0005576]]	null	[bidirectional; in vitro]	null	[HPRD]	[10859319]
KLK3 , SERPINA5	[extracellular region [GO:0005576]]	null	[Affinity Capture-MS; bidirectional; in vitro [reverse]; Invitro]	null	[CCSB; GRID; HPRD]	[16189514; 7509746; 8665956; 8732755]
CXCR3 , CXCL10	null	null	[acts_on; Affinity Capture-MS; bidirectional; in vitro; in vivo; Invivo; PPrel [reverse]]	[cell motility [GO:0006928]; chemotaxis [GO:0006935]]	[CCSB; DIP; GRID; HPRD; MINT]	[10233762; 12571234; 16189514]
HRG , PLAUR	[extracellular region [GO:0005576]]	null	[neighbouring_reaction; reaction]	null	[reactome]	[1829461; 2521625; 2935528]
KLK3 , EPOR	[extracellular region [GO:0005576]]	null	[bidirectional; in vitro; in vivo; Invitro [reverse]; Invivo [reverse]]	null	[GRID; HPRD]	[10374881]
RB1 , TSC2	[nucleus [GO:0005634]]	null	[bidirectional [reverse]]	[cell cycle [GO:0007049]]	[BIND]	null
ANXA2 , PLG	[extracellular region [GO:0005576]]	[calcium ion binding [GO:0005509]]	[bidirectional [reverse]; in vitro [reverse]; Invitro [reverse]]	null	[GRID; HPRD]	[10077593]
SMAD3 , SMAD4	[cytoplasm [GO:0005737]; intracellular [GO:0005622]; nucleus [GO:0005634]; transcription factor complex [GO:0005667]]	[protein homodimerization activity [GO:0042803]; sequence-specific DNA binding [GO:0043565]; SMAD binding [GO:0046332]; transcription factor activity [GO:0003700]]	[Affinity Capture-MS; Affinity Capture-Western; bidirectional; direct_complex; in vitro; in vivo; Invitro; Invivo; neighbouring_reaction; PPrel; reaction; yeast 2-hybrid]	[negative regulation of cell growth [GO:0030308]; positive regulation of transcription from RNA polymerase II promoter [GO:0045944]; regulation of transforming growth factor beta receptor signaling pathway [GO:0017015]; regulation of transforming growth factor-beta2 production [GO:0032909]; response to hypoxia [GO:0001666]; SMAD protein complex assembly [GO:0007183]; transcription [GO:0006350]]	[BIND; CCSB; GRID; HPRD; IntAct; MINT; reactome]	[10549282; 10934479; 10995777; 11294908; 12592392; 15084259; 15231748; 16189514; 9311995; 9732876]
SMAD4 , TGFB1	null	[transcription activator activity [GO:0016563]]	[neighbouring_reaction]	[negative regulation of cell growth [GO:0030308]; regulation of transforming growth factor beta receptor signaling pathway [GO:0017015]; response to hypoxia [GO:0001666]]	[reactome]	null
GTF2I , JAK2	null	null	[bidirectional [reverse]; in vitro [reverse]; in vivo [reverse]]	null	[HPRD]	[11313464; 11373296; 11934902; 9012831; 9837922]
MBP , PRKACA	null	null	[bidirectional [reverse]; in vitro [reverse]]	null	[HPRD]	[2413024]
COL4A3 , SERPINE2	[extracellular region [GO:0005576]]	null	[bidirectional; in vivo [reverse]; Invivo]	null	[GRID; HPRD]	[8006028]
CASP3 , MDM2	[cytoplasm [GO:0005737]]	[protein binding [GO:0005515]]	[in vitro]	null	[HPRD]	[9278461]
CTNNB1 , PTPRM	null	null	[bidirectional [reverse]; in vivo [reverse]; PPrel [reverse]]	null	[HPRD]	[15588985; 7642713]
RELA , SRF	[nucleus [GO:0005634]]	[transcription factor activity [GO:0003700]]	[bidirectional; in vitro [reverse]; Invitro]	[regulation of transcription, DNA-dependent [GO:0006355]]	[GRID; HPRD]	[8670842]
CCR1 , CCL2	null	null	[acts_on; bidirectional; in vitro]	[cell adhesion [GO:0007155]; cell-cell signaling [GO:0007267]; chemotaxis [GO:0006935]; G-protein signaling, coupled to cyclic nucleotide second messenger [GO:0007187]; inflammatory response [GO:0006954]]	[DIP; HPRD]	[8631787]
JUN , PML	[nucleus [GO:0005634]]	null	[bidirectional [reverse]; Invivo [reverse]]	[regulation of transcription, DNA-dependent [GO:0006355]]	[GRID; HPRD]	[9671405]
MYC , MAP2K5	null	[protein binding [GO:0005515]]	[bidirectional]	null	[BIND]	null
HDAC1 , TP53	[cytoplasm [GO:0005737]; nucleus [GO:0005634]]	[enzyme binding [GO:0019899]; transcription factor activity [GO:0003700]]	[bidirectional]	[regulation of transcription, DNA-dependent [GO:0006355]]	[IntAct; MINT]	null
FYN , SRC	null	[ATP binding [GO:0005524]; non-membrane spanning protein tyrosine kinase activity [GO:0004715]; nucleotide binding [GO:0000166]; protein binding [GO:0005515]; transferase activity [GO:0016740]]	[bidirectional [reverse]]	[protein amino acid phosphorylation [GO:0006468]; protein kinase cascade [GO:0007243]]	[MINT]	null
SMAD2 , MEF2C	[nucleus [GO:0005634]]	[transcription factor activity [GO:0003700]]	[bidirectional; in vitro; Invitro [reverse]]	[positive regulation of transcription from RNA polymerase II promoter [GO:0045944]; transcription [GO:0006350]]	[GRID; HPRD; MINT]	[11160896]
CREBBP , STAT3	[cytoplasm [GO:0005737]; nucleus [GO:0005634]]	[protein binding [GO:0005515]; signal transducer activity [GO:0004871]; transcription factor activity [GO:0003700]]	[bidirectional; in vitro; in vivo; PPrel]	[regulation of transcription, DNA-dependent [GO:0006355]; signal transduction [GO:0007165]]	[BIND; HPRD]	[15649887]
F2 , VWF	[extracellular region [GO:0005576]]	null	[neighbouring_reaction; reaction]	[platelet activation [GO:0030168]; response to wounding [GO:0009611]]	[reactome]	[2502206; 2505252; 3082357; 3134349]
ITGAV , ITGB1	[integrin complex [GO:0008305]]	[protein binding [GO:0005515]; receptor activity [GO:0004872]]	[bidirectional; in vivo]	[cell adhesion [GO:0007155]; cell-matrix adhesion [GO:0007160]; integrin-mediated signaling pathway [GO:0007229]]	[BIND; HPRD]	[1690718; 2138612]
ITGA4 , PRKACA	null	null	[bidirectional [reverse]; in vitro [reverse]; in vivo [reverse]]	null	[HPRD]	[11533025]
CASP8 , EZR	[cytoplasm [GO:0005737]; cytoskeleton [GO:0005856]]	null	[Co-purification [reverse]]	null	[GRID]	[15659383]
CREBBP , SMAD2	[cytoplasm [GO:0005737]; nucleus [GO:0005634]]	[transcription factor activity [GO:0003700]]	[bidirectional; in vitro; in vivo; yeast 2-hybrid]	null	[BIND; HPRD; MINT]	[15231748; 15750622; 9679056]
GRB2 , TNFRSF1A	null	null	[Affinity Capture-MS; bidirectional; in vivo [reverse]; Invivo [reverse]]	null	[CCSB; GRID; HPRD]	[10359574; 16189514]
PF4 , SDC2	null	null	[bidirectional; in vitro; Invitro [reverse]]	null	[GRID; HPRD]	[7524669]
GRB2 , PIK3R1	null	[insulin receptor substrate binding [GO:0043560]]	[bidirectional [reverse]; in vitro [reverse]; in vivo [reverse]; Invitro [reverse]; Invivo [reverse]]	[insulin receptor signaling pathway [GO:0008286]]	[BIND; GRID; HPRD]	[7642542; 7737969; 7759531; 8621719]
ANGPT1 , ANGPT2	[extracellular region [GO:0005576]]	[receptor binding [GO:0005102]]	[bidirectional [reverse]; in vitro [reverse]; in vivo [reverse]; Invitro [reverse]; Invivo [reverse]]	[angiogenesis [GO:0001525]; cell differentiation [GO:0030154]; multicellular organismal development [GO:0007275]; signal transduction [GO:0007165]]	[GRID; HPRD]	[9204896]
COL4A3 , ANTXR2	[extracellular region [GO:0005576]]	[protein binding [GO:0005515]]	[bidirectional [reverse]; in vivo [reverse]; Invivo [reverse]]	null	[GRID; HPRD]	[11683410]
HRG , PLG	[extracellular region [GO:0005576]]	null	[bidirectional [reverse]; direct_complex; in vivo [reverse]; Invivo [reverse]; neighbouring_reaction; reaction]	null	[GRID; HPRD; reactome]	[1829461; 2521625; 2935528; 3011081; 6448849; 8478593; 9414276]
MAPK14 , MEF2C	[nucleus [GO:0005634]]	null	[Affinity Capture-MS; bidirectional; in vitro; in vivo; Invitro [reverse]; Invivo [reverse]; PPrel]	null	[CCSB; GRID; HPRD]	[10330143; 10805738; 16189514; 9069290; 9753748]
TP53 , KLF4	[nucleus [GO:0005634]]	[metal ion binding [GO:0046872]; transcription factor activity [GO:0003700]; zinc ion binding [GO:0008270]]	[Affinity Capture-MS; bidirectional; in vivo [reverse]; Invivo [reverse]]	null	[BIND; CCSB; GRID; HPRD]	[10749849; 16189514]
PTPN11 , SRC	null	[protein binding [GO:0005515]]	[bidirectional [reverse]; in vivo [reverse]]	[signal transduction [GO:0007165]]	[HPRD]	[14687660]
RB1 , TP53	[nucleus [GO:0005634]]	[transcription factor activity [GO:0003700]]	[bidirectional [reverse]]	[cell cycle [GO:0007049]; cell cycle arrest [GO:0007050]; negative regulation of cell growth [GO:0030308]; positive regulation of transcription from RNA polymerase II promoter [GO:0045944]; regulation of transcription, DNA-dependent [GO:0006355]]	[HPRD]	null
HDAC1 , MDM2	[cytoplasm [GO:0005737]; nucleus [GO:0005634]]	[enzyme binding [GO:0019899]]	[bidirectional; in vivo; Invivo [reverse]]	null	[GRID; HPRD]	[12426395]
LCK , MAPK3	null	[ATP binding [GO:0005524]; nucleotide binding [GO:0000166]; protein binding [GO:0005515]; transferase activity [GO:0016740]]	[bidirectional [reverse]; in vitro [reverse]; in vivo [reverse]]	[protein amino acid phosphorylation [GO:0006468]]	[HPRD]	[8506364; 8618896]
LIMK1 , ROCK1	[cytoplasm [GO:0005737]]	[ATP binding [GO:0005524]; metal ion binding [GO:0046872]; nucleotide binding [GO:0000166]; protein serine/threonine kinase activity [GO:0004674]; transferase activity [GO:0016740]; zinc ion binding [GO:0008270]]	[bidirectional; in vitro [reverse]; in vivo [reverse]; Invitro; Invivo; PPrel [reverse]]	[actin cytoskeleton organization and biogenesis [GO:0030036]; protein amino acid phosphorylation [GO:0006468]; Rho protein signal transduction [GO:0007266]]	[GRID; HPRD]	[10436159; 10559936; 10652353; 11340065]
JUN , MAPK8	null	null	[acts_on [reverse]; bidirectional; Biochemical Activity [reverse]; in vivo [reverse]; Invivo; neighbouring_reaction; PPrel [reverse]; reaction]	null	[BIND; DIP; GRID; HPRD; IntAct; MINT; reactome]	[10871633; 14633987; 15302935; 8137421; 8654373]
TP53 , TP73	[nucleus [GO:0005634]]	[metal ion binding [GO:0046872]; protein binding [GO:0005515]; transcription factor activity [GO:0003700]; zinc ion binding [GO:0008270]]	[bidirectional; GErel; in vitro [reverse]; in vivo [reverse]]	[apoptosis [GO:0006915]; cell cycle [GO:0007049]; negative regulation of cell cycle [GO:0045786]; negative regulation of cell growth [GO:0030308]; response to tumor cell [GO:0002347]]	[HPRD; MINT]	[11238924; 9891077]
CCND1 , RB1	[nucleus [GO:0005634]]	null	[bidirectional [reverse]; in vivo [reverse]; Invivo [reverse]; neighbouring_reaction [reverse]; reaction [reverse]]	[cell cycle [GO:0007049]; cell division [GO:0051301]; G1/S transition of mitotic cell cycle [GO:0000082]]	[BIND; GRID; HPRD; reactome]	[8490963; 9190208]
F2R , SERPINE1	null	null	[bidirectional [reverse]]	[blood coagulation [GO:0007596]]	[BIND]	null
FN1 , MATN2	[extracellular region [GO:0005576]; proteinaceous extracellular matrix [GO:0005578]]	null	[bidirectional; in vivo [reverse]; Invivo]	null	[GRID; HPRD]	[12180907]
EWSR1 , NPPB	null	null	[bidirectional; Two-hybrid; yeast 2-hybrid]	null	[CCSB; GRID; HPRD; IntAct; MINT]	[16189514]
FAS , TNFSF10	[membrane [GO:0016020]; soluble fraction [GO:0005625]]	null	[neighbouring_reaction [reverse]]	[apoptosis [GO:0006915]; immune response [GO:0006955]; induction of apoptosis [GO:0006917]; signal transduction [GO:0007165]]	[reactome]	null
JUN , TGFB1	null	null	[bidirectional]	null	[BIND]	null
EP300 , MEF2C	[nucleus [GO:0005634]]	[transcription coactivator activity [GO:0003713]; transcription factor activity [GO:0003700]]	[bidirectional [reverse]; in vitro [reverse]]	[heart development [GO:0007507]; nervous system development [GO:0007399]; positive regulation of transcription from RNA polymerase II promoter [GO:0045944]; regulation of transcription, DNA-dependent [GO:0006355]]	[HPRD]	[9001254]
CASP8 , CTNNB1	[cytoplasm [GO:0005737]; cytoskeleton [GO:0005856]]	[signal transducer activity [GO:0004871]]	[bidirectional; in vivo; Invivo]	null	[GRID; HPRD]	[12189238]
CDC25A , ROCK1	[intracellular [GO:0005622]]	null	[bidirectional [reverse]; Biochemical Activity [reverse]; in vitro [reverse]; in vivo [reverse]]	null	[GRID; HPRD]	[14657354]
GATA2 , PML	[nucleus [GO:0005634]]	[metal ion binding [GO:0046872]; protein binding [GO:0005515]; zinc ion binding [GO:0008270]]	[Affinity Capture-MS; bidirectional; in vitro; in vivo; Invitro; Invivo; Two-hybrid; yeast 2-hybrid]	[regulation of transcription, DNA-dependent [GO:0006355]; transcription [GO:0006350]]	[CCSB; GRID; HPRD]	[10938104; 16189514]
EP300 , CXCL10	null	null	[bidirectional]	null	[BIND]	null
JUN , TNF	null	null	[bidirectional; GErel]	[positive regulation of transcription from RNA polymerase II promoter [GO:0045944]; regulation of transcription, DNA-dependent [GO:0006355]]	[BIND]	null
CDH1 , HDAC1	null	null	[Affinity Capture-Western; Co-purification]	null	[GRID]	[15388328]
CCND1 , TSC2	[cytosol [GO:0005829]; intracellular [GO:0005622]; nucleus [GO:0005634]]	[protein binding [GO:0005515]]	[bidirectional [reverse]]	[cell cycle [GO:0007049]]	[BIND]	null
TNFRSF1A , TSC2	null	[protein binding [GO:0005515]]	[bidirectional]	null	[BIND]	null
HHEX , PML	[nucleus [GO:0005634]]	[protein binding [GO:0005515]]	[Affinity Capture-MS; bidirectional; in vivo; Invivo [reverse]]	[regulation of transcription, DNA-dependent [GO:0006355]]	[CCSB; GRID; HPRD]	[10597310; 16189514]
NPR1 , PRKACA	null	[ATP binding [GO:0005524]]	[bidirectional [reverse]]	[protein amino acid phosphorylation [GO:0006468]]	[BIND]	null
MMP7 , PLG	[extracellular region [GO:0005576]; extracellular space [GO:0005615]]	[calcium ion binding [GO:0005509]]	[bidirectional; in vitro]	[proteolysis [GO:0006508]]	[HPRD]	[9360944; 9548733]
AR , SRC	null	null	[Affinity Capture-Western [reverse]; Two-hybrid]	[signal transduction [GO:0007165]]	[GRID]	[11032808; 15027889; 15466214]
CDKN1A , TP73	[nucleus [GO:0005634]]	[metal ion binding [GO:0046872]; zinc ion binding [GO:0008270]]	[bidirectional [reverse]]	[cell cycle [GO:0007049]; negative regulation of cell growth [GO:0030308]]	[BIND]	null
ANXA2 , GRB2	null	null	[Affinity Capture-MS; bidirectional; in vitro; Invitro]	null	[CCSB; GRID; HPRD]	[16189514; 7510700]
COL4A2 , SERPINE2	[extracellular region [GO:0005576]]	null	[bidirectional; in vivo [reverse]; Invivo]	null	[GRID; HPRD]	[8006028]
KNG1 , PLAUR	[extracellular region [GO:0005576]]	null	[bidirectional; in vivo; Reconstituted Complex [reverse]]	[blood coagulation [GO:0007596]]	[GRID; HPRD]	[14764580]
CD36 , FN1	null	null	[bidirectional]	[cell adhesion [GO:0007155]]	[HPRD]	null
JUN , PIN1	[nucleus [GO:0005634]]	null	[bidirectional; in vitro [reverse]; in vivo [reverse]; Invitro; Invivo]	null	[BIND; GRID; HPRD]	[11432833]
RB1 , SP1	[nucleus [GO:0005634]]	[transcription factor activity [GO:0003700]]	[bidirectional; in vivo [reverse]; Invivo]	[transcription [GO:0006350]]	[GRID; HPRD; MINT]	[10850422; 7732011]
GFAP , PRKCA	[cytoplasm [GO:0005737]]	null	[bidirectional [reverse]; in vitro [reverse]; in vivo [reverse]]	null	[HPRD]	[2114109; 2155236; 7822264; 9099667]
IL8 , PF4	[extracellular region [GO:0005576]; extracellular space [GO:0005615]]	[chemokine activity [GO:0008009]]	[bidirectional; in vitro; in vivo]	[immune response [GO:0006955]]	[HPRD]	[12586630; 15531763]
CREBBP , JUN	[nucleus [GO:0005634]]	[transcription factor activity [GO:0003700]]	[bidirectional; in vitro; in vivo; Invitro; Invivo]	[regulation of transcription, DNA-dependent [GO:0006355]]	[GRID; HPRD]	[16055710; 2138276; 9786917]
IGFBP3 , MMP1	[extracellular region [GO:0005576]]	null	[bidirectional [reverse]; in vitro [reverse]]	null	[HPRD]	[7523391]
EIF4E , PML	[cytoplasm [GO:0005737]]	[protein binding [GO:0005515]]	[Affinity Capture-MS; bidirectional; in vitro; Invitro [reverse]]	null	[CCSB; GRID; HPRD]	[11500381; 16189514]
ESR1 , RB1	[nucleus [GO:0005634]]	[transcription factor activity [GO:0003700]]	[in vitro [reverse]; yeast 2-hybrid [reverse]]	[regulation of transcription, DNA-dependent [GO:0006355]; transcription [GO:0006350]]	[HPRD]	[12612073]
MYOC , TNFRSF1A	[extracellular region [GO:0005576]]	null	[bidirectional; yeast 2-hybrid]	null	[HPRD]	[16289162]
THBS2 , TSC2	null	[protein binding [GO:0005515]]	[bidirectional [reverse]]	null	[BIND]	null
ESR1 , TP53	[cytoplasm [GO:0005737]; nucleus [GO:0005634]]	[metal ion binding [GO:0046872]; protein N-terminus binding [GO:0047485]; transcription factor activity [GO:0003700]; zinc ion binding [GO:0008270]]	[bidirectional; in vitro [reverse]; Invitro [reverse]]	[regulation of transcription, DNA-dependent [GO:0006355]]	[BIND; GRID; HPRD; MINT]	[10766163]
CD36 , THBS1	null	[protein binding [GO:0005515]]	[bidirectional; in vivo [reverse]; Invivo; PPrel [reverse]]	[blood coagulation [GO:0007596]; cell adhesion [GO:0007155]]	[GRID; HPRD]	[10487979; 10772961]
RAP1A , TSC2	[intracellular [GO:0005622]]	[protein binding [GO:0005515]]	[Affinity Capture-Western]	[cell cycle [GO:0007049]; negative regulation of cell cycle [GO:0045786]]	[GRID]	[12842888]
ESR1 , SMAD2	[cytoplasm [GO:0005737]; nucleus [GO:0005634]]	[transcription factor activity [GO:0003700]]	[bidirectional [reverse]; in vitro [reverse]; Invitro]	[transcription [GO:0006350]]	[GRID; HPRD]	[11555647]
F12 , KNG1	[extracellular region [GO:0005576]]	null	[neighbouring_reaction; PPrel [reverse]; reaction]	[blood coagulation [GO:0007596]]	[reactome]	[1066663; 11204562; 11986212; 14691562; 3886654; 6604055; 7391081; 874082]
CCR2 , CCL13	null	null	[acts_on; bidirectional; in vivo [reverse]; Invivo; PPrel [reverse]]	[chemotaxis [GO:0006935]; immune response [GO:0006955]; inflammatory response [GO:0006954]; signal transduction [GO:0007165]]	[DIP; GRID; HPRD]	[12149192; 9195948]
DARC , CCL7	null	null	[bidirectional; in vivo]	[signal transduction [GO:0007165]]	[HPRD]	[13679391]
AR , ESR1	[cytoplasm [GO:0005737]; nucleus [GO:0005634]]	[metal ion binding [GO:0046872]; receptor activity [GO:0004872]; sequence-specific DNA binding [GO:0043565]; transcription factor activity [GO:0003700]; zinc ion binding [GO:0008270]]	[bidirectional; in vitro; Invitro]	[regulation of transcription, DNA-dependent [GO:0006355]; signal transduction [GO:0007165]]	[GRID; HPRD]	[12389206]
CCR2 , CCR5	[cytoplasm [GO:0005737]; integral to plasma membrane [GO:0005887]; plasma membrane [GO:0005886]]	[C-C chemokine receptor activity [GO:0016493]; receptor activity [GO:0004872]; rhodopsin-like receptor activity [GO:0001584]]	[bidirectional; in vivo [reverse]; Invivo]	[cellular defense response [GO:0006968]; chemotaxis [GO:0006935]; elevation of cytosolic calcium ion concentration [GO:0007204]; G-protein coupled receptor protein signaling pathway [GO:0007186]; immune response [GO:0006955]; inflammatory response [GO:0006954]; signal transduction [GO:0007165]]	[GRID; HPRD]	[11350939]
ESR1 , LCK	[cytoplasm [GO:0005737]; plasma membrane [GO:0005886]]	null	[bidirectional [reverse]; in vitro [reverse]; in vivo [reverse]]	null	[HPRD]	[7539106]
JUN , CCL2	null	null	[bidirectional]	null	[BIND]	null
EP300 , ESR1	[nucleus [GO:0005634]]	[metal ion binding [GO:0046872]; transcription factor activity [GO:0003700]; zinc ion binding [GO:0008270]]	[acts_on; bidirectional; in vitro; in vivo; Invitro; Invivo]	[regulation of transcription, DNA-dependent [GO:0006355]; signal transduction [GO:0007165]]	[BIND; DIP; GRID; HPRD]	[11782371]
RHOA , MAPK8	null	[nucleotide binding [GO:0000166]; protein binding [GO:0005515]]	[Co-purification; PPrel]	null	[GRID]	[15659383]
VCAN , CCL5	[extracellular region [GO:0005576]]	null	[bidirectional [reverse]; in vitro [reverse]; Invitro [reverse]]	[cell adhesion [GO:0007155]]	[GRID; HPRD]	[11083865]
CCL11 , CCRL1	null	null	[bidirectional [reverse]; in vitro [reverse]]	[chemotaxis [GO:0006935]; immune response [GO:0006955]; signal transduction [GO:0007165]]	[HPRD; MINT]	[10734104]
ITGAV , PTK2	null	[protein binding [GO:0005515]]	[bidirectional; in vitro [reverse]; Invitro]	[integrin-mediated signaling pathway [GO:0007229]]	[GRID; HPRD]	[11927607]
FAS , FYN	[plasma membrane [GO:0005886]]	[identical protein binding [GO:0042802]; protein binding [GO:0005515]]	[Affinity Capture-MS; bidirectional; in vivo [reverse]; Invivo [reverse]]	null	[CCSB; GRID; HPRD]	[16189514; 8626376]
MYC , CBX5	[nucleus [GO:0005634]]	[protein binding [GO:0005515]]	[bidirectional]	null	[BIND]	null
CXCR3 , CCL13	null	null	[acts_on [reverse]]	[chemotaxis [GO:0006935]; signal transduction [GO:0007165]]	[DIP]	null
IGFBP3 , PLG	[extracellular region [GO:0005576]]	null	[bidirectional; in vivo; Invitro [reverse]; Invivo [reverse]]	null	[GRID; HPRD]	[7538844; 8843739; 9337997; 9688635]
CTNNB1 , FOXO4	[cytoplasm [GO:0005737]; nucleus [GO:0005634]]	[transcription factor activity [GO:0003700]; transcription factor binding [GO:0008134]]	[bidirectional; in vivo]	[transcription [GO:0006350]]	[BIND; HPRD]	[15905404]
SP1 , YY1	[intracellular [GO:0005622]; nucleus [GO:0005634]]	[metal ion binding [GO:0046872]; transcription factor activity [GO:0003700]; zinc ion binding [GO:0008270]]	[acts_on; bidirectional [reverse]; in vitro [reverse]; in vivo [reverse]; Invitro [reverse]; Invivo [reverse]]	[regulation of transcription from RNA polymerase II promoter [GO:0006357]; transcription [GO:0006350]]	[BIND; DIP; GRID; HPRD]	[9278494]
PIN1 , TP73	[nucleus [GO:0005634]]	[protein binding [GO:0005515]]	[bidirectional]	[cell cycle [GO:0007049]]	[BIND]	null
STAT1 , TGFBR1	null	null	[bidirectional [reverse]]	[signal transduction [GO:0007165]]	[BIND]	null
RARA , NCOR2	[nucleus [GO:0005634]]	[protein binding [GO:0005515]]	[bidirectional; in vitro; in vivo; yeast 2-hybrid]	[regulation of transcription, DNA-dependent [GO:0006355]]	[BIND; HPRD]	[7566127]
MMP9 , THBS1	[extracellular region [GO:0005576]]	[calcium ion binding [GO:0005509]]	[bidirectional; in vitro [reverse]; in vivo [reverse]; Invitro; Invivo; Two-hybrid; yeast 2-hybrid [reverse]]	null	[GRID; HPRD]	[10900205; 11606713]
SERPINE1 , SERPINB2	[extracellular region [GO:0005576]]	[plasminogen activator activity [GO:0008243]; serine-type endopeptidase inhibitor activity [GO:0004867]]	[bidirectional]	null	[BIND]	null
AKT2 , FOXO4	null	null	[bidirectional; in vivo]	null	[HPRD]	[11313479]
COL7A1 , LAMB3	[basement membrane [GO:0005604]; extracellular region [GO:0005576]]	[protein binding [GO:0005515]; structural molecule activity [GO:0005198]]	[bidirectional [reverse]; in vitro [reverse]; in vivo [reverse]; Invitro [reverse]; Invivo [reverse]]	[cell adhesion [GO:0007155]; epidermis development [GO:0008544]]	[GRID; HPRD]	[9989793]
EP300 , SMAD4	[nucleus [GO:0005634]]	[transcription factor activity [GO:0003700]]	[bidirectional; in vitro [reverse]]	[positive regulation of transcription from RNA polymerase II promoter [GO:0045944]; response to hypoxia [GO:0001666]]	[BIND; HPRD]	[9843571]
CASP8 , CDH1	null	null	[bidirectional; in vivo; Invivo]	null	[GRID; HPRD]	[12189238]
CALR , PLAT	[extracellular region [GO:0005576]]	null	[Affinity Capture-MS; bidirectional; in vivo [reverse]; Invivo [reverse]]	null	[CCSB; GRID; HPRD]	[16189514; 9359841]
SRC , GNB2L1	null	null	[Affinity Capture-MS; bidirectional; in vitro; in vivo; Invitro [reverse]; Invivo [reverse]; Two-hybrid [reverse]; yeast 2-hybrid]	null	[BIND; CCSB; GRID; HPRD]	[11279199; 16189514; 9584165]
LRP1 , SERPINA1	null	null	[bidirectional; in vitro]	null	[BIND; HPRD]	[15131125]
CD36 , COL4A2	null	null	[bidirectional [reverse]]	null	[HPRD]	null
FAS , CASP8	null	[identical protein binding [GO:0042802]]	[bidirectional; Co-purification; in vivo [reverse]; indirect_complex [reverse]; Invivo [reverse]; neighbouring_reaction [reverse]; reaction [reverse]]	[regulation of apoptosis [GO:0042981]]	[BIND; GRID; HPRD; MINT; reactome]	[11101867; 15659383; 17159907; 8681376; 9721089]
ESR1 , JUN	[nucleus [GO:0005634]]	[sequence-specific DNA binding [GO:0043565]; transcription factor activity [GO:0003700]]	[bidirectional; in vitro [reverse]; in vivo [reverse]; Invitro [reverse]]	[regulation of transcription, DNA-dependent [GO:0006355]]	[BIND; GRID; HPRD; MINT]	[11477071]
MDM2 , SP1	[intracellular [GO:0005622]; nucleus [GO:0005634]]	[metal ion binding [GO:0046872]; zinc ion binding [GO:0008270]]	[bidirectional [reverse]]	null	[BIND]	null
F10 , FURIN	null	[calcium ion binding [GO:0005509]; peptidase activity [GO:0008233]]	[neighbouring_reaction [reverse]; reaction [reverse]]	[proteolysis [GO:0006508]]	[reactome]	null
FOS , SRF	[nucleus [GO:0005634]]	[sequence-specific DNA binding [GO:0043565]; transcription factor activity [GO:0003700]]	[bidirectional [reverse]]	null	[BIND]	null
GHRL , ACE2	[extracellular region [GO:0005576]]	null	[bidirectional [reverse]; in vitro [reverse]]	null	[HPRD]	[11815627]
AKT1 , ARRB1	[cytoplasm [GO:0005737]; plasma membrane [GO:0005886]]	null	[bidirectional [reverse]]	null	[BIND]	null
FGF2 , SDC2	null	null	[bidirectional; Co-purification; in vitro]	null	[GRID; HPRD]	[16982797]
EP300 , TP73	[nucleus [GO:0005634]]	[metal ion binding [GO:0046872]; transcription factor activity [GO:0003700]; zinc ion binding [GO:0008270]]	[bidirectional; in vivo]	[apoptosis [GO:0006915]; cell cycle [GO:0007049]]	[BIND; HPRD; MINT]	[10648616; 11804596]
PTPN11 , TEK	null	null	[bidirectional; in vitro; in vivo; Invitro; Invivo; Two-hybrid; yeast 2-hybrid]	[signal transduction [GO:0007165]]	[GRID; HPRD]	[10521483]
IGFBP5 , SPP1	[extracellular region [GO:0005576]]	null	[Affinity Capture-MS; bidirectional; in vivo [reverse]; Invivo]	null	[CCSB; GRID; HPRD]	[10698186; 16189514]
CREBBP , STAT1	[cytoplasm [GO:0005737]; nucleus [GO:0005634]]	[protein binding [GO:0005515]; signal transducer activity [GO:0004871]; transcription factor activity [GO:0003700]]	[bidirectional; in vitro [reverse]; Invitro; PPrel]	[regulation of transcription, DNA-dependent [GO:0006355]; signal transduction [GO:0007165]]	[BIND; GRID; HPRD; MINT]	[10848577; 8986769]
JAK2 , STAT3	null	null	[bidirectional; in vitro; in vivo; Invivo; PPrel]	[cell motility [GO:0006928]]	[GRID; HPRD]	[10918587; 10925297; 11294897; 11350938; 11940572; 12244095; 12576423; 12626508; 14551213; 8626374]
CTSG , THBS1	null	null	[bidirectional [reverse]; in vitro [reverse]; Invitro [reverse]]	null	[GRID; HPRD]	[8408036]
FAS , THBS2	[extracellular region [GO:0005576]]	[protein binding [GO:0005515]]	[bidirectional]	null	[BIND]	null
ARRB1 , MAPK3	null	[protein binding [GO:0005515]]	[bidirectional [reverse]; in vitro [reverse]]	null	[HPRD]	[10347142; 9388255]
CDKN1A , FOXO1	[cytoplasm [GO:0005737]; nucleus [GO:0005634]]	null	[bidirectional [reverse]]	null	[BIND]	null
ARNT , EP300	[nucleus [GO:0005634]]	[transcription coactivator activity [GO:0003713]; transcription factor activity [GO:0003700]]	[bidirectional; in vivo]	[regulation of transcription, DNA-dependent [GO:0006355]; signal transduction [GO:0007165]]	[HPRD]	[10999956]
FASLG , RHOA	null	[signal transducer activity [GO:0004871]]	[Co-purification [reverse]]	[positive regulation of I-kappaB kinase/NF-kappaB cascade [GO:0043123]]	[GRID]	[15659383]
EIF4E , PRKCA	[cytoplasm [GO:0005737]]	[protein binding [GO:0005515]]	[bidirectional [reverse]; in vitro [reverse]; in vivo [reverse]]	null	[HPRD]	[8662663]
ANXA2 , PRKCA	null	[calcium ion binding [GO:0005509]]	[bidirectional [reverse]; in vitro [reverse]; in vivo [reverse]]	null	[HPRD]	[2946940]
AKT2 , TSC2	null	[protein binding [GO:0005515]]	[bidirectional; in vivo; neighbouring_reaction; PPrel; reaction]	null	[HPRD; reactome]	[12167664; 15314020]
SMAD3 , SP1	[intracellular [GO:0005622]; nucleus [GO:0005634]]	[protein homodimerization activity [GO:0042803]; sequence-specific DNA binding [GO:0043565]; transcription factor activity [GO:0003700]]	[bidirectional [reverse]; in vivo [reverse]]	[transcription [GO:0006350]]	[HPRD]	[10878024; 11114293]
MAPK14 , ESR1	[cytoplasm [GO:0005737]; nucleus [GO:0005634]]	null	[bidirectional; in vitro; in vivo]	null	[HPRD]	[12138194]
AR , MED1	[nucleus [GO:0005634]]	[receptor activity [GO:0004872]]	[bidirectional [reverse]; in vitro [reverse]; in vivo [reverse]; Invitro; Invivo]	[regulation of transcription, DNA-dependent [GO:0006355]]	[GRID; HPRD]	[12218053]
SMAD2 , MYC	[nucleus [GO:0005634]]	[transcription factor activity [GO:0003700]]	[bidirectional; in vitro; in vivo; Invitro; Invivo; Two-hybrid; yeast 2-hybrid]	null	[GRID; HPRD]	[11804592]
MMP7 , SPP1	[extracellular region [GO:0005576]; extracellular space [GO:0005615]]	null	[bidirectional; in vitro; in vivo]	null	[HPRD]	[11375993]
SP1 , TP53	[nucleus [GO:0005634]]	[metal ion binding [GO:0046872]; transcription factor activity [GO:0003700]; zinc ion binding [GO:0008270]]	[bidirectional [reverse]; in vitro [reverse]; in vivo [reverse]]	null	[BIND; HPRD; MINT]	[15790310; 9492043]
FYN , PIK3R1	null	null	[bidirectional; in vitro [reverse]; in vivo [reverse]; Invitro; Invivo; Reconstituted Complex]	null	[BIND; GRID; HPRD]	[8294442; 8394019]
LCK , TEK	null	[ATP binding [GO:0005524]; nucleotide binding [GO:0000166]; transferase activity [GO:0016740]]	[bidirectional [reverse]; Invitro [reverse]; Invivo [reverse]]	[protein amino acid phosphorylation [GO:0006468]]	[GRID; HPRD]	[7545683]
CCND1 , CTNNB1	[nucleus [GO:0005634]]	null	[bidirectional; GErel [reverse]; in vivo; Invivo]	null	[BIND; GRID; HPRD]	[11836555; 17208333]
FAS , THBS4	[extracellular region [GO:0005576]]	[protein binding [GO:0005515]]	[bidirectional]	null	[BIND]	null
JAG1 , FOS	null	null	[bidirectional [reverse]]	[nervous system development [GO:0007399]]	[BIND]	null
THBS1 , CORO1A	null	[protein binding [GO:0005515]; structural molecule activity [GO:0005198]]	[bidirectional; in vitro [reverse]; Invitro]	[cell motility [GO:0006928]]	[GRID; HPRD]	[10749676]
IGFBP7 , CCL5	[extracellular region [GO:0005576]]	null	[bidirectional; in vitro]	null	[BIND; GRID; HPRD]	[12847218]
PRKCA , SRC	null	[ATP binding [GO:0005524]; nucleotide binding [GO:0000166]; protein binding [GO:0005515]; transferase activity [GO:0016740]]	[bidirectional; in vitro; in vivo; PPrel]	[protein amino acid phosphorylation [GO:0006468]]	[HPRD]	[2996780]
CCR5 , CCL2	null	null	[acts_on [reverse]; bidirectional; in vivo; Invivo [reverse]]	[cell-cell signaling [GO:0007267]; chemotaxis [GO:0006935]; inflammatory response [GO:0006954]]	[DIP; GRID; HPRD; MINT]	[10477718]
COL4A1 , FBLN2	[extracellular region [GO:0005576]]	[extracellular matrix structural constituent [GO:0005201]]	[bidirectional [reverse]; in vivo [reverse]; Invivo [reverse]]	null	[GRID; HPRD]	[7500359]
MEF2C , MEF2D	[nucleus [GO:0005634]]	[sequence-specific DNA binding [GO:0043565]; transcription coactivator activity [GO:0003713]; transcription factor activity [GO:0003700]]	[bidirectional; in vitro [reverse]; Invitro]	[muscle development [GO:0007517]; regulation of transcription, DNA-dependent [GO:0006355]; transcription [GO:0006350]; transcription from RNA polymerase II promoter [GO:0006366]]	[GRID; HPRD]	[9858528]
HRAS , MAPK3	null	[nucleotide binding [GO:0000166]]	[neighbouring_reaction [reverse]; PPrel]	null	[reactome]	null
F2 , F10	[extracellular region [GO:0005576]]	[calcium ion binding [GO:0005509]]	[neighbouring_reaction; PPrel [reverse]; reaction]	[proteolysis [GO:0006508]]	[reactome]	[14982929; 3052293]
NPPA , NPR1	null	null	[bidirectional; in vivo [reverse]; Invitro; Invivo]	[regulation of blood pressure [GO:0008217]]	[GRID; HPRD]	[12547834; 1309330; 7857923]
PIN1 , TP53	[nucleus [GO:0005634]]	[protein binding [GO:0005515]]	[Affinity Capture-MS; bidirectional; in vitro; in vivo; Invitro [reverse]; Invivo [reverse]]	[cell cycle [GO:0007049]]	[CCSB; GRID; HPRD; MINT]	[12388558; 12397362; 16189514]
MYC , RELA	[nucleus [GO:0005634]]	[transcription factor activity [GO:0003700]]	[bidirectional; in vivo; Invivo [reverse]]	[regulation of transcription, DNA-dependent [GO:0006355]]	[GRID; HPRD]	[12027803]
CSNK2A1 , FOS	[nucleus [GO:0005634]]	null	[bidirectional [reverse]; in vitro [reverse]; Invitro [reverse]]	null	[GRID; HPRD]	[9685505]
F10 , SERPINA5	[extracellular region [GO:0005576]]	null	[bidirectional; in vitro [reverse]; Invitro]	null	[GRID; HPRD]	[2551064]
APP , GRB2	null	null	[bidirectional [reverse]; in vivo [reverse]]	null	[HPRD]	[12485888]
LAMB3 , THBS1	[extracellular region [GO:0005576]]	[protein binding [GO:0005515]; structural molecule activity [GO:0005198]]	[bidirectional [reverse]; in vivo [reverse]; Invivo; Two-hybrid; yeast 2-hybrid [reverse]]	[cell adhesion [GO:0007155]]	[GRID; HPRD]	[9840442]
MAPK14 , SMAD3	[cytoplasm [GO:0005737]; nucleus [GO:0005634]]	null	[bidirectional; in vitro; in vivo]	null	[HPRD]	[14512875]
IL8 , MMP9	[extracellular region [GO:0005576]; extracellular space [GO:0005615]]	null	[bidirectional [reverse]; in vitro [reverse]]	null	[HPRD]	[11023497]
EP300 , TP63	[nucleus [GO:0005634]]	[metal ion binding [GO:0046872]; transcription factor activity [GO:0003700]; zinc ion binding [GO:0008270]]	[bidirectional; in vitro; in vivo]	[apoptosis [GO:0006915]]	[HPRD]	[15965232]
IRF3 , RELA	[cytoplasm [GO:0005737]; nucleus [GO:0005634]]	[transcription factor activity [GO:0003700]]	[bidirectional [reverse]; in vivo [reverse]]	[regulation of transcription, DNA-dependent [GO:0006355]]	[HPRD]	[14557267]
PRKD1 , MAPK8	null	[ATP binding [GO:0005524]; nucleotide binding [GO:0000166]; protein binding [GO:0005515]; transferase activity [GO:0016740]]	[bidirectional; in vivo; Invivo]	[protein amino acid phosphorylation [GO:0006468]]	[GRID; HPRD]	[11948398]
COL4A3 , ITGB3	null	[integrin binding [GO:0005178]; protein binding [GO:0005515]]	[bidirectional]	[cell adhesion [GO:0007155]]	[HPRD]	null
HSPG2 , ITGB1	null	[protein binding [GO:0005515]]	[bidirectional [reverse]; in vitro [reverse]]	[cell adhesion [GO:0007155]]	[HPRD]	[9431988]
SERPINB2 , RB1	null	null	[Affinity Capture-MS; Affinity Capture-Western; bidirectional; in vitro [reverse]; in vivo [reverse]; Reconstituted Complex]	null	[BIND; CCSB; GRID; HPRD]	[12944478; 16189514]
F2 , IGFBP5	[extracellular region [GO:0005576]]	null	[bidirectional [reverse]; in vitro [reverse]]	null	[HPRD]	[9528953; 9883900]
MMP2 , THBS2	[extracellular region [GO:0005576]; proteinaceous extracellular matrix [GO:0005578]]	[calcium ion binding [GO:0005509]; protein binding [GO:0005515]]	[bidirectional [reverse]; in vitro [reverse]; Invitro [reverse]; Two-hybrid [reverse]; yeast 2-hybrid [reverse]]	null	[GRID; HPRD]	[10900205]
F10 , VWF	[extracellular region [GO:0005576]]	null	[neighbouring_reaction [reverse]]	null	[reactome]	null
EP300 , TWIST1	[nucleus [GO:0005634]]	null	[bidirectional; in vitro; in vivo; Invitro; Invivo]	[regulation of transcription, DNA-dependent [GO:0006355]]	[GRID; HPRD]	[10025406]
MYOC , SERPINF1	[extracellular region [GO:0005576]]	null	[bidirectional; yeast 2-hybrid]	null	[HPRD]	[16289162]
SMAD2 , PML	[cytoplasm [GO:0005737]; intracellular [GO:0005622]; nucleus [GO:0005634]]	null	[Affinity Capture-Western [reverse]; bidirectional]	[transcription [GO:0006350]]	[BIND; GRID; HPRD]	[15356634]
PLG , SPARC	[extracellular region [GO:0005576]]	[calcium ion binding [GO:0005509]]	[bidirectional; in vitro [reverse]; Invitro]	null	[GRID; HPRD]	[2745554; 7982919]
DCN , THBS1	[extracellular region [GO:0005576]]	[protein binding [GO:0005515]]	[bidirectional; in vitro [reverse]; in vivo [reverse]; Invitro; Invivo]	null	[GRID; HPRD]	[1550960; 9328841]
AKT1 , NR4A1	[nucleus [GO:0005634]]	null	[Affinity Capture-MS; bidirectional; in vitro; in vivo; Invitro; Invivo]	null	[CCSB; GRID; HPRD]	[11274386; 16189514]
KNG1 , THBS1	[extracellular region [GO:0005576]]	[heparin binding [GO:0008201]]	[bidirectional; in vivo; Invivo]	[blood coagulation [GO:0007596]]	[GRID; HPRD]	[9459346]
IL6ST , LIF	[extracellular region [GO:0005576]]	null	[bidirectional; in vivo [reverse]; Invivo [reverse]]	[cell surface receptor linked signal transduction [GO:0007166]; immune response [GO:0006955]]	[GRID; HPRD; IntAct; MINT]	[12707269]
NR4A1 , MED1	[nucleus [GO:0005634]]	null	[bidirectional; in vitro [reverse]; Invitro]	[regulation of transcription, DNA-dependent [GO:0006355]; transcription [GO:0006350]]	[GRID; HPRD]	[12082103]
MMP7 , SERPINA1	[extracellular region [GO:0005576]; extracellular space [GO:0005615]]	null	[bidirectional; in vivo]	null	[HPRD]	[7980522]
PDE3B , PRKACA	null	null	[bidirectional [reverse]; in vitro [reverse]; in vivo [reverse]; PPrel [reverse]]	null	[HPRD]	[10454575; 8163498; 8626720]
AKT1 , ESR1	[cytoplasm [GO:0005737]; nucleus [GO:0005634]; plasma membrane [GO:0005886]]	null	[bidirectional; in vitro; in vivo]	null	[HPRD]	[11139588]
MBP , ROCK1	[membrane [GO:0016020]]	null	[bidirectional [reverse]]	null	[BIND]	null
EWSR1 , PRKCA	[cytoplasm [GO:0005737]; nucleus [GO:0005634]]	[metal ion binding [GO:0046872]; nucleotide binding [GO:0000166]; zinc ion binding [GO:0008270]]	[bidirectional [reverse]; in vitro [reverse]]	null	[HPRD]	[9341188]
PRKD1 , SRC	null	[ATP binding [GO:0005524]; nucleotide binding [GO:0000166]; protein binding [GO:0005515]; transferase activity [GO:0016740]]	[bidirectional [reverse]; in vitro [reverse]]	[protein amino acid phosphorylation [GO:0006468]]	[HPRD]	[12637538]
MMP1 , CCL7	[extracellular region [GO:0005576]; extracellular space [GO:0005615]]	null	[bidirectional; in vitro; in vivo]	null	[HPRD]	[10947989; 12149192]
MAPK8 , STAT3	null	[protein binding [GO:0005515]]	[bidirectional; in vitro; in vivo]	[cell motility [GO:0006928]; signal transduction [GO:0007165]]	[HPRD]	[10446219; 10521505; 11350938; 12576423; 12763138; 14551213; 9343414; 9872331]
F2 , ITGB3	null	null	[bidirectional [reverse]]	[multicellular organismal development [GO:0007275]]	[HPRD]	null
AR , GNB2L1	[cytoplasm [GO:0005737]]	null	[Affinity Capture-Western; bidirectional; in vitro; in vivo; Reconstituted Complex; Two-hybrid; yeast 2-hybrid]	null	[GRID; HPRD]	[12958311]
MYC , TSC2	[nucleus [GO:0005634]]	[protein binding [GO:0005515]]	[bidirectional]	null	[BIND]	null
CDH1 , CSNK2A1	[plasma membrane [GO:0005886]]	null	[bidirectional [reverse]; in vitro [reverse]; in vivo [reverse]]	null	[HPRD]	[10671552]
COL1A1 , MATN2	[extracellular region [GO:0005576]]	null	[bidirectional; in vitro [reverse]; in vivo [reverse]; Invitro; Invivo]	null	[GRID; HPRD]	[12180907]
PIK3R1 , EZR	null	null	[bidirectional; in vitro; in vivo; Invitro [reverse]; Invivo [reverse]]	null	[GRID; HPRD]	[10377409]
IGFBP3 , MMP2	[extracellular region [GO:0005576]]	null	[bidirectional [reverse]; in vitro [reverse]]	null	[HPRD]	[7523391]
FOS , NCOR2	[nucleus [GO:0005634]]	null	[bidirectional [reverse]; in vitro [reverse]; Invitro [reverse]; Two-hybrid [reverse]; yeast 2-hybrid [reverse]]	null	[GRID; HPRD]	[10777532]
IGFBP3 , VTN	[extracellular region [GO:0005576]]	[metal ion binding [GO:0046872]]	[bidirectional]	null	[HPRD]	null
ESR1 , RELA	[cytoplasm [GO:0005737]; nucleus [GO:0005634]]	[protein N-terminus binding [GO:0047485]; transcription factor activity [GO:0003700]]	[bidirectional; in vitro]	[regulation of transcription, DNA-dependent [GO:0006355]]	[HPRD]	[7651415]
CTSG , SERPINA1	null	[peptidase activity [GO:0008233]]	[bidirectional [reverse]; in vitro [reverse]]	null	[BIND; HPRD]	[15131125]
FGA , PLAT	[extracellular region [GO:0005576]]	null	[bidirectional [reverse]; in vitro [reverse]; in vivo [reverse]; Invitro [reverse]; Invivo [reverse]]	null	[GRID; HPRD]	[11170397; 3088041]
APP , COL4A3	[extracellular region [GO:0005576]]	null	[bidirectional; in vitro [reverse]; Invitro]	[cell adhesion [GO:0007155]]	[GRID; HPRD]	[9136074]
MMP7 , MMP9	[extracellular region [GO:0005576]; extracellular space [GO:0005615]; proteinaceous extracellular matrix [GO:0005578]]	[calcium ion binding [GO:0005509]; zinc ion binding [GO:0008270]]	[Affinity Capture-MS; bidirectional; in vivo; Invivo [reverse]]	[collagen catabolic process [GO:0030574]; metabolic process [GO:0008152]; proteolysis [GO:0006508]]	[CCSB; GRID; HPRD]	[16189514; 7896811]
PML , NCOR2	[nucleus [GO:0005634]]	[DNA binding [GO:0003677]; protein binding [GO:0005515]]	[bidirectional [reverse]; in vivo [reverse]; Invivo [reverse]]	[regulation of transcription, DNA-dependent [GO:0006355]]	[GRID; HPRD]	[11585900]
HDAC5 , CBX5	[nucleus [GO:0005634]]	null	[bidirectional; in vitro; Invitro]	null	[GRID; HPRD]	[12242305]
ANXA2 , SRC	null	null	[Affinity Capture-MS; bidirectional; in vitro [reverse]; in vivo [reverse]; Invitro; Invivo]	null	[CCSB; GRID; HPRD]	[11106497; 16189514]
F10 , TFPI	[extracellular region [GO:0005576]]	null	[bidirectional; in vitro; indirect_complex [reverse]; Invitro; neighbouring_reaction [reverse]; reaction [reverse]]	[blood coagulation [GO:0007596]]	[GRID; HPRD; reactome]	[12787023; 2271516; 3422166]
CSNK2A1 , IGFBP3	[nucleus [GO:0005634]]	null	[bidirectional; in vitro; in vivo]	[protein amino acid phosphorylation [GO:0006468]]	[HPRD]	[10650937]
ITGA4 , ITGB1	[integral to membrane [GO:0016021]; integrin complex [GO:0008305]; membrane [GO:0016020]]	[identical protein binding [GO:0042802]; receptor activity [GO:0004872]]	[bidirectional; direct_complex; in vitro; in vivo]	[cell adhesion [GO:0007155]; integrin-mediated signaling pathway [GO:0007229]]	[BIND; HPRD; IntAct; reactome]	[11010812]
EP300 , RB1	[nucleus [GO:0005634]]	[transcription coactivator activity [GO:0003713]; transcription factor activity [GO:0003700]]	[bidirectional [reverse]; in vitro [reverse]; in vivo [reverse]]	[cell cycle [GO:0007049]; positive regulation of transcription from RNA polymerase II promoter [GO:0045944]; regulation of transcription, DNA-dependent [GO:0006355]]	[HPRD]	[11433299]
GRB2 , TP63	null	null	[bidirectional [reverse]; in vitro [reverse]; Invitro [reverse]]	null	[GRID; HPRD]	[8695800]
CCBP2 , CCL5	null	null	[Affinity Capture-MS; bidirectional; in vivo; Invivo [reverse]]	[chemotaxis [GO:0006935]; immune response [GO:0006955]; signal transduction [GO:0007165]]	[CCSB; GRID; HPRD]	[16189514; 9405404]
AKT1 , FOXO4	[cytoplasm [GO:0005737]; nucleus [GO:0005634]]	null	[bidirectional; in vitro; in vivo; Invivo]	[insulin receptor signaling pathway [GO:0008286]]	[BIND; GRID; HPRD]	[10217147; 11313479; 11689711; 16272144]
MAPK8 , GNB2L1	null	null	[bidirectional]	null	[BIND]	null
AKT1 , TSC2	[cytoplasm [GO:0005737]; nucleus [GO:0005634]]	null	[bidirectional; in vitro; Invivo; PPrel]	null	[BIND; GRID; HPRD]	[12150915; 12167664; 12438239]
ITGAV , THBS1	null	[calcium ion binding [GO:0005509]; protein binding [GO:0005515]]	[bidirectional]	[cell adhesion [GO:0007155]]	[BIND; HPRD]	null
TP73 , TP63	[nucleus [GO:0005634]]	[metal ion binding [GO:0046872]; transcription factor activity [GO:0003700]; zinc ion binding [GO:0008270]]	[bidirectional; in vitro [reverse]; in vivo [reverse]]	[apoptosis [GO:0006915]; negative regulation of cell growth [GO:0030308]; positive regulation of transcription, DNA-dependent [GO:0045893]; response to tumor cell [GO:0002347]]	[HPRD; MINT]	[10373484; 11238924]
FN1 , ITGA4	null	null	[bidirectional [reverse]; in vitro [reverse]; in vivo [reverse]; Invivo [reverse]]	[cell adhesion [GO:0007155]]	[GRID; HPRD]	[11010812; 9117345]
F10 , PLG	[extracellular region [GO:0005576]]	[calcium ion binding [GO:0005509]; peptidase activity [GO:0008233]]	[bidirectional; in vitro; Invitro [reverse]]	[blood coagulation [GO:0007596]; proteolysis [GO:0006508]]	[GRID; HPRD]	[11371191]
AR , RB1	[nucleus [GO:0005634]]	[transcription factor activity [GO:0003700]]	[bidirectional; in vitro; Invitro; Reconstituted Complex [reverse]]	[regulation of transcription, DNA-dependent [GO:0006355]]	[BIND; GRID; HPRD]	[9675141; 9813067]
TNF , TNFRSF1A	[extracellular region [GO:0005576]; plasma membrane [GO:0005886]]	[protein binding [GO:0005515]]	[acts_on; Affinity Capture-MS [reverse]; Affinity Capture-Western; bidirectional; direct_complex; in vitro; Invitro; Invivo; neighbouring_reaction; PPrel; reaction]	[apoptosis [GO:0006915]; positive regulation of I-kappaB kinase/NF-kappaB cascade [GO:0043123]; positive regulation of transcription from RNA polymerase II promoter [GO:0045944]; signal transduction [GO:0007165]]	[BIND; DIP; GRID; HPRD; IntAct; MINT; reactome]	[10634209; 12887920; 1331108; 14743216; 2158863; 2848815]
MAPK7 , MAP2K5	null	[ATP binding [GO:0005524]; nucleotide binding [GO:0000166]; protein binding [GO:0005515]; protein serine/threonine kinase activity [GO:0004674]; transferase activity [GO:0016740]]	[Affinity Capture-MS; bidirectional; in vitro; Invitro [reverse]; neighbouring_reaction; PPrel [reverse]; reaction; Two-hybrid [reverse]; yeast 2-hybrid]	[protein amino acid phosphorylation [GO:0006468]; signal transduction [GO:0007165]]	[BIND; CCSB; GRID; HPRD; reactome]	[16189514; 7759517]
COL4A3 , OSM	[extracellular region [GO:0005576]]	null	[bidirectional [reverse]; in vitro [reverse]; Invitro [reverse]]	[cell proliferation [GO:0008283]; negative regulation of cell proliferation [GO:0008285]]	[GRID; HPRD]	[11711546]
NPY , GHRL	[extracellular region [GO:0005576]; extracellular space [GO:0005615]]	null	[Affinity Capture-MS; bidirectional; in vivo [reverse]; Invivo [reverse]]	[adult feeding behavior [GO:0008343]; positive regulation of appetite [GO:0032100]]	[CCSB; GRID; HPRD]	[11196643; 12663466; 16189514]
AKT1 , PTEN	[cytoplasm [GO:0005737]]	null	[bidirectional; in vitro; in vivo; PPrel [reverse]]	null	[HPRD]	[10866658; 12077256; 12297295]
F2R , MMP1	null	null	[bidirectional [reverse]]	null	[BIND]	null
MAPK8 , TP53	null	[ATP binding [GO:0005524]; protein binding [GO:0005515]]	[bidirectional; in vitro; in vivo; Invivo [reverse]; PPrel]	null	[BIND; GRID; HPRD; MINT]	[11283254; 9393873; 9732264]
ESR1 , RARA	[nucleus [GO:0005634]]	[metal ion binding [GO:0046872]; sequence-specific DNA binding [GO:0043565]; steroid hormone receptor activity [GO:0003707]; transcription factor activity [GO:0003700]; zinc ion binding [GO:0008270]]	[bidirectional; in vitro]	[regulation of transcription, DNA-dependent [GO:0006355]; signal transduction [GO:0007165]; transcription [GO:0006350]]	[HPRD]	[9717844]
SRC , STAT1	null	[protein binding [GO:0005515]]	[Affinity Capture-MS; bidirectional; in vivo [reverse]; Invivo]	[signal transduction [GO:0007165]]	[CCSB; GRID; HPRD]	[16189514; 9344858]
CSNK2A1 , PML	[nucleus [GO:0005634]]	null	[bidirectional]	null	[IntAct]	null
SMAD2 , MAPK8	null	null	[bidirectional [reverse]; in vitro [reverse]; in vivo [reverse]]	null	[HPRD]	[15326485]
ANGPT1 , TEK	null	null	[acts_on; bidirectional; in vitro; in vivo; Invitro [reverse]; Invivo [reverse]]	[signal transduction [GO:0007165]]	[DIP; GRID; HPRD]	[12427764; 8980223; 8980224; 9723709]
NCOR2 , HDAC5	[nucleus [GO:0005634]]	null	[bidirectional [reverse]; in vitro [reverse]; in vivo [reverse]; Invitro [reverse]; Invivo [reverse]; Two-hybrid [reverse]; yeast 2-hybrid [reverse]]	[regulation of transcription, DNA-dependent [GO:0006355]]	[GRID; HPRD]	[10869435]
EPOR , GRB2	null	null	[bidirectional; in vitro; in vivo; Invitro; Invivo]	null	[GRID; HPRD]	[7534299]
MAPK3 , SP1	null	null	[bidirectional; in vitro; in vivo]	null	[HPRD]	[11904305]
ITGAV , VTN	null	[protein binding [GO:0005515]]	[bidirectional]	[cell adhesion [GO:0007155]; cell-matrix adhesion [GO:0007160]]	[HPRD]	null
STAT1 , TNFRSF1A	null	[protein binding [GO:0005515]]	[Affinity Capture-MS; bidirectional; in vitro; Invitro [reverse]]	[signal transduction [GO:0007165]]	[CCSB; GRID; HPRD; MINT]	[10848577; 16189514]
JUN , NCOR2	[nucleus [GO:0005634]]	null	[bidirectional [reverse]]	[regulation of transcription, DNA-dependent [GO:0006355]]	[MINT]	null
CREBBP , IRF3	[cytoplasm [GO:0005737]; nucleus [GO:0005634]]	[transcription factor activity [GO:0003700]]	[bidirectional; in vitro [reverse]; in vivo [reverse]; Invivo]	[regulation of transcription, DNA-dependent [GO:0006355]]	[BIND; GRID; HPRD]	[10521456; 12473110]
CCBP2 , CCL11	null	null	[bidirectional; in vivo; Invivo]	[chemotaxis [GO:0006935]; immune response [GO:0006955]; signal transduction [GO:0007165]]	[GRID; HPRD]	[9405404]
RHOA , RHOC	[intracellular [GO:0005622]]	[GTP binding [GO:0005525]; GTPase activity [GO:0003924]; nucleotide binding [GO:0000166]; protein binding [GO:0005515]; signal transducer activity [GO:0004871]]	[neighbouring_reaction]	[positive regulation of I-kappaB kinase/NF-kappaB cascade [GO:0043123]; small GTPase mediated signal transduction [GO:0007264]]	[reactome]	null
COL7A1 , MMP2	[extracellular region [GO:0005576]]	[protein binding [GO:0005515]]	[bidirectional; in vivo [reverse]; Invivo]	null	[GRID; HPRD]	[10652000]
FAS , EZR	[cytosol [GO:0005829]; membrane [GO:0016020]]	null	[bidirectional; Co-purification; in vitro; in vivo]	null	[GRID; HPRD]	[14676203; 15659383]
EP300 , IL8	null	null	[bidirectional [reverse]]	null	[BIND]	null
THBS3 , TSC2	null	[protein binding [GO:0005515]]	[bidirectional [reverse]]	null	[BIND]	null
IGFBP5 , SERPINE1	[extracellular region [GO:0005576]]	null	[Affinity Capture-MS; bidirectional; in vitro [reverse]; in vivo [reverse]; Invitro [reverse]; Invivo [reverse]]	null	[CCSB; GRID; HPRD]	[16189514; 9202242]
SERPINE1 , PLAU	[extracellular region [GO:0005576]]	[plasminogen activator activity [GO:0008243]]	[bidirectional; in vitro [reverse]; in vivo [reverse]; indirect_complex; Invitro; neighbouring_reaction; PPrel; reaction; Reconstituted Complex [reverse]]	[blood coagulation [GO:0007596]; fibrinolysis [GO:0042730]]	[GRID; HPRD; reactome]	[2161846; 2544876; 3090045; 9184208]
HOXA5 , TWIST1	[nucleus [GO:0005634]]	null	[bidirectional; in vitro; in vivo; yeast 2-hybrid]	[regulation of transcription, DNA-dependent [GO:0006355]; skeletal development [GO:0001501]]	[BIND; HPRD]	[15545268]
NPR1 , PRKG1	null	[ATP binding [GO:0005524]]	[bidirectional [reverse]; in vitro [reverse]; PPrel; Two-hybrid [reverse]; yeast 2-hybrid [reverse]]	[protein amino acid phosphorylation [GO:0006468]]	[GRID; HPRD]	[12855709]
F2 , F2R	null	[receptor binding [GO:0005102]]	[bidirectional; in vivo; PPrel]	[apoptosis [GO:0006915]; caspase activation [GO:0006919]; multicellular organismal development [GO:0007275]; response to wounding [GO:0009611]; STAT protein nuclear translocation [GO:0007262]; tyrosine phosphorylation of STAT protein [GO:0007260]]	[BIND; HPRD]	[10644723; 10978167; 12563219; 9058715]
COL4A1 , MATN2	[extracellular region [GO:0005576]]	null	[bidirectional; in vivo [reverse]; Invivo]	null	[GRID; HPRD]	[12180907]
COL4A3 , TGFBI	[extracellular region [GO:0005576]]	[integrin binding [GO:0005178]; protein binding [GO:0005515]]	[bidirectional [reverse]; in vitro [reverse]; Invitro [reverse]]	[cell adhesion [GO:0007155]; cell proliferation [GO:0008283]]	[GRID; HPRD]	[11867580]
CTSG , LRP1	null	null	[bidirectional [reverse]; in vitro [reverse]]	null	[BIND; HPRD]	[15131125]
MSN , ROCK1	[cytoplasm [GO:0005737]; cytoskeleton [GO:0005856]]	null	[bidirectional [reverse]; in vitro [reverse]]	null	[HPRD]	[9516463; 9856983]
GATA2 , JUN	[nucleus [GO:0005634]]	[sequence-specific DNA binding [GO:0043565]; transcription factor activity [GO:0003700]]	[bidirectional; in vitro; Invitro]	[regulation of transcription, DNA-dependent [GO:0006355]]	[GRID; HPRD]	[11278891]
PDE3B , PDPK1	null	null	[neighbouring_reaction]	null	[reactome]	null
FYN , STAT1	null	[protein binding [GO:0005515]]	[bidirectional; in vivo]	null	[HPRD]	[9804857]
F2 , PLAU	[extracellular region [GO:0005576]; extracellular space [GO:0005615]]	null	[bidirectional; in vivo]	[fibrinolysis [GO:0042730]; proteolysis [GO:0006508]]	[HPRD]	[10996659; 8428004]
ITGA3 , THBS1	null	[calcium ion binding [GO:0005509]; protein binding [GO:0005515]]	[bidirectional]	[cell adhesion [GO:0007155]]	[HPRD]	null
HRG , MYC	null	null	[bidirectional]	null	[BIND]	null
COL1A1 , SRC	null	[protein binding [GO:0005515]]	[indirect_complex; neighbouring_reaction; reaction]	null	[reactome]	[9028946]
TNFRSF1A , EZR	null	null	[Co-purification [reverse]]	null	[GRID]	[15659383]
JUN , TGFBR2	null	null	[bidirectional]	null	[BIND]	null
EPOR , JAK2	null	null	[bidirectional [reverse]; in vitro [reverse]; in vivo [reverse]; Invitro [reverse]; Invivo [reverse]; PPrel]	null	[GRID; HPRD]	[11779507; 12441334; 8343951]
PLAUR , TSC2	null	null	[bidirectional [reverse]]	null	[BIND]	null
PML , STAT3	[cytoplasm [GO:0005737]; nucleus [GO:0005634]]	[protein binding [GO:0005515]]	[Affinity Capture-MS; bidirectional; in vivo [reverse]; Invivo]	[regulation of transcription, DNA-dependent [GO:0006355]]	[CCSB; GRID; HPRD]	[12506013; 16189514]
APOH , F12	[extracellular region [GO:0005576]]	null	[bidirectional [reverse]; in vitro [reverse]; Invitro [reverse]]	null	[GRID; HPRD]	[3361230]
F2R , PLG	null	null	[bidirectional [reverse]; in vitro [reverse]]	[blood coagulation [GO:0007596]]	[HPRD]	[10978167]
FAS , MSN	[plasma membrane [GO:0005886]]	null	[Co-purification]	null	[GRID]	[15659383]
FN1 , TGFBI	[extracellular region [GO:0005576]; proteinaceous extracellular matrix [GO:0005578]]	null	[bidirectional; in vitro [reverse]; Invitro]	[cell adhesion [GO:0007155]]	[GRID; HPRD]	[11867580; 12034705]
F10 , FGA	[extracellular region [GO:0005576]]	null	[neighbouring_reaction [reverse]]	null	[reactome]	null
MBP , MAPK3	null	null	[bidirectional; in vitro]	null	[HPRD]	[10339476]
COL4A1 , SAA1	[extracellular region [GO:0005576]]	null	[bidirectional; in vitro; Invitro [reverse]]	null	[GRID; HPRD]	[8995276]
CASP3 , CTNNB1	[cytoplasm [GO:0005737]]	null	[bidirectional; in vivo; Invivo]	null	[GRID; HPRD]	[9348292]
JUN , MEIS1	[nucleus [GO:0005634]; transcription factor complex [GO:0005667]]	[sequence-specific DNA binding [GO:0043565]; transcription factor activity [GO:0003700]]	[bidirectional]	[regulation of transcription, DNA-dependent [GO:0006355]]	[BIND]	null
CCR3 , CCL13	null	null	[acts_on; bidirectional; in vivo [reverse]; Invivo; PPrel [reverse]]	[chemotaxis [GO:0006935]; inflammatory response [GO:0006954]; signal transduction [GO:0007165]]	[DIP; GRID; HPRD; MINT]	[12149192]
MAPK14 , MAPK8	null	[ATP binding [GO:0005524]; MAP kinase activity [GO:0004707]; nucleotide binding [GO:0000166]; protein binding [GO:0005515]; protein serine/threonine kinase activity [GO:0004674]; transferase activity [GO:0016740]]	[bidirectional [reverse]; in vivo [reverse]]	[cell motility [GO:0006928]; protein amino acid phosphorylation [GO:0006468]; response to stress [GO:0006950]]	[HPRD]	[15778365]
KLK3 , SLPI	[extracellular region [GO:0005576]]	null	[bidirectional; in vitro]	null	[HPRD]	[7539415]
SMAD2 , ROCK1	[cytoplasm [GO:0005737]; intracellular [GO:0005622]]	null	[bidirectional; yeast 2-hybrid]	[intracellular signaling cascade [GO:0007242]]	[BIND; HPRD; MINT]	[15231748]
NPPB , NPR1	null	null	[bidirectional; in vitro; in vivo; Invitro; Invivo]	[cell surface receptor linked signal transduction [GO:0007166]; diuresis [GO:0030146]; natriuresis [GO:0030147]; negative regulation of angiogenesis [GO:0016525]; negative regulation of cell growth [GO:0030308]; regulation of blood pressure [GO:0008217]; regulation of vascular permeability [GO:0043114]; regulation of vasodilation [GO:0042312]]	[GRID; HPRD]	[1309330; 7901875]
MYC , YY1	[nucleus [GO:0005634]]	[protein binding [GO:0005515]; transcription factor activity [GO:0003700]]	[acts_on; bidirectional; in vitro [reverse]; Invitro; Two-hybrid; yeast 2-hybrid [reverse]]	[regulation of transcription from RNA polymerase II promoter [GO:0006357]]	[BIND; DIP; GRID; HPRD]	[8266081]
SMAD3 , TGFBR1	[receptor complex [GO:0043235]]	[SMAD binding [GO:0046332]]	[bidirectional; in vivo; indirect_complex; Invivo [reverse]; neighbouring_reaction; PPrel [reverse]; reaction]	null	[BIND; GRID; HPRD; reactome]	[11100470; 8980228; 9311995; 9346966; 9865696]
FYN , TEK	null	[ATP binding [GO:0005524]; nucleotide binding [GO:0000166]; transferase activity [GO:0016740]]	[bidirectional [reverse]]	[protein amino acid phosphorylation [GO:0006468]]	[HPRD]	null
GRB2 , HRAS	null	null	[bidirectional [reverse]; in vivo [reverse]; Invivo [reverse]; neighbouring_reaction; reaction]	null	[GRID; HPRD; reactome]	[11352655; 9690470]
SMAD3 , TP53	[cytoplasm [GO:0005737]; nucleus [GO:0005634]]	[transcription factor activity [GO:0003700]]	[bidirectional [reverse]; in vitro [reverse]; in vivo [reverse]]	[cell cycle arrest [GO:0007050]; negative regulation of cell growth [GO:0030308]; positive regulation of transcription from RNA polymerase II promoter [GO:0045944]; regulation of transcription, DNA-dependent [GO:0006355]]	[HPRD]	[12732139]
CCR2 , CCL7	null	null	[acts_on; bidirectional; in vitro; Invitro; PPrel [reverse]]	[chemotaxis [GO:0006935]; immune response [GO:0006955]; inflammatory response [GO:0006954]; signal transduction [GO:0007165]]	[DIP; GRID; HPRD]	[8530354]
CDKN1A , MAPK8	null	null	[bidirectional [reverse]; in vitro [reverse]; in vivo [reverse]]	[negative regulation of apoptosis [GO:0043066]; response to UV [GO:0009411]]	[HPRD]	[12058028]
HRAS , TP73	null	null	[bidirectional [reverse]; in vitro [reverse]; in vivo [reverse]; yeast 2-hybrid [reverse]]	null	[HPRD]	[16436381]
SMAD2 , TP53	[cytoplasm [GO:0005737]; nucleus [GO:0005634]]	[transcription factor activity [GO:0003700]]	[bidirectional [reverse]; in vitro [reverse]; in vivo [reverse]]	[positive regulation of transcription from RNA polymerase II promoter [GO:0045944]]	[HPRD]	[12732139]
JUN , MMP2	null	null	[bidirectional]	null	[BIND]	null
FN1 , SPP1	[extracellular region [GO:0005576]]	null	[bidirectional]	[cell adhesion [GO:0007155]]	[HPRD]	null
CTNNB1 , MAGI1	[plasma membrane [GO:0005886]]	[protein C-terminus binding [GO:0008022]]	[bidirectional; in vitro; in vivo; Invitro [reverse]; Invivo [reverse]; Two-hybrid [reverse]; yeast 2-hybrid]	null	[GRID; HPRD]	[10772923]
IGFBP5 , VTN	[extracellular region [GO:0005576]]	null	[bidirectional; in vivo [reverse]; Invivo [reverse]]	null	[GRID; HPRD]	[11751588]
PIK3R1 , RB1	null	null	[bidirectional; in vivo]	null	[BIND; HPRD]	[12588990]
MAPK8 , EZR	null	null	[Co-purification [reverse]]	null	[GRID]	[15659383]
CREBBP , TP53	[cytoplasm [GO:0005737]; nucleus [GO:0005634]]	[metal ion binding [GO:0046872]; protein binding [GO:0005515]; transcription factor activity [GO:0003700]; zinc ion binding [GO:0008270]]	[bidirectional; in vitro; in vivo; Invitro; Invivo; PPrel]	[protein complex assembly [GO:0006461]; regulation of transcription, DNA-dependent [GO:0006355]]	[BIND; GRID; HPRD; IntAct]	[10848610; 11782467]
CD47 , ITGAV	[plasma membrane [GO:0005886]]	[protein binding [GO:0005515]]	[bidirectional; in vitro; in vivo; Invitro [reverse]; Invivo [reverse]]	[cell adhesion [GO:0007155]; cell-matrix adhesion [GO:0007160]; integrin-mediated signaling pathway [GO:0007229]]	[GRID; HPRD]	[10545994]
FGF2 , GRB2	null	null	[indirect_complex]	[cell-cell signaling [GO:0007267]; Ras protein signal transduction [GO:0007265]]	[reactome]	null
CASP8 , TNFRSF1A	null	null	[Co-purification]	[positive regulation of I-kappaB kinase/NF-kappaB cascade [GO:0043123]]	[GRID]	[15659383]
AR , STAT3	[cytoplasm [GO:0005737]; nucleus [GO:0005634]]	[transcription factor activity [GO:0003700]]	[Affinity Capture-Western; bidirectional; in vitro; in vivo; Invitro; Invivo; Reconstituted Complex]	[regulation of transcription, DNA-dependent [GO:0006355]; signal transduction [GO:0007165]]	[GRID; HPRD; MINT]	[11322786; 11751884; 12804609]
HRAS , TSC2	[cytoplasm [GO:0005737]; Golgi apparatus [GO:0005794]; intracellular [GO:0005622]]	null	[bidirectional [reverse]]	null	[BIND]	null
FASLG , EGR3	null	null	[bidirectional [reverse]]	null	[BIND]	null
FBLN2 , FN1	[extracellular region [GO:0005576]; proteinaceous extracellular matrix [GO:0005578]]	[extracellular matrix structural constituent [GO:0005201]]	[bidirectional; in vivo; Invivo [reverse]]	null	[GRID; HPRD]	[10848816]
MMP1 , MMP7	[extracellular region [GO:0005576]; extracellular space [GO:0005615]; proteinaceous extracellular matrix [GO:0005578]]	[calcium ion binding [GO:0005509]; zinc ion binding [GO:0008270]]	[Affinity Capture-MS; bidirectional; in vitro [reverse]; Invitro]	[collagen catabolic process [GO:0030574]; metabolic process [GO:0008152]; proteolysis [GO:0006508]]	[CCSB; GRID; HPRD]	[16189514; 7896811]
MEIS1 , PBX1	[nucleus [GO:0005634]]	[protein binding [GO:0005515]; sequence-specific DNA binding [GO:0043565]; transcription factor activity [GO:0003700]]	[bidirectional; in vitro [reverse]]	[regulation of transcription, DNA-dependent [GO:0006355]]	[BIND; HPRD]	[10373562]
ARRB1 , SRC	null	[protein binding [GO:0005515]]	[bidirectional]	[signal transduction [GO:0007165]]	[MINT]	null
VCAN , ITGA4	null	[calcium ion binding [GO:0005509]]	[bidirectional [reverse]; in vitro [reverse]; Invitro [reverse]]	[cell adhesion [GO:0007155]]	[GRID; HPRD]	[11083865]
AR , PTEN	[cytoplasm [GO:0005737]]	null	[Affinity Capture-Western [reverse]; bidirectional; in vitro; in vivo; Reconstituted Complex [reverse]]	[cell proliferation [GO:0008283]]	[GRID; HPRD]	[15205473]
CCR5 , CCL11	null	null	[acts_on [reverse]; bidirectional; in vitro; in vivo; Invivo [reverse]]	[cell-cell signaling [GO:0007267]; cellular defense response [GO:0006968]; chemotaxis [GO:0006935]; immune response [GO:0006955]; inflammatory response [GO:0006954]; signal transduction [GO:0007165]]	[DIP; GRID; HPRD; MINT]	[10477718; 11264152]
RUNX3 , EP300	[nucleus [GO:0005634]]	[transcription factor activity [GO:0003700]]	[bidirectional [reverse]; in vivo [reverse]]	[regulation of transcription, DNA-dependent [GO:0006355]]	[HPRD]	[15138260]
PRKCA , TP53	[cytoplasm [GO:0005737]; mitochondrion [GO:0005739]; nucleus [GO:0005634]]	[ATP binding [GO:0005524]; metal ion binding [GO:0046872]; protein binding [GO:0005515]; zinc ion binding [GO:0008270]]	[bidirectional; in vitro; in vivo; Invivo]	[induction of apoptosis by intracellular signals [GO:0008629]]	[GRID; HPRD]	[1454855; 9571186; 9935181]
PML , TP73	[nucleus [GO:0005634]]	[metal ion binding [GO:0046872]; protein binding [GO:0005515]; zinc ion binding [GO:0008270]]	[bidirectional; in vivo [reverse]; Invivo]	[negative regulation of cell growth [GO:0030308]]	[GRID; HPRD]	[11832207]
COL4A2 , SAA1	[extracellular region [GO:0005576]]	null	[bidirectional; in vitro; Invitro [reverse]]	null	[GRID; HPRD]	[8995276]
LCK , PRKACA	[cytoplasm [GO:0005737]]	[ATP binding [GO:0005524]; nucleotide binding [GO:0000166]; protein binding [GO:0005515]; transferase activity [GO:0016740]]	[bidirectional [reverse]; in vitro [reverse]; in vivo [reverse]]	[protein amino acid phosphorylation [GO:0006468]]	[HPRD]	[8506364]
MDM2 , MED1	[nucleus [GO:0005634]]	[protein binding [GO:0005515]]	[bidirectional]	null	[MINT]	null
JUN , EZR	null	null	[bidirectional]	null	[BIND]	null
EP300 , SMAD3	[nucleus [GO:0005634]]	[transcription factor activity [GO:0003700]]	[bidirectional; in vivo; yeast 2-hybrid]	[positive regulation of transcription from RNA polymerase II promoter [GO:0045944]; regulation of transcription, DNA-dependent [GO:0006355]; response to hypoxia [GO:0001666]]	[BIND; HPRD]	[10497242]
CTSG , F2R	null	null	[bidirectional; in vitro; PPrel]	null	[HPRD]	[10978167]
FOS , RELA	[nucleus [GO:0005634]; transcription factor complex [GO:0005667]]	[transcription factor activity [GO:0003700]]	[Affinity Capture-MS; bidirectional; in vivo; Invivo [reverse]; Two-hybrid [reverse]; yeast 2-hybrid]	[inflammatory response [GO:0006954]]	[BIND; CCSB; GRID; HPRD]	[10488148; 16189514]
FAS , TP63	null	[identical protein binding [GO:0042802]]	[bidirectional [reverse]]	[apoptosis [GO:0006915]; induction of apoptosis [GO:0006917]]	[BIND]	null
INS , PIK3R1	null	[insulin receptor binding [GO:0005158]]	[neighbouring_reaction; PPrel]	null	[reactome]	null
TNFRSF11B , THBS1	[extracellular region [GO:0005576]]	[protein binding [GO:0005515]]	[bidirectional; in vivo]	null	[HPRD]	[15799029]
ITGA4 , THBS1	null	[calcium ion binding [GO:0005509]]	[bidirectional]	[cell adhesion [GO:0007155]]	[HPRD]	null
LCK , PTK2	null	[ATP binding [GO:0005524]; non-membrane spanning protein tyrosine kinase activity [GO:0004715]; nucleotide binding [GO:0000166]; protein binding [GO:0005515]; protein-tyrosine kinase activity [GO:0004713]; SH2 domain binding [GO:0042169]; transferase activity [GO:0016740]]	[bidirectional; in vitro; in vivo]	[protein amino acid phosphorylation [GO:0006468]]	[HPRD]	[9257837]
ROCK1 , EZR	[cytoplasm [GO:0005737]; cytoskeleton [GO:0005856]; membrane [GO:0016020]]	null	[bidirectional; in vivo]	null	[HPRD]	[10970850; 11387207]
PRKCA , VTN	null	[metal ion binding [GO:0046872]; protein binding [GO:0005515]]	[bidirectional; in vitro]	null	[HPRD]	[9030777]
IRF3 , MYC	[nucleus [GO:0005634]]	[transcription factor activity [GO:0003700]]	[bidirectional [reverse]]	[regulation of transcription, DNA-dependent [GO:0006355]]	[BIND]	null
CTNNB1 , PIN1	[nucleus [GO:0005634]]	null	[bidirectional [reverse]; in vitro [reverse]; in vivo [reverse]; Invitro [reverse]; Invivo [reverse]; Reconstituted Complex]	null	[GRID; HPRD]	[11533658]
CREBBP , PML	[cytoplasm [GO:0005737]; nucleus [GO:0005634]]	[metal ion binding [GO:0046872]; protein binding [GO:0005515]; zinc ion binding [GO:0008270]]	[bidirectional; in vitro; in vivo; Invitro; Invivo]	[protein complex assembly [GO:0006461]; regulation of transcription, DNA-dependent [GO:0006355]; response to hypoxia [GO:0001666]]	[GRID; HPRD]	[10077561; 10610177; 12142048; 12234245; 12622724]
ESR1 , MDM2	[cytoplasm [GO:0005737]; nucleus [GO:0005634]]	[metal ion binding [GO:0046872]; zinc ion binding [GO:0008270]]	[bidirectional; in vitro [reverse]]	null	[BIND; HPRD; IntAct; MINT]	[10766163; 11178989]
ITGB3 , SPP1	null	[protein binding [GO:0005515]]	[bidirectional]	[cell adhesion [GO:0007155]]	[HPRD]	null
MMP7 , TFPI	[extracellular region [GO:0005576]]	null	[bidirectional [reverse]; in vitro [reverse]]	null	[HPRD]	[10859319]
RELA , STAT3	[cytoplasm [GO:0005737]; nucleus [GO:0005634]]	[signal transducer activity [GO:0004871]; transcription factor activity [GO:0003700]]	[Affinity Capture-MS; bidirectional; in vitro; in vivo; Invitro; Invivo]	[cytokine and chemokine mediated signaling pathway [GO:0019221]; regulation of transcription, DNA-dependent [GO:0006355]]	[CCSB; GRID; HPRD]	[12057007; 16189514]
CCND1 , ESR1	[nucleus [GO:0005634]]	null	[bidirectional; in vitro; in vivo; Invitro [reverse]; Invivo [reverse]; Two-hybrid [reverse]; yeast 2-hybrid]	null	[BIND; GRID; HPRD]	[11073968; 9039267]
APP , TSC2	[membrane [GO:0016020]]	null	[bidirectional [reverse]]	[endocytosis [GO:0006897]]	[BIND]	null
SP1 , NCOR2	[nucleus [GO:0005634]]	null	[bidirectional; in vitro; in vivo]	null	[HPRD]	[15878880]
SMAD3 , MAPK8	null	null	[bidirectional; in vitro; in vivo; Invitro [reverse]; Invivo [reverse]]	null	[GRID; HPRD]	[10601313]
JAK2 , TNFRSF1A	null	null	[bidirectional; in vitro [reverse]; in vivo [reverse]; Invitro; Invivo]	[apoptosis [GO:0006915]]	[GRID; HPRD]	[9510175]
BMP3 , TGFB1	[extracellular region [GO:0005576]; extracellular space [GO:0005615]]	[growth factor activity [GO:0008083]]	[bidirectional; in vivo [reverse]; Invivo]	null	[GRID; HPRD]	[9434787]
SPARC , THBS1	[extracellular region [GO:0005576]]	[calcium ion binding [GO:0005509]]	[bidirectional; in vitro [reverse]; Invitro]	null	[GRID; HPRD]	[2745554]
CCND1 , EP300	[nucleus [GO:0005634]]	null	[bidirectional; in vitro [reverse]; Invitro [reverse]]	[cell cycle [GO:0007049]]	[GRID; HPRD]	[11788592]
AKT1 , CASP3	[cytoplasm [GO:0005737]]	null	[bidirectional [reverse]; in vitro [reverse]; in vivo [reverse]]	null	[HPRD]	[12124386]
CCR5 , TGFBR1	[integral to plasma membrane [GO:0005887]]	[receptor activity [GO:0004872]]	[bidirectional]	[signal transduction [GO:0007165]]	[BIND]	null
ESR1 , HDAC1	[cytoplasm [GO:0005737]; nucleus [GO:0005634]]	[transcription factor activity [GO:0003700]]	[bidirectional]	[regulation of transcription, DNA-dependent [GO:0006355]; transcription [GO:0006350]]	[BIND]	null
LRP1 , FURIN	null	[calcium ion binding [GO:0005509]]	[bidirectional [reverse]; in vitro [reverse]; in vivo [reverse]; Invitro [reverse]; Invivo [reverse]]	null	[GRID; HPRD]	[2112085; 8546712]
PF4 , AGPAT5	null	null	[bidirectional [reverse]]	null	[BIND]	null
SP1 , KLF4	[intracellular [GO:0005622]; nucleus [GO:0005634]]	[metal ion binding [GO:0046872]; transcription activator activity [GO:0016563]; transcription factor activity [GO:0003700]; zinc ion binding [GO:0008270]]	[bidirectional [reverse]; in vitro [reverse]; Invitro [reverse]]	[transcription [GO:0006350]]	[GRID; HPRD]	[12034813; 9651398]
GTF2I , STAT3	[cytoplasm [GO:0005737]; nucleus [GO:0005634]]	[protein binding [GO:0005515]; transcription factor activity [GO:0003700]]	[bidirectional; in vitro; in vivo; Invitro; Invivo]	[regulation of transcription, DNA-dependent [GO:0006355]; signal transduction [GO:0007165]]	[GRID; HPRD]	[9584171]
PIK3R1 , PTK2	null	null	[bidirectional [reverse]; in vivo [reverse]; Invivo [reverse]; PPrel [reverse]]	null	[GRID; HPRD]	[10806474; 7537275; 8649427]
COL1A1 , SPARC	[extracellular region [GO:0005576]]	null	[Affinity Capture-MS; bidirectional; in vitro [reverse]; Invitro [reverse]]	[ossification [GO:0001503]]	[CCSB; GRID; HPRD]	[16189514; 7034958]
PML , ZBTB16	[intracellular [GO:0005622]; nucleus [GO:0005634]; PML body [GO:0016605]]	[DNA binding [GO:0003677]; metal ion binding [GO:0046872]; zinc ion binding [GO:0008270]]	[Affinity Capture-MS; bidirectional; in vitro [reverse]; in vivo [reverse]; Invitro; Invivo; Two-hybrid; yeast 2-hybrid [reverse]]	[transcription [GO:0006350]]	[CCSB; GRID; HPRD; MINT]	[11175338; 16189514; 9294197]
PRKG1 , SPP1	null	null	[bidirectional; in vitro]	null	[HPRD]	[8663267]
ITGB1 , PTK2	null	[protein binding [GO:0005515]]	[Affinity Capture-MS; bidirectional; in vitro [reverse]; Invitro [reverse]; PPrel]	[integrin-mediated signaling pathway [GO:0007229]]	[BIND; CCSB; GRID; HPRD]	[16189514; 8649427]
ESR1 , PIK3R1	null	null	[bidirectional [reverse]; in vivo [reverse]; Invivo]	null	[GRID; HPRD]	[11689445]
PDGFB , THBS1	[extracellular region [GO:0005576]]	[protein binding [GO:0005515]]	[bidirectional; in vivo; Invivo [reverse]]	null	[GRID; HPRD]	[9334164]
CASP8 , FYN	null	[identical protein binding [GO:0042802]]	[bidirectional [reverse]; in vitro [reverse]]	null	[HPRD]	[10435619]
COL4A2 , FBLN2	[extracellular region [GO:0005576]]	[extracellular matrix structural constituent [GO:0005201]]	[bidirectional [reverse]; in vivo [reverse]; Invivo [reverse]]	null	[GRID; HPRD]	[7500359]
KLK3 , IGFBP3	[extracellular region [GO:0005576]]	null	[bidirectional; in vitro; Invitro [reverse]]	null	[GRID; HPRD]	[10218588; 10511594; 1383255; 7538844]
CCND1 , CREBBP	[nucleus [GO:0005634]]	[protein binding [GO:0005515]]	[bidirectional [reverse]]	null	[BIND]	null
PRKD1 , RAP1A	[plasma membrane [GO:0005886]]	[nucleotide binding [GO:0000166]; protein binding [GO:0005515]]	[bidirectional]	null	[BIND]	null
EP300 , STAT3	[nucleus [GO:0005634]]	[transcription factor activity [GO:0003700]]	[bidirectional; in vitro; in vivo; Invitro; Invivo; PPrel]	[nervous system development [GO:0007399]; regulation of transcription, DNA-dependent [GO:0006355]; signal transduction [GO:0007165]]	[BIND; GRID; HPRD]	[10205054; 15649887]
VCAN , ITGB1	null	[binding [GO:0005488]]	[bidirectional; in vivo [reverse]; Invivo]	[cell adhesion [GO:0007155]; multicellular organismal development [GO:0007275]]	[GRID; HPRD]	[11805102]
CCR5 , STAT3	[cytoplasm [GO:0005737]]	[protein binding [GO:0005515]]	[bidirectional; in vivo]	[signal transduction [GO:0007165]]	[HPRD]	[14674010]
AR , CALR	[cytoplasm [GO:0005737]]	[zinc ion binding [GO:0008270]]	[bidirectional; in vitro; in vivo; Invitro; Invivo]	[regulation of transcription, DNA-dependent [GO:0006355]]	[GRID; HPRD]	[8107809]
MYC , RB1	[nucleus [GO:0005634]]	[transcription factor activity [GO:0003700]]	[bidirectional; in vivo; Invivo [reverse]]	[cell cycle arrest [GO:0007050]; regulation of transcription, DNA-dependent [GO:0006355]]	[BIND; GRID; HPRD]	[7838535]
PTPN11 , TIE1	null	null	[Affinity Capture-MS; bidirectional; in vivo [reverse]; Invivo]	[signal transduction [GO:0007165]]	[CCSB; GRID; HPRD]	[10949653; 16189514]
PLG , AMOT	null	null	[bidirectional; in vitro [reverse]; Invitro]	null	[GRID; HPRD]	[11257124]
CCR5 , STAT1	[cytoplasm [GO:0005737]]	[protein binding [GO:0005515]]	[bidirectional; in vivo]	[signal transduction [GO:0007165]]	[HPRD]	[14674010]
EP300 , MEF2A	[nucleus [GO:0005634]]	[transcription coactivator activity [GO:0003713]; transcription factor activity [GO:0003700]]	[bidirectional; in vivo; Invivo [reverse]]	[regulation of transcription, DNA-dependent [GO:0006355]]	[GRID; HPRD]	[12371907]
CDC25A , MAPK14	null	[protein binding [GO:0005515]]	[Reconstituted Complex [reverse]]	null	[GRID]	[12963847]
ESR1 , PRKACA	[cytoplasm [GO:0005737]; nucleus [GO:0005634]]	null	[bidirectional; in vitro]	null	[HPRD]	[9891036]
APP , CASP8	null	[identical protein binding [GO:0042802]]	[bidirectional; in vitro [reverse]; Invitro]	null	[GRID; HPRD]	[10911620]
COL7A1 , FN1	[extracellular region [GO:0005576]]	null	[bidirectional [reverse]; in vitro [reverse]; Invitro [reverse]]	[cell adhesion [GO:0007155]]	[GRID; HPRD]	[7963647; 9169408]
PTPN11 , STAT3	[cytoplasm [GO:0005737]]	[protein binding [GO:0005515]]	[Affinity Capture-MS; bidirectional; in vivo; Invivo]	[signal transduction [GO:0007165]]	[CCSB; GRID; HPRD]	[11594781; 16189514]
LIMK1 , LIMK2	[cytoplasm [GO:0005737]; nucleus [GO:0005634]]	[ATP binding [GO:0005524]; metal ion binding [GO:0046872]; nucleotide binding [GO:0000166]; protein binding [GO:0005515]; protein kinase activity [GO:0004672]; protein serine/threonine kinase activity [GO:0004674]; transferase activity [GO:0016740]; zinc ion binding [GO:0008270]]	[bidirectional; in vitro [reverse]; in vivo [reverse]; Invitro; Invivo]	[protein amino acid phosphorylation [GO:0006468]]	[GRID; HPRD]	[8980133]
LEP , STAT3	null	[protein binding [GO:0005515]]	[Reconstituted Complex]	[signal transduction [GO:0007165]]	[GRID]	[12824284]
SMAD3 , FOXO4	[cytoplasm [GO:0005737]; nucleus [GO:0005634]]	[sequence-specific DNA binding [GO:0043565]; transcription factor activity [GO:0003700]]	[Affinity Capture-Western; bidirectional; in vitro; in vivo]	[cell cycle arrest [GO:0007050]; regulation of transcription, DNA-dependent [GO:0006355]; transcription [GO:0006350]]	[BIND; GRID; HPRD]	[15084259]
MDM2 , RB1	[nucleus [GO:0005634]]	null	[acts_on [reverse]; bidirectional; in vitro [reverse]; Invitro [reverse]; PPrel]	[negative regulation of cell proliferation [GO:0008285]; negative regulation of transcription from RNA polymerase II promoter [GO:0000122]]	[BIND; DIP; GRID; HPRD; MINT]	[10078201; 10721693; 7791904]
PTK2 , SRC	null	[ATP binding [GO:0005524]; non-membrane spanning protein tyrosine kinase activity [GO:0004715]; nucleotide binding [GO:0000166]; protein binding [GO:0005515]; SH2 domain binding [GO:0042169]; transferase activity [GO:0016740]]	[Affinity Capture-MS; bidirectional; in vitro [reverse]; in vivo [reverse]; Invitro; Invivo; PPrel]	[protein amino acid phosphorylation [GO:0006468]; signal complex assembly [GO:0007172]]	[BIND; CCSB; GRID; HPRD; IntAct; MINT]	[10931187; 11927607; 16189514; 7529876; 7997267; 8054685; 8816475; 8941336; 9507031]
HDAC1 , RAP1A	null	null	[bidirectional [reverse]; in vivo [reverse]]	null	[HPRD]	[15207703]
GRB2 , PTK2	null	null	[Affinity Capture-MS; bidirectional; in vitro [reverse]; in vivo [reverse]; Invitro [reverse]; Invivo [reverse]]	null	[BIND; CCSB; GRID; HPRD]	[16189514; 7997267]
ESR1 , SMAD4	[cytoplasm [GO:0005737]; nucleus [GO:0005634]]	[sequence-specific DNA binding [GO:0043565]; transcription factor activity [GO:0003700]]	[bidirectional; in vivo; yeast 2-hybrid]	[transcription [GO:0006350]]	[HPRD]	[11555647; 12576474]
COL1A1 , TGFBI	[extracellular region [GO:0005576]]	[protein binding [GO:0005515]]	[Affinity Capture-MS; bidirectional; in vitro [reverse]; Invitro]	null	[CCSB; GRID; HPRD]	[11867580; 12034705; 16189514]
JUN , SMAD2	[nucleus [GO:0005634]; transcription factor complex [GO:0005667]]	[transcription factor activity [GO:0003700]]	[bidirectional; in vitro [reverse]; in vivo [reverse]; Invitro; Invivo]	[positive regulation of transcription from RNA polymerase II promoter [GO:0045944]]	[GRID; HPRD]	[10220381; 11371641]
MMP3 , SERPINE1	[extracellular region [GO:0005576]]	null	[bidirectional; in vitro]	null	[HPRD]	[10967118]
CCR10 , CCL7	null	null	[bidirectional; in vivo; Invivo]	[chemotaxis [GO:0006935]; signal transduction [GO:0007165]]	[GRID; HPRD]	[9364936]
CDH1 , EZR	[membrane [GO:0016020]]	null	[bidirectional; in vivo; Invivo [reverse]]	null	[GRID; HPRD]	[10462524]
FASLG , JUN	null	null	[bidirectional [reverse]]	null	[BIND]	null
SERPINE1 , PLAT	[extracellular region [GO:0005576]]	[plasminogen activator activity [GO:0008243]]	[Affinity Capture-MS; bidirectional; in vitro [reverse]; in vivo [reverse]; indirect_complex; Invitro; Invivo; neighbouring_reaction; PPrel; reaction]	[blood coagulation [GO:0007596]]	[CCSB; GRID; HPRD; reactome]	[16189514; 2110366; 2503541; 3090045; 8607113]
CDC25A , CDKN1A	null	null	[neighbouring_reaction [reverse]]	[cell cycle [GO:0007049]]	[reactome]	null
RHOA , TNFRSF1A	null	[protein binding [GO:0005515]]	[Co-purification]	[positive regulation of I-kappaB kinase/NF-kappaB cascade [GO:0043123]]	[GRID]	[15659383]
AKT1 , STAT3	[cytoplasm [GO:0005737]; nucleus [GO:0005634]]	null	[bidirectional [reverse]]	null	[BIND]	null
JUN , RELA	[nucleus [GO:0005634]; transcription factor complex [GO:0005667]]	[transcription factor activity [GO:0003700]]	[bidirectional; in vitro; in vivo; Invitro [reverse]; Invivo [reverse]]	[regulation of transcription, DNA-dependent [GO:0006355]]	[BIND; GRID; HPRD]	[10488148; 9468519]
CALR , THBS1	[extracellular region [GO:0005576]]	[calcium ion binding [GO:0005509]]	[bidirectional; in vitro [reverse]; Invitro]	null	[GRID; HPRD]	[12147682]
PTK2 , EZR	[cytoskeleton [GO:0005856]]	null	[Affinity Capture-MS; bidirectional; in vitro; in vivo; Invitro [reverse]; Invivo [reverse]]	null	[CCSB; GRID; HPRD]	[11468295; 16189514]
MEF2D , SP1	[nucleus [GO:0005634]]	[sequence-specific DNA binding [GO:0043565]; transcription factor activity [GO:0003700]]	[bidirectional; in vitro; in vivo; Invitro; Invivo]	[transcription [GO:0006350]]	[GRID; HPRD]	[12213324]
COL4A1 , COL7A1	[basement membrane [GO:0005604]; cytoplasm [GO:0005737]; extracellular region [GO:0005576]]	null	[bidirectional; in vitro; Invitro [reverse]]	[phosphate transport [GO:0006817]]	[GRID; HPRD]	[9169408]
CREBBP , SMAD3	[cytoplasm [GO:0005737]; nucleus [GO:0005634]]	[transcription factor activity [GO:0003700]]	[bidirectional; in vitro; in vivo]	[regulation of transcription, DNA-dependent [GO:0006355]; response to hypoxia [GO:0001666]]	[BIND; HPRD]	[15750622]
COL1A1 , PDGFB	[extracellular region [GO:0005576]]	[protein binding [GO:0005515]]	[Affinity Capture-MS; bidirectional; in vitro [reverse]; Invitro]	null	[CCSB; GRID; HPRD]	[10446987; 16189514]
RUNX3 , HDAC5	[nucleus [GO:0005634]]	null	[bidirectional [reverse]; in vitro [reverse]; in vivo [reverse]]	[regulation of transcription, DNA-dependent [GO:0006355]]	[HPRD]	[15138260]
CSNK2A1 , VTN	null	null	[bidirectional; in vitro; in vivo]	null	[HPRD]	[9733784]
FGF2 , VTN	[extracellular region [GO:0005576]; extracellular space [GO:0005615]]	[heparin binding [GO:0008201]; protein binding [GO:0005515]]	[bidirectional [reverse]; in vitro [reverse]; Invitro [reverse]]	null	[GRID; HPRD]	[11796824]
F2 , THBD	[extracellular space [GO:0005615]]	[calcium ion binding [GO:0005509]]	[bidirectional; in vitro [reverse]; in vivo [reverse]; indirect_complex; Invitro [reverse]; Invivo [reverse]; neighbouring_reaction; PPrel; reaction]	null	[GRID; HPRD; IntAct; reactome]	[14691232; 2538457; 7615164; 8663147]
JUN , PRKD1	null	null	[bidirectional [reverse]; in vivo [reverse]; Invivo [reverse]]	null	[GRID; HPRD]	[11948398]
LRP1 , PLAT	null	null	[bidirectional [reverse]; in vitro [reverse]; in vivo [reverse]; Invitro [reverse]; Invivo [reverse]]	null	[GRID; HPRD]	[10632583; 1502153]
MAPK14 , MAPK3	null	[ATP binding [GO:0005524]; MAP kinase activity [GO:0004707]; nucleotide binding [GO:0000166]; protein binding [GO:0005515]; protein serine/threonine kinase activity [GO:0004674]; transferase activity [GO:0016740]]	[bidirectional [reverse]; in vitro [reverse]; in vivo [reverse]; Invitro [reverse]; Invivo [reverse]]	[protein amino acid phosphorylation [GO:0006468]]	[GRID; HPRD]	[12697810]
COL1A1 , DCN	[extracellular region [GO:0005576]]	[protein binding [GO:0005515]]	[Affinity Capture-MS; bidirectional; in vitro [reverse]; Invitro [reverse]]	null	[CCSB; GRID; HPRD]	[1468447; 16189514; 9675033]
AKT1 , FOXO1	[cytoplasm [GO:0005737]; nucleus [GO:0005634]]	null	[bidirectional; in vitro; in vivo; PPrel]	[blood vessel development [GO:0001568]; insulin receptor signaling pathway [GO:0008286]]	[HPRD]	[10358014]
COL4A1 , FN1	[extracellular region [GO:0005576]]	[extracellular matrix structural constituent [GO:0005201]]	[bidirectional [reverse]; in vivo [reverse]; Invivo [reverse]]	null	[GRID; HPRD]	[3997552]
HOXA5 , MEIS1	[nucleus [GO:0005634]]	[sequence-specific DNA binding [GO:0043565]; transcription factor activity [GO:0003700]]	[bidirectional [reverse]; yeast 2-hybrid [reverse]]	[regulation of transcription, DNA-dependent [GO:0006355]]	[HPRD]	[15617687]
PTEN , MAGI3	null	[protein binding [GO:0005515]]	[bidirectional; in vitro [reverse]; in vivo [reverse]; Invitro; Invivo; PPrel [reverse]; Two-hybrid; yeast 2-hybrid [reverse]]	null	[BIND; GRID; HPRD]	[10748157]
FASLG , LCK	[plasma membrane [GO:0005886]]	null	[bidirectional [reverse]; in vivo [reverse]; Invivo [reverse]]	[induction of apoptosis [GO:0006917]]	[GRID; HPRD]	[11741599]
CCR2 , CCL11	null	null	[bidirectional; in vivo; Invivo]	[cellular defense response [GO:0006968]; chemotaxis [GO:0006935]; immune response [GO:0006955]; inflammatory response [GO:0006954]; signal transduction [GO:0007165]]	[GRID; HPRD]	[11264152]
SERPINF1 , TP63	null	null	[bidirectional [reverse]]	[multicellular organismal development [GO:0007275]]	[BIND]	null
GATA6 , HHEX	[nucleus [GO:0005634]]	[protein binding [GO:0005515]; sequence-specific DNA binding [GO:0043565]]	[yeast 2-hybrid]	[liver development [GO:0001889]; regulation of transcription, DNA-dependent [GO:0006355]]	[HPRD]	[15016828]
SMAD4 , SP1	[intracellular [GO:0005622]; nucleus [GO:0005634]]	[protein homodimerization activity [GO:0042803]; sequence-specific DNA binding [GO:0043565]; transcription activator activity [GO:0016563]; transcription factor activity [GO:0003700]]	[bidirectional [reverse]; in vivo [reverse]; Invivo [reverse]]	[transcription [GO:0006350]]	[GRID; HPRD]	[10878024; 11114293; 11432852]
CREBBP , SRF	[nucleus [GO:0005634]]	[transcription factor activity [GO:0003700]]	[bidirectional; in vitro; in vivo]	[regulation of transcription, DNA-dependent [GO:0006355]; signal transduction [GO:0007165]]	[HPRD]	[9388250]
COL4A3 , MATN2	[extracellular region [GO:0005576]]	null	[bidirectional; in vivo [reverse]; Invivo]	null	[GRID; HPRD]	[12180907]
KLK3 , MED1	null	null	[bidirectional [reverse]]	null	[BIND]	null
COL4A2 , FN1	[extracellular region [GO:0005576]]	[extracellular matrix structural constituent [GO:0005201]]	[bidirectional [reverse]; in vivo [reverse]; Invivo [reverse]]	null	[GRID; HPRD]	[3997552]
CCBP2 , CCL8	null	null	[bidirectional; in vivo; Invivo [reverse]]	[chemotaxis [GO:0006935]; immune response [GO:0006955]; signal transduction [GO:0007165]]	[GRID; HPRD]	[9405404]
CASP3 , SRF	null	null	[bidirectional; in vitro]	null	[HPRD]	[11387340]
SMAD3 , TP73	[nucleus [GO:0005634]]	[transcription factor activity [GO:0003700]]	[bidirectional [reverse]; in vitro [reverse]]	[negative regulation of cell growth [GO:0030308]]	[HPRD]	[12732139]
IGFBP7 , CXCL10	[extracellular region [GO:0005576]]	null	[bidirectional; in vivo]	null	[BIND; GRID; HPRD]	[12847218]
MYOC , TGFBR1	[membrane [GO:0016020]]	null	[bidirectional; yeast 2-hybrid]	null	[HPRD]	[16289162]
ZBTB16 , NCOR2	[nucleus [GO:0005634]]	[DNA binding [GO:0003677]]	[acts_on [reverse]; Affinity Capture-Western [reverse]; bidirectional; in vitro; in vivo; Invitro [reverse]; Invivo [reverse]; Two-hybrid [reverse]; yeast 2-hybrid]	null	[BIND; DIP; GRID; HPRD]	[14982881; 9256429]
COL1A1 , ITGB1	null	[protein binding [GO:0005515]]	[indirect_complex; reaction]	null	[reactome]	[10778855]
CREBBP , TNFSF10	null	[metal ion binding [GO:0046872]; signal transducer activity [GO:0004871]; zinc ion binding [GO:0008270]]	[bidirectional]	[signal transduction [GO:0007165]]	[BIND]	null
F2 , SERPINE1	[extracellular region [GO:0005576]]	null	[bidirectional; in vitro; Invitro [reverse]]	[fibrinolysis [GO:0042730]]	[GRID; HPRD]	[10543954]
INS , MAPK3	null	[protein binding [GO:0005515]]	[bidirectional; PPrel]	null	[BIND]	null
COL1A1 , THBS1	[extracellular region [GO:0005576]]	[protein binding [GO:0005515]]	[bidirectional [reverse]; in vitro [reverse]; Invitro [reverse]]	null	[GRID; HPRD]	[3571333]
TNFRSF11B , VTN	[extracellular region [GO:0005576]; proteinaceous extracellular matrix [GO:0005578]]	[protein binding [GO:0005515]]	[bidirectional; in vivo]	null	[HPRD]	[15799029]
IGFBP7 , INS	[extracellular region [GO:0005576]]	[insulin-like growth factor binding [GO:0005520]]	[bidirectional; in vitro; Invitro]	null	[GRID; HPRD]	[9388210]
RELA , SP1	[nucleus [GO:0005634]]	[transcription factor activity [GO:0003700]]	[bidirectional; in vitro [reverse]; in vivo [reverse]; Invitro; Invivo]	null	[GRID; HPRD]	[12055073; 7933095]
NF1 , SDC2	null	[molecular_function [GO:0003674]]	[bidirectional; in vitro; in vivo; yeast 2-hybrid]	[biological_process [GO:0008150]]	[HPRD; IntAct]	[11356864]
HRG , PLAU	[extracellular region [GO:0005576]]	null	[neighbouring_reaction; reaction]	null	[reactome]	[1829461; 2521625; 2935528]
LCK , STAT3	[cytoplasm [GO:0005737]]	[protein binding [GO:0005515]]	[Affinity Capture-MS; bidirectional; in vivo; Invivo [reverse]]	null	[CCSB; GRID; HPRD]	[10825200; 16189514]
RUNX3 , SMAD3	[nucleus [GO:0005634]]	[transcription factor activity [GO:0003700]]	[bidirectional [reverse]; in vitro [reverse]; in vivo [reverse]]	[induction of apoptosis [GO:0006917]; regulation of transcription, DNA-dependent [GO:0006355]]	[HPRD]	[15138260]
EP300 , TP53	[nucleus [GO:0005634]]	[metal ion binding [GO:0046872]; transcription factor activity [GO:0003700]; zinc ion binding [GO:0008270]]	[acts_on; bidirectional; in vitro; in vivo; Invitro [reverse]; PPrel; Reconstituted Complex [reverse]]	[apoptosis [GO:0006915]; cell cycle [GO:0007049]; positive regulation of transcription from RNA polymerase II promoter [GO:0045944]; regulation of transcription, DNA-dependent [GO:0006355]]	[BIND; DIP; GRID; HPRD; IntAct; MINT]	[10942770; 12724314; 15186775; 16438982; 9288740; 9744860; 9809062]
GRB2 , CCL5	null	null	[Affinity Capture-MS; bidirectional; in vivo [reverse]; Invivo [reverse]]	[cell-cell signaling [GO:0007267]]	[CCSB; GRID; HPRD]	[16189514; 9009162]
CTSG , IGFBP3	null	null	[bidirectional; in vitro; in vivo]	null	[HPRD]	[10512690]
CDC25A , SMAD3	[intracellular [GO:0005622]]	null	[bidirectional; in vivo]	null	[HPRD]	[15798217]
COL4A3 , DCN	[extracellular region [GO:0005576]]	[protein binding [GO:0005515]]	[bidirectional [reverse]; in vivo [reverse]; Invivo [reverse]]	null	[GRID; HPRD]	[10382266]
HRAS , NF1	[cytoplasm [GO:0005737]; intracellular [GO:0005622]]	null	[bidirectional; in vitro; Invitro [reverse]; PPrel [reverse]]	null	[GRID; HPRD]	[8628317]
GATA6 , MED1	[nucleus [GO:0005634]]	[protein binding [GO:0005515]]	[bidirectional; in vitro]	[positive regulation of transcription from RNA polymerase II promoter [GO:0045944]; regulation of transcription, DNA-dependent [GO:0006355]; transcription [GO:0006350]]	[HPRD]	[11724781]
CCR2 , CCL2	null	null	[acts_on; bidirectional; in vitro; in vivo; Invitro; Invivo; PPrel [reverse]]	[chemotaxis [GO:0006935]; inflammatory response [GO:0006954]; JAK-STAT cascade [GO:0007259]]	[DIP; GRID; HPRD; MINT]	[10529171; 9287323]
CCR2 , JAK2	null	null	[bidirectional; in vitro [reverse]; in vivo [reverse]; Invivo]	null	[GRID; HPRD]	[9670957]
COL4A3 , USH2A	[cytoplasm [GO:0005737]; extracellular region [GO:0005576]]	null	[bidirectional [reverse]; in vivo [reverse]]	[sensory perception of sound [GO:0007605]]	[GRID; HPRD]	[14676276]
MMP3 , CCL7	[extracellular region [GO:0005576]; extracellular space [GO:0005615]]	null	[bidirectional; in vitro; in vivo]	null	[HPRD]	[10947989; 12149192]
CCR5 , EIF4E	[cytoplasm [GO:0005737]]	[protein binding [GO:0005515]]	[bidirectional [reverse]]	null	[BIND]	null
CASP3 , CASP8	[cytoplasm [GO:0005737]]	[caspase activity [GO:0030693]; cysteine-type peptidase activity [GO:0008234]]	[bidirectional [reverse]; in vitro [reverse]; in vivo [reverse]; PPrel [reverse]]	[proteolysis [GO:0006508]]	[HPRD]	[11437602]
ITGB3 , THBS1	null	[protein binding [GO:0005515]]	[bidirectional [reverse]; in vitro [reverse]; Invitro [reverse]]	[blood coagulation [GO:0007596]; cell adhesion [GO:0007155]; multicellular organismal development [GO:0007275]]	[GRID; HPRD]	[2478219]
FURIN , VWF	null	null	[bidirectional; in vivo]	null	[HPRD]	[1571548]
FYN , PLAUR	[plasma membrane [GO:0005886]]	null	[Affinity Capture-MS; bidirectional; in vitro [reverse]; in vivo [reverse]; Invitro [reverse]; Invivo [reverse]]	null	[CCSB; GRID; HPRD]	[16189514; 9417082]
F2 , FURIN	null	[calcium ion binding [GO:0005509]]	[neighbouring_reaction [reverse]; reaction [reverse]]	[proteolysis [GO:0006508]]	[reactome]	null
RHOA , EZR	[cytoplasm [GO:0005737]; cytoskeleton [GO:0005856]; membrane [GO:0016020]]	null	[Co-purification]	null	[GRID]	[15659383]
LRP1 , PLAUR	null	null	[bidirectional [reverse]; in vitro [reverse]; Invitro [reverse]]	null	[GRID; HPRD]	[11359936]
CD47 , PTK2	null	[protein binding [GO:0005515]]	[Affinity Capture-MS; bidirectional; in vivo; Invivo [reverse]]	[integrin-mediated signaling pathway [GO:0007229]]	[CCSB; GRID; HPRD]	[16189514; 9169439]
FBLN2 , ITGB3	null	null	[bidirectional [reverse]; in vivo [reverse]]	null	[HPRD]	[10848816]
PRKD1 , HDAC5	null	null	[Affinity Capture-Western [reverse]; bidirectional; in vitro]	null	[GRID; HPRD]	[11081517; 11114197; 15367659]
FGF2 , HSPG2	[extracellular region [GO:0005576]; extracellular space [GO:0005615]]	[protein binding [GO:0005515]]	[bidirectional [reverse]; in vivo [reverse]; Invivo [reverse]]	null	[GRID; HPRD]	[11847221]
FOS , RB1	[nucleus [GO:0005634]; transcription factor complex [GO:0005667]]	[transcription factor activity [GO:0003700]]	[Affinity Capture-MS; bidirectional; in vivo [reverse]; Invivo [reverse]]	null	[CCSB; GRID; HPRD]	[16189514; 8475068]
COL4A1 , MMP9	[extracellular region [GO:0005576]]	null	[bidirectional [reverse]; in vivo [reverse]; Invivo [reverse]]	null	[GRID; HPRD]	[9878537]
KLK3 , PLG	[extracellular region [GO:0005576]]	null	[bidirectional; in vitro]	[negative regulation of angiogenesis [GO:0016525]; proteolysis [GO:0006508]]	[HPRD]	[10604721]
CREBBP , EWSR1	[cytoplasm [GO:0005737]; nucleus [GO:0005634]]	[metal ion binding [GO:0046872]; transcription factor activity [GO:0003700]; zinc ion binding [GO:0008270]]	[bidirectional; in vitro; in vivo; Invitro; Invivo]	[regulation of transcription, DNA-dependent [GO:0006355]]	[GRID; HPRD]	[12459554]
CCR5 , JAK2	null	null	[bidirectional; in vivo; Invivo [reverse]]	null	[GRID; HPRD]	[11591716]
CASP3 , CDH1	null	[protein binding [GO:0005515]]	[bidirectional; in vitro; in vivo; neighbouring_reaction [reverse]; reaction [reverse]]	null	[HPRD; reactome]	[11076937]
COL4A2 , ANTXR2	[extracellular region [GO:0005576]]	null	[bidirectional [reverse]; in vivo [reverse]; Invivo [reverse]]	null	[GRID; HPRD]	[11683410]
CASP8 , MSN	[cytoplasm [GO:0005737]; cytoskeleton [GO:0005856]]	null	[Co-purification [reverse]]	null	[GRID]	[15659383]
LRP1 , SRC	null	null	[bidirectional [reverse]; in vitro [reverse]; in vivo [reverse]]	null	[HPRD]	[11854294; 12789267]
HDAC1 , RELA	[cytoplasm [GO:0005737]; nucleus [GO:0005634]]	[identical protein binding [GO:0042802]; transcription factor activity [GO:0003700]]	[Affinity Capture-MS; bidirectional; in vitro; in vivo; Invitro [reverse]; Invivo [reverse]]	[anti-apoptosis [GO:0006916]; regulation of transcription, DNA-dependent [GO:0006355]]	[CCSB; GRID; HPRD; IntAct; MINT]	[11564889; 16189514]
FASLG , MAPK8	null	null	[Co-purification [reverse]]	[signal transduction [GO:0007165]]	[GRID]	[15659383]
MSN , EZR	[cytoplasm [GO:0005737]; cytoskeleton [GO:0005856]; extrinsic to membrane [GO:0019898]]	[cytoskeletal protein binding [GO:0008092]]	[bidirectional; Co-purification; in vitro; in vivo; Invitro [reverse]; Invivo [reverse]]	null	[GRID; HPRD]	[15659383; 7579708; 8248180]
PML , RARA	[nucleus [GO:0005634]]	[metal ion binding [GO:0046872]; protein binding [GO:0005515]; zinc ion binding [GO:0008270]]	[Affinity Capture-MS; bidirectional; in vitro [reverse]]	[regulation of transcription, DNA-dependent [GO:0006355]; transcription [GO:0006350]]	[CCSB; GRID; HPRD]	[12935927; 1311253; 16189514]
DPP4 , CCL5	[extracellular region [GO:0005576]]	null	[bidirectional; in vitro]	[immune response [GO:0006955]]	[HPRD]	[11390394; 9516414]
PLAU , TSC2	null	null	[bidirectional [reverse]]	null	[BIND]	null
APP , HSPG2	[extracellular region [GO:0005576]]	null	[bidirectional; in vitro [reverse]; Invitro]	[cell adhesion [GO:0007155]]	[GRID; HPRD]	[9136074]
CALR , MYC	null	[DNA binding [GO:0003677]]	[bidirectional [reverse]]	[regulation of transcription, DNA-dependent [GO:0006355]]	[BIND]	null
RELA , STAT1	[cytoplasm [GO:0005737]; nucleus [GO:0005634]]	[signal transducer activity [GO:0004871]; transcription factor activity [GO:0003700]]	[bidirectional; in vivo]	[regulation of transcription, DNA-dependent [GO:0006355]]	[HPRD]	[16481475]
EP300 , YY1	[nucleus [GO:0005634]]	[metal ion binding [GO:0046872]; transcription coactivator activity [GO:0003713]; transcription factor activity [GO:0003700]; zinc ion binding [GO:0008270]]	[acts_on [reverse]; bidirectional; in vivo; Invivo]	null	[DIP; GRID; HPRD]	[7758944]
CSNK2A1 , PTEN	null	null	[bidirectional; in vitro; in vivo; Invitro [reverse]; Invivo [reverse]]	null	[GRID; HPRD]	[12297295]
JUN , STAT3	[nucleus [GO:0005634]]	[transcription factor activity [GO:0003700]]	[bidirectional; in vitro; in vivo; Invitro; Invivo]	[regulation of transcription, DNA-dependent [GO:0006355]]	[GRID; HPRD]	[10490649]
PDPK1 , SRC	null	[ATP binding [GO:0005524]; nucleotide binding [GO:0000166]; protein binding [GO:0005515]; transferase activity [GO:0016740]]	[bidirectional [reverse]; in vitro [reverse]; in vivo [reverse]]	[protein amino acid phosphorylation [GO:0006468]]	[HPRD]	[11481331]
SMAD4 , MEF2A	[nucleus [GO:0005634]]	[sequence-specific DNA binding [GO:0043565]; transcription factor activity [GO:0003700]]	[Affinity Capture-MS; bidirectional; in vitro; in vivo; Invivo]	[transcription [GO:0006350]]	[CCSB; GRID; HPRD]	[11160896; 16189514]
LCK , PTPN11	[cytoplasm [GO:0005737]]	[protein binding [GO:0005515]]	[Affinity Capture-MS; bidirectional; in vitro [reverse]; Invitro [reverse]]	null	[CCSB; GRID; HPRD]	[10617656; 16189514]
DARC , CCL5	null	null	[bidirectional [reverse]; in vitro [reverse]; in vivo [reverse]]	[signal transduction [GO:0007165]]	[HPRD]	[12081195]
FAS , CTNNB1	[plasma membrane [GO:0005886]]	null	[bidirectional [reverse]]	null	[BIND]	null
CSNK2A1 , JUN	[nucleus [GO:0005634]]	null	[bidirectional; in vitro; in vivo; Invitro [reverse]]	null	[BIND; GRID; HPRD]	[1516134; 9685505]
CCR3 , CCL11	null	null	[acts_on; bidirectional; in vivo; Invivo; PPrel [reverse]]	[cell adhesion [GO:0007155]; cellular defense response [GO:0006968]; chemotaxis [GO:0006935]; inflammatory response [GO:0006954]; signal transduction [GO:0007165]]	[DIP; GRID; HPRD; MINT]	[8609214; 8642344; 8676064; 9712872]
LRP1 , ITGB1BP1	[cytoplasm [GO:0005737]; membrane [GO:0016020]]	null	[bidirectional [reverse]; in vitro [reverse]; in vivo [reverse]; Invitro [reverse]; Invivo [reverse]; Two-hybrid [reverse]; yeast 2-hybrid [reverse]]	null	[GRID; HPRD]	[10827173]
CDKN1A , TP63	[nucleus [GO:0005634]]	[metal ion binding [GO:0046872]; zinc ion binding [GO:0008270]]	[bidirectional [reverse]]	[negative regulation of cell growth [GO:0030308]]	[BIND]	null
SMAD4 , STAT1	[cytoplasm [GO:0005737]; nucleus [GO:0005634]]	[transcription factor activity [GO:0003700]]	[bidirectional]	null	[BIND]	null
COL4A3 , FN1	[extracellular region [GO:0005576]]	[extracellular matrix structural constituent [GO:0005201]]	[bidirectional [reverse]; in vivo [reverse]; Invivo [reverse]]	[cell adhesion [GO:0007155]]	[GRID; HPRD]	[3997552]
ITGAV , TGFB1	null	null	[bidirectional; in vivo; Invivo]	null	[GRID; HPRD]	[11970960]
CCND1 , CDKN1A	[cyclin-dependent protein kinase holoenzyme complex [GO:0000307]; cytosol [GO:0005829]; nucleus [GO:0005634]]	[protein kinase activity [GO:0004672]]	[acts_on; bidirectional; direct_complex; in vitro; in vivo; Invitro; Invivo; neighbouring_reaction; reaction]	[cell cycle [GO:0007049]; G1/S transition of mitotic cell cycle [GO:0000082]]	[BIND; DIP; GRID; HPRD; IntAct; MINT; reactome]	[16782892; 7478582; 8657154; 9106657; 9837900]
JAG1 , JUN	null	null	[bidirectional [reverse]]	null	[BIND]	null
PRKCA , GNB2L1	[cytoplasm [GO:0005737]]	null	[bidirectional; in vivo [reverse]; Invivo]	null	[GRID; HPRD]	[12435334]
TNFRSF11B , TNFSF10	null	[cytokine activity [GO:0005125]]	[bidirectional; in vitro [reverse]; Invitro; PPrel [reverse]]	[apoptosis [GO:0006915]; signal transduction [GO:0007165]]	[GRID; HPRD]	[12221720; 9520411]
THBS4 , TSC2	null	[protein binding [GO:0005515]]	[bidirectional [reverse]]	null	[BIND]	null
COL4A1 , HABP2	[extracellular region [GO:0005576]]	null	[bidirectional; in vivo [reverse]; Invivo]	null	[GRID; HPRD]	[1724753]
SMAD4 , FOXO4	[cytoplasm [GO:0005737]; nucleus [GO:0005634]]	[sequence-specific DNA binding [GO:0043565]; transcription factor activity [GO:0003700]]	[Affinity Capture-Western; bidirectional; in vitro; in vivo]	[negative regulation of cell proliferation [GO:0008285]; transcription [GO:0006350]]	[BIND; GRID; HPRD]	[15084259]
HRAS , MAPK8	null	[nucleotide binding [GO:0000166]]	[acts_on [reverse]; bidirectional [reverse]; in vivo [reverse]; Invivo [reverse]]	null	[DIP; GRID; HPRD]	[11525649; 8137421]
F2 , PROC	[extracellular region [GO:0005576]; extracellular space [GO:0005615]]	[calcium ion binding [GO:0005509]]	[bidirectional; in vitro; Invitro [reverse]; neighbouring_reaction [reverse]; reaction [reverse]]	[proteolysis [GO:0006508]]	[GRID; HPRD; reactome]	[2538457; 2544585; 468991]
FAS , RAP1A	[plasma membrane [GO:0005886]]	[protein binding [GO:0005515]]	[bidirectional; in vivo]	[signal transduction [GO:0007165]]	[HPRD]	[15207703]
EPOR , PIK3R1	[intracellular [GO:0005622]]	null	[bidirectional; in vivo [reverse]; Invivo]	null	[GRID; HPRD]	[7559499]
F2 , VTN	[extracellular region [GO:0005576]; extracellular space [GO:0005615]]	null	[bidirectional]	null	[HPRD]	null
CREBBP , HDAC1	[cytoplasm [GO:0005737]; nucleus [GO:0005634]]	[transcription factor activity [GO:0003700]]	[bidirectional; in vivo]	[regulation of transcription, DNA-dependent [GO:0006355]]	[HPRD]	[16528103]
AKT1 , GATA2	[nucleus [GO:0005634]]	null	[bidirectional; in vivo]	null	[HPRD]	[15837948]
HDAC1 , TNFSF10	null	null	[bidirectional]	null	[BIND]	null
HDAC1 , ZBTB16	[nucleus [GO:0005634]]	null	[Affinity Capture-MS; bidirectional; in vitro [reverse]; in vivo [reverse]; Invitro [reverse]; Invivo [reverse]; Reconstituted Complex [reverse]]	[transcription [GO:0006350]]	[BIND; CCSB; GRID; HPRD]	[15467736; 16189514; 9627120]
HRAS , PIK3R1	[intracellular [GO:0005622]]	null	[bidirectional; in vivo; Invivo [reverse]; PPrel]	null	[GRID; HPRD]	[10212255]
RARA , ZBTB16	[nucleus [GO:0005634]]	[metal ion binding [GO:0046872]; zinc ion binding [GO:0008270]]	[Affinity Capture-MS; bidirectional; in vitro [reverse]; Reconstituted Complex [reverse]; Two-hybrid; yeast 2-hybrid [reverse]]	[transcription [GO:0006350]]	[CCSB; GRID; HPRD]	[14521715; 16189514]
CCND1 , STAT3	[nucleus [GO:0005634]]	[protein binding [GO:0005515]]	[bidirectional; GErel [reverse]; in vivo; Invivo]	null	[GRID; HPRD]	[11279133]
CXCL10 , RELA	null	null	[bidirectional [reverse]]	[inflammatory response [GO:0006954]]	[BIND]	null
MAPK14 , LIMK1	[cytoplasm [GO:0005737]; nucleus [GO:0005634]]	[ATP binding [GO:0005524]; nucleotide binding [GO:0000166]; protein binding [GO:0005515]; protein serine/threonine kinase activity [GO:0004674]; transferase activity [GO:0016740]]	[bidirectional [reverse]]	[cell motility [GO:0006928]; protein amino acid phosphorylation [GO:0006468]]	[MINT]	null
CDKN1A , EP300	[nucleus [GO:0005634]]	[metal ion binding [GO:0046872]; zinc ion binding [GO:0008270]]	[bidirectional [reverse]]	[cell cycle [GO:0007049]]	[BIND]	null
HSPG2 , SPARC	[basement membrane [GO:0005604]; extracellular region [GO:0005576]]	null	[bidirectional [reverse]; in vitro [reverse]; Invitro [reverse]]	null	[GRID; HPRD]	[2745554]
CXCR3 , CCL5	null	null	[acts_on [reverse]]	[cell adhesion [GO:0007155]; cell motility [GO:0006928]; chemotaxis [GO:0006935]; signal transduction [GO:0007165]]	[DIP]	null
MAPK14 , STAT1	[cytoplasm [GO:0005737]; nucleus [GO:0005634]]	[protein binding [GO:0005515]]	[bidirectional [reverse]; in vitro [reverse]]	null	[HPRD]	[11226159]
MEF2A , HDAC5	[nucleus [GO:0005634]]	null	[bidirectional; in vitro [reverse]; in vivo [reverse]; Invitro; Invivo]	[regulation of transcription, DNA-dependent [GO:0006355]; transcription [GO:0006350]]	[GRID; HPRD]	[10737771; 10748098]
CALR , ITGA3	null	[calcium ion binding [GO:0005509]]	[bidirectional; in vivo [reverse]; Invivo]	null	[GRID; HPRD]	[11327697; 8006073]
SERPINE1 , VLDLR	null	null	[bidirectional]	null	[HPRD]	null
GFAP , ROCK1	[cytoplasm [GO:0005737]]	null	[bidirectional [reverse]; in vitro [reverse]; in vivo [reverse]]	null	[HPRD]	[2114109; 2155236; 7822264; 9099667]
MMP3 , SPP1	[extracellular region [GO:0005576]; extracellular space [GO:0005615]]	null	[bidirectional; in vitro]	null	[HPRD]	[11375993]
RHOA , ROCK1	[cytoplasm [GO:0005737]; cytoskeleton [GO:0005856]; intracellular [GO:0005622]; membrane [GO:0016020]]	[nucleotide binding [GO:0000166]]	[bidirectional [reverse]; in vitro [reverse]; Invitro [reverse]; PPrel; Two-hybrid [reverse]; yeast 2-hybrid [reverse]]	[actin cytoskeleton organization and biogenesis [GO:0030036]; Rho protein signal transduction [GO:0007266]]	[GRID; HPRD; IntAct]	[8798490]
SRC , SRF	null	null	[bidirectional; in vitro [reverse]; Invitro]	[signal transduction [GO:0007165]]	[GRID; HPRD]	[9786846]
GRB2 , JAK2	null	null	[bidirectional [reverse]; in vivo [reverse]; Invivo [reverse]]	null	[GRID; HPRD]	[7500025]
AKT1 , AKT2	null	[ATP binding [GO:0005524]; nucleotide binding [GO:0000166]; protein serine/threonine kinase activity [GO:0004674]; transferase activity [GO:0016740]]	[bidirectional [reverse]; in vitro [reverse]; in vivo [reverse]]	[protein amino acid phosphorylation [GO:0006468]; protein modification process [GO:0006464]]	[HPRD]	[11278835; 11445557; 11546794; 12149249; 12176337; 14500673; 9736715]
EPOR , GNB2L1	null	null	[bidirectional; in vitro [reverse]; in vivo [reverse]; Reconstituted Complex [reverse]]	null	[BIND; GRID; HPRD; MINT]	[12960323]
ITGB3 , PTK2	null	[protein binding [GO:0005515]]	[bidirectional [reverse]; in vitro [reverse]; in vivo [reverse]; Invitro [reverse]; Invivo [reverse]; PPrel]	[integrin-mediated signaling pathway [GO:0007229]]	[BIND; GRID; HPRD]	[8649427]
EP300 , MEF2D	[nucleus [GO:0005634]]	[transcription coactivator activity [GO:0003713]; transcription factor activity [GO:0003700]]	[bidirectional [reverse]; in vitro [reverse]; in vivo [reverse]]	[regulation of transcription, DNA-dependent [GO:0006355]]	[HPRD]	[11096067]
CD36 , COL4A1	null	null	[bidirectional [reverse]]	null	[HPRD]	null
SPP1 , THBS1	[extracellular region [GO:0005576]]	[protein binding [GO:0005515]]	[bidirectional [reverse]]	[cell adhesion [GO:0007155]]	[HPRD]	null
PML , TGFBR2	null	[protein binding [GO:0005515]]	[bidirectional; in vivo [reverse]]	null	[BIND; GRID; HPRD]	[15356634]
HRAS , PDGFB	null	null	[bidirectional; in vitro [reverse]; Invitro]	null	[GRID; HPRD]	[10485711]
CSNK2A1 , MYC	[nucleus [GO:0005634]]	null	[bidirectional; in vivo]	null	[BIND; HPRD]	[2663470]
PIK3R1 , TEK	null	null	[bidirectional; in vitro [reverse]; in vivo [reverse]; Invitro; Invivo; Two-hybrid; yeast 2-hybrid [reverse]]	null	[GRID; HPRD]	[10521483]
FN1 , ITGB3	null	null	[bidirectional [reverse]; in vitro [reverse]]	[cell adhesion [GO:0007155]]	[HPRD]	[1694173]
AR , MDM2	[cytoplasm [GO:0005737]; nucleus [GO:0005634]]	[metal ion binding [GO:0046872]; zinc ion binding [GO:0008270]]	[acts_on; bidirectional; in vitro; in vivo]	null	[DIP; HPRD]	[12145204]
GRB2 , PTPN11	null	null	[Affinity Capture-MS; bidirectional; in vivo [reverse]; Invivo [reverse]; PPrel]	null	[BIND; CCSB; GRID; HPRD]	[12531430; 16189514; 8041791; 8702859]
CCR1 , STAT3	null	[protein binding [GO:0005515]]	[bidirectional; in vivo]	[cytokine and chemokine mediated signaling pathway [GO:0019221]]	[HPRD]	[14674010]
CASP8 , TNFSF10	null	[signal transducer activity [GO:0004871]]	[indirect_complex; neighbouring_reaction; reaction]	[positive regulation of I-kappaB kinase/NF-kappaB cascade [GO:0043123]]	[reactome]	[10894160]
MEF2C , MAPK7	null	null	[Affinity Capture-MS; bidirectional; in vitro [reverse]; in vivo [reverse]; Invivo]	null	[BIND; CCSB; GRID; HPRD]	[16189514; 9384584; 9753748]
GFAP , SRC	null	null	[Affinity Capture-MS; bidirectional; in vivo [reverse]; Invivo]	null	[CCSB; GRID; HPRD]	[11379820; 16189514]
RUNX3 , HDAC1	[nucleus [GO:0005634]]	[transcription factor activity [GO:0003700]]	[bidirectional [reverse]; in vitro [reverse]; in vivo [reverse]]	[regulation of transcription, DNA-dependent [GO:0006355]]	[HPRD]	[15138260]
APP , TGFB1	[extracellular region [GO:0005576]]	null	[Affinity Capture-MS; bidirectional; in vitro]	null	[BIND; CCSB; GRID; HPRD; IntAct]	[12867422; 16189514]
TFPI , THBS2	[extracellular region [GO:0005576]]	null	[bidirectional]	null	[BIND]	null
SMAD2 , TP73	[nucleus [GO:0005634]]	[transcription factor activity [GO:0003700]]	[bidirectional; in vitro]	null	[HPRD]	[12732139]
RELA , TWIST1	[nucleus [GO:0005634]]	null	[bidirectional; in vitro [reverse]; in vivo [reverse]; Invitro; Invivo]	[regulation of transcription, DNA-dependent [GO:0006355]]	[GRID; HPRD]	[12553906]
FN1 , SMAD4	null	null	[bidirectional; yeast 2-hybrid]	null	[BIND; HPRD]	[15231748]
AR , TP53	[cytoplasm [GO:0005737]; nucleus [GO:0005634]]	[metal ion binding [GO:0046872]; transcription factor activity [GO:0003700]; zinc ion binding [GO:0008270]]	[Biochemical Activity [reverse]; Phenotypic Suppression]	[cell proliferation [GO:0008283]; regulation of transcription, DNA-dependent [GO:0006355]]	[GRID]	[11504717]
FYN , PTPN11	null	[protein binding [GO:0005515]]	[Affinity Capture-MS; bidirectional; in vitro [reverse]; Invitro]	null	[CCSB; GRID; HPRD]	[10212213; 16189514]
F2 , IGFBP3	[extracellular region [GO:0005576]]	null	[bidirectional [reverse]; in vitro [reverse]; in vivo [reverse]]	null	[HPRD]	[7538844; 8843739]
CASP3 , SP1	null	null	[bidirectional; in vitro]	null	[HPRD]	[10103059]
INS , RB1	null	null	[in vitro; in vivo]	null	[HPRD]	[10938588; 7818556]
CTNNB1 , SMAD2	[cytoplasm [GO:0005737]; nucleus [GO:0005634]; transcription factor complex [GO:0005667]]	[double-stranded DNA binding [GO:0003690]; transcription factor activity [GO:0003700]; transcription factor binding [GO:0008134]]	[bidirectional; in vivo [reverse]; Invivo]	[positive regulation of transcription from RNA polymerase II promoter [GO:0045944]; transcription [GO:0006350]]	[GRID; HPRD]	[12000714]
F2R , ITGAV	[plasma membrane [GO:0005886]]	[receptor activity [GO:0004872]]	[bidirectional [reverse]; in vitro [reverse]; Invitro [reverse]]	null	[GRID; HPRD]	[11278329]
F2 , KNG1	[extracellular region [GO:0005576]]	[receptor binding [GO:0005102]]	[bidirectional [reverse]; in vitro [reverse]; Invitro [reverse]]	null	[GRID; HPRD]	[1652157]
KRIT1 , RAP1A	null	[protein binding [GO:0005515]]	[bidirectional; Two-hybrid; yeast 2-hybrid]	[small GTPase mediated signal transduction [GO:0007264]]	[GRID; HPRD]	[9285558]
COL4A3 , COL4A3BP	[cytoplasm [GO:0005737]]	[protein binding [GO:0005515]]	[bidirectional; in vitro [reverse]; Invitro]	null	[GRID; HPRD]	[10212244]
CD36 , ITGB3	[membrane [GO:0016020]]	[protein binding [GO:0005515]; receptor activity [GO:0004872]]	[bidirectional; in vivo; Invivo [reverse]]	[blood coagulation [GO:0007596]; cell adhesion [GO:0007155]]	[GRID; HPRD]	[11238109]
EP300 , HDAC1	[nucleus [GO:0005634]]	[transcription factor activity [GO:0003700]]	[bidirectional]	[regulation of transcription, DNA-dependent [GO:0006355]]	[HPRD; IntAct]	null
ESR1 , SMAD3	[cytoplasm [GO:0005737]; nucleus [GO:0005634]]	[sequence-specific DNA binding [GO:0043565]; transcription factor activity [GO:0003700]]	[bidirectional; in vitro; in vivo]	[regulation of transcription, DNA-dependent [GO:0006355]; transcription [GO:0006350]]	[HPRD]	[11555647]
CXCL10 , IRF3	null	null	[bidirectional [reverse]; GErel [reverse]]	null	[BIND]	null
SMAD2 , SP1	[intracellular [GO:0005622]; nucleus [GO:0005634]]	[double-stranded DNA binding [GO:0003690]; transcription activator activity [GO:0016563]; transcription factor activity [GO:0003700]]	[bidirectional; in vivo; Invivo [reverse]]	[transcription [GO:0006350]]	[GRID; HPRD]	[11114293]
ITGB1 , ITGB3	[integral to membrane [GO:0016021]; integrin complex [GO:0008305]; membrane [GO:0016020]]	[identical protein binding [GO:0042802]; protein binding [GO:0005515]; receptor activity [GO:0004872]]	[bidirectional]	[cell adhesion [GO:0007155]; cell-matrix adhesion [GO:0007160]; integrin-mediated signaling pathway [GO:0007229]; multicellular organismal development [GO:0007275]]	[HPRD]	null
SERPINF1 , TP73	null	null	[bidirectional [reverse]]	null	[BIND]	null
AKT1 , CSNK2A1	[nucleus [GO:0005634]; plasma membrane [GO:0005886]]	[ATP binding [GO:0005524]; nucleotide binding [GO:0000166]; protein serine/threonine kinase activity [GO:0004674]; transferase activity [GO:0016740]]	[bidirectional [reverse]]	[protein amino acid phosphorylation [GO:0006468]]	[BIND]	null
HDAC1 , PML	[cytoplasm [GO:0005737]; nucleus [GO:0005634]]	null	[Affinity Capture-MS; bidirectional; in vitro; in vivo; Invitro [reverse]; Invivo [reverse]]	[regulation of transcription, DNA-dependent [GO:0006355]; transcription [GO:0006350]]	[CCSB; GRID; HPRD]	[11259576; 11430826; 16189514]
APOH , LPA	[extracellular region [GO:0005576]]	[lipid transporter activity [GO:0005319]]	[bidirectional; in vitro]	null	[BIND; HPRD]	[9269765]
GTF2I , YY1	[nucleus [GO:0005634]]	[protein binding [GO:0005515]; transcription factor activity [GO:0003700]]	[bidirectional; in vitro; in vivo; Invitro; Invivo]	[transcription [GO:0006350]]	[GRID; HPRD]	[11287625]
CASP3 , MEF2A	null	null	[bidirectional; in vitro; in vivo]	null	[HPRD]	[11904443]
FN1 , MYOC	[extracellular region [GO:0005576]]	null	[bidirectional; in vitro [reverse]; Invitro]	null	[GRID; HPRD]	[11773026]
CCR10 , CCL2	null	null	[bidirectional; in vitro; in vivo; Invivo]	[chemotaxis [GO:0006935]]	[GRID; HPRD]	[10706668; 9364936]
AR , FOXO1	[cytoplasm [GO:0005737]; nucleus [GO:0005634]]	[sequence-specific DNA binding [GO:0043565]; transcription factor activity [GO:0003700]]	[Affinity Capture-Western; bidirectional; Far Western; in vitro; in vivo; Invitro; Invivo; Two-hybrid]	[regulation of transcription, DNA-dependent [GO:0006355]]	[GRID; HPRD]	[12482965]
GTF2I , PTP4A3	null	null	[Affinity Capture-MS [reverse]]	null	[GRID]	[17353931]
CREBBP , CTNNB1	[cytoplasm [GO:0005737]; nucleus [GO:0005634]]	[signal transducer activity [GO:0004871]; transcription coactivator activity [GO:0003713]; transcription factor activity [GO:0003700]]	[bidirectional; in vivo; Phenotypic Enhancement [reverse]; PPrel [reverse]]	null	[GRID; HPRD]	[11973335; 15782138]
ANGPT2 , TEK	null	null	[acts_on [reverse]; bidirectional; in vivo; Invivo]	[signal transduction [GO:0007165]]	[BIND; DIP; GRID; HPRD]	[9723709]
AR , NCOR2	[nucleus [GO:0005634]]	[receptor activity [GO:0004872]]	[Affinity Capture-Western [reverse]; bidirectional; Co-localization; in vitro; in vivo; Reconstituted Complex; Two-hybrid]	[regulation of transcription, DNA-dependent [GO:0006355]]	[GRID; HPRD]	[11923464; 12441355; 14593076]
CCR5 , CCL7	null	null	[acts_on [reverse]; bidirectional; in vitro; Invitro [reverse]]	[cell-cell signaling [GO:0007267]; chemotaxis [GO:0006935]; immune response [GO:0006955]; inflammatory response [GO:0006954]; signal transduction [GO:0007165]]	[DIP; GRID; HPRD; MINT]	[10477718]
FGA , ITGB3	null	null	[bidirectional [reverse]; in vitro [reverse]; indirect_complex; Invitro [reverse]; reaction]	null	[GRID; HPRD; reactome]	[10605720; 11460491]
VCAN , CXCL10	[extracellular region [GO:0005576]]	null	[bidirectional; in vitro [reverse]; Invitro]	null	[GRID; HPRD]	[11083865]
FN1 , ITGB1	null	null	[bidirectional [reverse]; in vitro [reverse]; in vivo [reverse]; indirect_complex; neighbouring_reaction; reaction]	[cell adhesion [GO:0007155]; cell migration [GO:0016477]]	[HPRD; reactome]	[11010812; 16258728; 17167768; 8314844]
GRB2 , INS	null	null	[neighbouring_reaction]	[cell-cell signaling [GO:0007267]]	[reactome]	null
FN1 , THBS1	[extracellular region [GO:0005576]]	[heparin binding [GO:0008201]]	[bidirectional; in vitro [reverse]; Invitro]	[cell adhesion [GO:0007155]]	[GRID; HPRD]	[11773026]
JUN , RB1	[nucleus [GO:0005634]; transcription factor complex [GO:0005667]]	[transcription factor activity [GO:0003700]]	[bidirectional; in vitro [reverse]; in vivo [reverse]; Invitro [reverse]; Invivo [reverse]]	[positive regulation of transcription from RNA polymerase II promoter [GO:0045944]; regulation of transcription, DNA-dependent [GO:0006355]]	[BIND; GRID; HPRD; MINT]	[10026157; 9545246]
TSC2 , VWF	null	[protein homodimerization activity [GO:0042803]]	[bidirectional]	null	[BIND]	null
GATA2 , HDAC5	[nucleus [GO:0005634]]	null	[bidirectional; in vitro [reverse]; in vivo [reverse]; Invitro; Invivo]	[regulation of transcription, DNA-dependent [GO:0006355]; transcription [GO:0006350]]	[GRID; HPRD]	[11567998]
PTK2 , STAT1	null	[protein binding [GO:0005515]; signal transducer activity [GO:0004871]]	[Affinity Capture-MS; bidirectional; in vitro; in vivo; Invitro; Invivo]	null	[CCSB; GRID; HPRD]	[11278462; 16189514]
FOS , STAT1	[nucleus [GO:0005634]]	[transcription factor activity [GO:0003700]]	[bidirectional; in vivo]	null	[HPRD]	[12788789]
FGA , SERPINA5	[extracellular region [GO:0005576]]	null	[bidirectional [reverse]; in vitro [reverse]; Invitro [reverse]]	null	[GRID; HPRD]	[8384496; 8589203]
FASLG , TNFSF10	[extracellular space [GO:0005615]; integral to plasma membrane [GO:0005887]]	[cytokine activity [GO:0005125]; signal transducer activity [GO:0004871]; tumor necrosis factor receptor binding [GO:0005164]]	[neighbouring_reaction [reverse]]	[apoptosis [GO:0006915]; cell-cell signaling [GO:0007267]; immune response [GO:0006955]; induction of apoptosis [GO:0006917]; positive regulation of I-kappaB kinase/NF-kappaB cascade [GO:0043123]; signal transduction [GO:0007165]]	[reactome]	null
RHOA , PRKACA	[cytoplasm [GO:0005737]]	[nucleotide binding [GO:0000166]; protein binding [GO:0005515]]	[bidirectional [reverse]; in vitro [reverse]; in vivo [reverse]]	null	[HPRD]	[12654918]
MED1 , TP53	[nucleus [GO:0005634]]	[protein binding [GO:0005515]]	[acts_on [reverse]; bidirectional; in vitro; in vivo; Invitro [reverse]; Invivo [reverse]]	[positive regulation of transcription from RNA polymerase II promoter [GO:0045944]; regulation of transcription, DNA-dependent [GO:0006355]]	[DIP; GRID; HPRD; MINT]	[11118038; 9444950]
GTF2I , STAT1	[cytoplasm [GO:0005737]; nucleus [GO:0005634]]	[protein binding [GO:0005515]; transcription factor activity [GO:0003700]]	[bidirectional; in vitro; in vivo; Invitro; Invivo]	[regulation of transcription, DNA-dependent [GO:0006355]; signal transduction [GO:0007165]]	[GRID; HPRD]	[9584171]
FASLG , PIN1	null	null	[bidirectional; in vivo]	null	[HPRD]	[11741599]
VCAN , CCL2	[extracellular region [GO:0005576]]	null	[bidirectional; in vitro [reverse]; Invitro]	[cell adhesion [GO:0007155]]	[GRID; HPRD]	[11083865]
CCR5 , CCL13	null	null	[acts_on; bidirectional; in vivo [reverse]; Invivo]	[cell-cell signaling [GO:0007267]; chemotaxis [GO:0006935]; immune response [GO:0006955]; inflammatory response [GO:0006954]; signal transduction [GO:0007165]]	[DIP; GRID; HPRD; MINT]	[10477718]
BAI1 , MAGI3	[membrane [GO:0016020]]	[protein binding [GO:0005515]]	[bidirectional; Two-hybrid; yeast 2-hybrid [reverse]]	null	[BIND; GRID; HPRD]	[10748157]
LRP1 , THBS1	null	[calcium ion binding [GO:0005509]]	[bidirectional; in vitro [reverse]; in vivo [reverse]; Invitro; Invivo]	[multicellular organismal development [GO:0007275]]	[GRID; HPRD]	[14991768; 9045712]
MBP , MMP7	null	null	[bidirectional; in vitro [reverse]; Invitro]	null	[GRID; HPRD]	[8786845]
RB1 , ZBTB16	[nucleus [GO:0005634]; PML body [GO:0016605]]	null	[bidirectional; yeast 2-hybrid]	[transcription [GO:0006350]]	[BIND; HPRD]	[15949438]
FGF2 , PF4	[extracellular region [GO:0005576]; extracellular space [GO:0005615]]	[heparin binding [GO:0008201]]	[bidirectional [reverse]; in vitro [reverse]; in vivo [reverse]; Invitro [reverse]; Invivo [reverse]]	null	[GRID; HPRD]	[9558385]
FOS , SMAD3	[nucleus [GO:0005634]; transcription factor complex [GO:0005667]]	[sequence-specific DNA binding [GO:0043565]; transcription factor activity [GO:0003700]]	[bidirectional; in vitro; in vivo; yeast 2-hybrid]	null	[HPRD]	[9732876]
CCL5 , CCRL1	null	null	[bidirectional [reverse]; in vitro [reverse]]	[chemotaxis [GO:0006935]; immune response [GO:0006955]; signal transduction [GO:0007165]]	[HPRD; MINT]	[9469451]
COL4A1 , TGFBI	[extracellular region [GO:0005576]]	null	[bidirectional [reverse]; in vitro [reverse]; Invitro [reverse]]	null	[GRID; HPRD]	[11867580]
BMP3 , COL4A1	[extracellular region [GO:0005576]]	null	[bidirectional; in vitro]	null	[HPRD]	[2211625]
F12 , SERPINB2	[extracellular region [GO:0005576]]	null	[bidirectional]	null	[BIND]	null
FN1 , ITGA3	null	null	[bidirectional; in vivo [reverse]; Invivo]	[cell adhesion [GO:0007155]]	[GRID; HPRD]	[9733622]
CCR5 , CCL5	null	null	[acts_on [reverse]; Affinity Capture-Western [reverse]; bidirectional; in vitro; in vivo; Invitro [reverse]; Invivo [reverse]; PPrel [reverse]]	[cell-cell signaling [GO:0007267]; cellular defense response [GO:0006968]; chemotaxis [GO:0006935]; immune response [GO:0006955]; inflammatory response [GO:0006954]; signal transduction [GO:0007165]]	[DIP; GRID; HPRD; MINT]	[10477718; 11116158; 14637022; 8663314; 9289016]
EP300 , ZBTB16	[nucleus [GO:0005634]]	[metal ion binding [GO:0046872]; zinc ion binding [GO:0008270]]	[bidirectional; in vitro; in vivo]	[apoptosis [GO:0006915]]	[HPRD]	[15964811]
RHOC , ROCK1	[intracellular [GO:0005622]]	[nucleotide binding [GO:0000166]]	[bidirectional [reverse]; in vivo [reverse]; Invivo [reverse]]	null	[GRID; HPRD]	[8816443]
PIK3R1 , TGFBR2	null	null	[bidirectional; in vivo]	null	[HPRD]	[9435577]
CCR5 , LCK	[cytoplasm [GO:0005737]; plasma membrane [GO:0005886]]	[protein binding [GO:0005515]]	[bidirectional; in vivo; Invivo]	null	[GRID; HPRD]	[11591716]
PLAUR , PLG	[extracellular region [GO:0005576]]	null	[neighbouring_reaction [reverse]; reaction [reverse]]	[blood coagulation [GO:0007596]]	[reactome]	[1829461; 2521625; 2935528; 3023326]
GRB2 , MAPK3	null	null	[neighbouring_reaction; reaction]	null	[reactome]	[7739560; 8816480]
AR , EP300	[nucleus [GO:0005634]]	[metal ion binding [GO:0046872]; transcription factor activity [GO:0003700]; zinc ion binding [GO:0008270]]	[bidirectional; in vitro]	[regulation of transcription, DNA-dependent [GO:0006355]; signal transduction [GO:0007165]]	[HPRD]	[10779504]
ARNT , ESR1	[nucleus [GO:0005634]]	[receptor activity [GO:0004872]; transcription factor activity [GO:0003700]]	[bidirectional; in vitro]	[regulation of transcription, DNA-dependent [GO:0006355]; signal transduction [GO:0007165]]	[HPRD]	[15837795]
LCK , STAT1	[cytoplasm [GO:0005737]]	[protein binding [GO:0005515]]	[bidirectional; in vitro; in vivo]	[caspase activation [GO:0006919]]	[HPRD]	[10918587; 11294897; 11839738; 12637327; 12817007; 15322115; 7543024; 7657660; 7690989]
TNFSF10 , HDAC5	null	null	[bidirectional [reverse]]	null	[BIND]	null
CDKN1A , FOXO4	[cytoplasm [GO:0005737]; cytosol [GO:0005829]; nucleus [GO:0005634]]	null	[bidirectional [reverse]]	[cell cycle [GO:0007049]; cell cycle arrest [GO:0007050]; negative regulation of cell proliferation [GO:0008285]]	[BIND]	null
ESR1 , SP1	[nucleus [GO:0005634]]	[metal ion binding [GO:0046872]; sequence-specific DNA binding [GO:0043565]; transcription factor activity [GO:0003700]; zinc ion binding [GO:0008270]]	[bidirectional; in vitro; in vivo]	[transcription [GO:0006350]]	[HPRD]	[10446910; 15637147]
MAPK3 , PTPN11	null	[protein binding [GO:0005515]]	[bidirectional [reverse]; in vitro [reverse]; PPrel [reverse]]	null	[HPRD]	[8197172]
PLAT , PLAU	[extracellular region [GO:0005576]]	[peptidase activity [GO:0008233]; plasminogen activator activity [GO:0008243]]	[Affinity Capture-MS; bidirectional; in vitro [reverse]; Invitro]	[blood coagulation [GO:0007596]; proteolysis [GO:0006508]]	[CCSB; GRID; HPRD]	[16189514; 7721771]
FASLG , MMP7	[extracellular region [GO:0005576]; extracellular space [GO:0005615]]	null	[bidirectional [reverse]; in vitro [reverse]; in vivo [reverse]; Invitro [reverse]; Invivo [reverse]]	null	[GRID; HPRD]	[12464266]
GFAP , PRKACA	[cytoplasm [GO:0005737]]	null	[bidirectional [reverse]; in vitro [reverse]; in vivo [reverse]]	null	[HPRD]	[2114109; 2155236; 7822264; 9099667]
CCBP2 , CCL13	null	null	[Affinity Capture-MS; bidirectional; in vivo; Invivo]	[chemotaxis [GO:0006935]; immune response [GO:0006955]; signal transduction [GO:0007165]]	[CCSB; GRID; HPRD]	[16189514; 9405404]
SERPINA5 , PLAU	[extracellular region [GO:0005576]]	null	[Affinity Capture-MS; bidirectional; in vitro; in vivo; Invitro [reverse]; Invivo [reverse]]	null	[CCSB; GRID; HPRD]	[16189514; 2752144; 9365930]
IL6ST , PTPN11	null	[protein binding [GO:0005515]]	[acts_on; bidirectional; in vitro [reverse]; in vivo [reverse]; Invitro; Invivo]	null	[DIP; GRID; HPRD; IntAct]	[10946280; 12403768; 9195977]
FASLG , CASP8	null	[signal transducer activity [GO:0004871]]	[Affinity Capture-Western; bidirectional; Co-purification [reverse]; indirect_complex [reverse]; neighbouring_reaction [reverse]; reaction [reverse]]	[positive regulation of I-kappaB kinase/NF-kappaB cascade [GO:0043123]]	[GRID; IntAct; MINT; reactome]	[12887920; 15659383; 8681376; 9721089]
RHOA , PRKCA	[cytoplasm [GO:0005737]]	[nucleotide binding [GO:0000166]; protein binding [GO:0005515]]	[bidirectional [reverse]; in vivo [reverse]; Invivo [reverse]; PPrel [reverse]]	null	[GRID; HPRD]	[11284700]
SMAD2 , MAPK3	null	null	[bidirectional [reverse]; in vitro [reverse]; in vivo [reverse]]	null	[HPRD]	[11027280; 12193595]
SERPINE1 , PLG	[extracellular region [GO:0005576]]	[protein binding [GO:0005515]]	[bidirectional; in vitro; Invitro [reverse]; neighbouring_reaction]	[blood coagulation [GO:0007596]; fibrinolysis [GO:0042730]]	[GRID; HPRD; reactome]	[11113116]
JUN , SMAD4	[nucleus [GO:0005634]; transcription factor complex [GO:0005667]]	[sequence-specific DNA binding [GO:0043565]; transcription factor activity [GO:0003700]]	[bidirectional; in vitro [reverse]; Invitro]	[positive regulation of transcription from RNA polymerase II promoter [GO:0045944]]	[GRID; HPRD]	[10220381]
MAPK11 , SP1	null	null	[bidirectional [reverse]]	null	[IntAct]	null
CREBBP , RARA	[nucleus [GO:0005634]]	[metal ion binding [GO:0046872]; protein binding [GO:0005515]; transcription coactivator activity [GO:0003713]; transcription factor activity [GO:0003700]; zinc ion binding [GO:0008270]]	[bidirectional]	[regulation of transcription, DNA-dependent [GO:0006355]; signal transduction [GO:0007165]]	[HPRD]	null
AR , HDAC1	[cytoplasm [GO:0005737]; nucleus [GO:0005634]]	[transcription factor activity [GO:0003700]]	[bidirectional [reverse]; in vitro [reverse]; in vivo [reverse]; Invitro; Invivo]	[regulation of transcription, DNA-dependent [GO:0006355]]	[GRID; HPRD]	[11994312]
CSNK2A1 , MEF2C	[nucleus [GO:0005634]]	null	[bidirectional; in vitro; in vivo]	null	[HPRD]	[8663403]
FGA , FN1	[extracellular region [GO:0005576]]	null	[bidirectional]	null	[BIND]	null
CCR1 , STAT1	null	[protein binding [GO:0005515]]	[bidirectional; in vivo]	null	[HPRD]	[14674010]
SERPINB2 , PLAUR	[extracellular region [GO:0005576]]	null	[indirect_complex; neighbouring_reaction; reaction]	null	[reactome]	[2166055; 3090045]
AKT1 , PDE3B	null	null	[bidirectional; in vitro; in vivo; PPrel]	null	[HPRD]	[10454575]
FAS , FASLG	[extracellular region [GO:0005576]; plasma membrane [GO:0005886]]	null	[acts_on [reverse]; Affinity Capture-Western [reverse]; bidirectional; Co-purification; direct_complex [reverse]; in vitro [reverse]; in vivo [reverse]; Invitro; Invivo; neighbouring_reaction [reverse]; PPrel [reverse]; reaction [reverse]]	[apoptosis [GO:0006915]; immune response [GO:0006955]; induction of apoptosis [GO:0006917]; signal transduction [GO:0007165]]	[BIND; DIP; GRID; HPRD; IntAct; reactome]	[12887920; 15659383; 7530336; 9126929; 9228058]
SDC2 , SPARC	null	null	[bidirectional [reverse]; in vitro [reverse]; Invitro [reverse]]	null	[GRID; HPRD]	[2745554]
NF1 , RB1	[nucleus [GO:0005634]]	[molecular_function [GO:0003674]]	[bidirectional]	[cell cycle [GO:0007049]]	[HPRD]	null
AR , SMAD4	[cytoplasm [GO:0005737]; nucleus [GO:0005634]]	[sequence-specific DNA binding [GO:0043565]; transcription factor activity [GO:0003700]]	[bidirectional [reverse]; in vitro [reverse]; in vivo [reverse]; Invitro; Invivo]	null	[GRID; HPRD]	[12226080]
COL1A1 , MMP2	[extracellular region [GO:0005576]]	[protein binding [GO:0005515]]	[Affinity Capture-MS; bidirectional; in vitro [reverse]; Invitro]	null	[CCSB; GRID; HPRD]	[11368514; 16189514]
FAS , PLAT	[extracellular region [GO:0005576]]	null	[bidirectional]	null	[BIND]	null
FOXO1 , SMAD4	[cytoplasm [GO:0005737]; nucleus [GO:0005634]]	[sequence-specific DNA binding [GO:0043565]; transcription activator activity [GO:0016563]; transcription factor activity [GO:0003700]]	[Affinity Capture-Western; bidirectional; in vitro [reverse]; in vivo [reverse]]	[positive regulation of transcription from RNA polymerase II promoter [GO:0045944]; transcription [GO:0006350]]	[BIND; GRID; HPRD]	[15084259]
HHEX , JUN	[nucleus [GO:0005634]]	[sequence-specific DNA binding [GO:0043565]; transcription factor activity [GO:0003700]]	[bidirectional; in vitro; Invitro [reverse]; Two-hybrid [reverse]; yeast 2-hybrid]	[regulation of transcription, DNA-dependent [GO:0006355]]	[GRID; HPRD]	[11551904]
KLK3 , EP300	null	null	[bidirectional [reverse]]	null	[BIND]	null
MYC , MAPK3	null	[protein binding [GO:0005515]]	[bidirectional [reverse]; in vitro [reverse]; PPrel [reverse]; Reconstituted Complex]	null	[BIND; GRID; HPRD]	[15210690; 9155018]
APOH , F10	[extracellular region [GO:0005576]]	null	[bidirectional; in vitro]	null	[HPRD]	[8460120; 9058203]
MYC , SP1	[nucleus [GO:0005634]]	[transcription factor activity [GO:0003700]]	[bidirectional; in vivo; Invivo [reverse]]	[regulation of transcription from RNA polymerase II promoter [GO:0006357]]	[BIND; GRID; HPRD]	[11274368]
FYN , ITGAV	[plasma membrane [GO:0005886]]	[protein binding [GO:0005515]]	[bidirectional [reverse]]	null	[HPRD]	null
PTPN11 , STAT1	[cytoplasm [GO:0005737]]	[protein binding [GO:0005515]]	[bidirectional; in vitro; in vivo]	[signal transduction [GO:0007165]]	[HPRD]	[12270932]
GTF2I , MAPK3	null	[protein binding [GO:0005515]]	[bidirectional [reverse]; in vitro [reverse]; in vivo [reverse]; Invitro [reverse]; Invivo [reverse]]	null	[GRID; HPRD]	[10648599]
MMP1 , CCL13	[extracellular region [GO:0005576]; extracellular space [GO:0005615]]	null	[bidirectional; in vitro; in vivo]	null	[HPRD]	[12149192]
CDH1 , SRC	null	[protein binding [GO:0005515]]	[Affinity Capture-Western]	null	[GRID]	[10744074]
PML , MAPK11	null	[protein binding [GO:0005515]]	[Affinity Capture-Western; Reconstituted Complex [reverse]]	null	[GRID]	[15273249]
FASLG , EZR	null	null	[bidirectional; Co-purification [reverse]; in vitro; in vivo; Invitro [reverse]; Invivo [reverse]]	null	[GRID; HPRD]	[11013215; 15659383]
SDC2 , EZR	[membrane [GO:0016020]]	[cytoskeletal protein binding [GO:0008092]]	[bidirectional; in vitro; in vivo; Invitro [reverse]; Invivo [reverse]]	null	[GRID; HPRD]	[10704377]
CXCR3 , CCL7	null	null	[acts_on [reverse]]	[chemotaxis [GO:0006935]; signal transduction [GO:0007165]]	[DIP]	null
F10 , THBD	null	[calcium ion binding [GO:0005509]]	[neighbouring_reaction [reverse]]	[blood coagulation [GO:0007596]]	[reactome]	null
JUN , STAT1	[nucleus [GO:0005634]]	[transcription factor activity [GO:0003700]]	[bidirectional; in vivo [reverse]; Invivo]	[regulation of transcription, DNA-dependent [GO:0006355]]	[GRID; HPRD]	[10490649]
EPOR , MAPK3	null	[protein binding [GO:0005515]]	[bidirectional [reverse]; in vivo [reverse]; Invivo [reverse]]	null	[GRID; HPRD]	[12538595]
CCR1 , CCL8	null	null	[acts_on; bidirectional [reverse]; in vivo [reverse]; Invivo [reverse]]	[cell-cell signaling [GO:0007267]; chemotaxis [GO:0006935]; immune response [GO:0006955]; inflammatory response [GO:0006954]]	[DIP; GRID; HPRD; MINT]	[9115216]
JAK2 , STAT1	null	null	[bidirectional; in vitro; in vivo; PPrel]	[STAT protein nuclear translocation [GO:0007262]; tyrosine phosphorylation of STAT protein [GO:0007260]]	[HPRD]	[10918587; 11152457; 11294897; 11839738; 12637327; 12817007; 15322115; 7543024; 7657660; 7690989]
CTNNB1 , FOXO1	[cytoplasm [GO:0005737]; nucleus [GO:0005634]]	[transcription factor activity [GO:0003700]]	[bidirectional; yeast 2-hybrid]	[positive regulation of transcription from RNA polymerase II promoter [GO:0045944]; regulation of cell proliferation [GO:0042127]; transcription [GO:0006350]]	[BIND; HPRD]	[15905404]
GTF2I , SMAD2	[cytoplasm [GO:0005737]; nucleus [GO:0005634]]	[transcription factor activity [GO:0003700]]	[bidirectional; in vivo]	[transcription [GO:0006350]]	[HPRD]	[16055724]
EP300 , MDM2	[nucleus [GO:0005634]]	[metal ion binding [GO:0046872]; zinc ion binding [GO:0008270]]	[acts_on; bidirectional; in vitro; Invitro]	null	[DIP; GRID; HPRD; MINT]	[9809062]
STAT1 , GNB2L1	[cytoplasm [GO:0005737]]	null	[Affinity Capture-MS; Affinity Capture-Western [reverse]; bidirectional; in vitro; in vivo; Invitro [reverse]; Invivo [reverse]]	null	[BIND; CCSB; GRID; HPRD; MINT]	[11301323; 12960323; 16189514]
AKT2 , PDE3B	null	null	[neighbouring_reaction; PPrel; reaction]	null	[reactome]	null
EP300 , SP1	[nucleus [GO:0005634]]	[metal ion binding [GO:0046872]; protein C-terminus binding [GO:0008022]; transcription factor activity [GO:0003700]; zinc ion binding [GO:0008270]]	[bidirectional [reverse]; in vitro [reverse]; in vivo [reverse]]	null	[HPRD]	[10362258]
TGFB1 , TGFBR2	null	null	[acts_on; bidirectional; in vivo [reverse]; indirect_complex; Invivo; neighbouring_reaction; PPrel; reaction]	[protein amino acid phosphorylation [GO:0006468]]	[BIND; DIP; GRID; HPRD; reactome]	[11100470; 1333888; 7693660; 7935686; 8047140; 8242743; 8947046; 9215638; 9335507; 9865696]
MBP , PRKCA	null	null	[bidirectional [reverse]; in vitro [reverse]]	null	[BIND; HPRD]	[2413024]
ESR1 , FOXO1	[cytoplasm [GO:0005737]; nucleus [GO:0005634]]	[sequence-specific DNA binding [GO:0043565]; transcription factor activity [GO:0003700]]	[bidirectional; in vitro [reverse]; Invitro [reverse]; Two-hybrid [reverse]; yeast 2-hybrid [reverse]]	[regulation of transcription, DNA-dependent [GO:0006355]; transcription [GO:0006350]]	[GRID; HPRD; IntAct]	[11435445]
GATA2 , STAT3	[nucleus [GO:0005634]]	[protein binding [GO:0005515]; transcription factor activity [GO:0003700]]	[bidirectional [reverse]; in vitro [reverse]; in vivo [reverse]]	[regulation of transcription, DNA-dependent [GO:0006355]]	[HPRD]	[15673499]
GATA2 , ZBTB16	[nucleus [GO:0005634]]	[metal ion binding [GO:0046872]; zinc ion binding [GO:0008270]]	[Affinity Capture-MS; bidirectional; in vitro [reverse]; in vivo [reverse]; Invitro; Invivo]	[transcription [GO:0006350]]	[CCSB; GRID; HPRD]	[11964310; 16189514]
APP , LRP1	[coated pit [GO:0005905]; integral to plasma membrane [GO:0005887]; membrane [GO:0016020]]	null	[bidirectional; in vivo [reverse]; Invivo; PPrel]	[endocytosis [GO:0006897]]	[GRID; HPRD]	[12212791; 7543026]
DCN , FN1	[extracellular region [GO:0005576]; proteinaceous extracellular matrix [GO:0005578]]	null	[bidirectional; in vitro [reverse]; Invitro]	null	[GRID; HPRD]	[1468447]
FOXO1 , SRC	null	[protein binding [GO:0005515]]	[bidirectional; in vivo [reverse]; Invivo]	null	[GRID; HPRD]	[10973497]
CXCR3 , PF4	null	null	[bidirectional; in vitro; Invitro]	null	[GRID; HPRD]	[12782716]
COL4A1 , DCN	[extracellular region [GO:0005576]]	null	[bidirectional [reverse]; in vivo [reverse]; Invivo [reverse]]	null	[GRID; HPRD]	[10382266]
EP300 , MYC	[nucleus [GO:0005634]]	[transcription factor activity [GO:0003700]]	[bidirectional [reverse]; in vivo [reverse]]	[regulation of transcription, DNA-dependent [GO:0006355]]	[HPRD]	[12776737]
GATA2 , RARA	[nucleus [GO:0005634]]	[metal ion binding [GO:0046872]; protein binding [GO:0005515]; sequence-specific DNA binding [GO:0043565]; transcription factor activity [GO:0003700]; zinc ion binding [GO:0008270]]	[Affinity Capture-MS; bidirectional; in vitro; in vivo; Invivo; yeast 2-hybrid]	[regulation of transcription, DNA-dependent [GO:0006355]; transcription [GO:0006350]]	[CCSB; GRID; HPRD]	[10938104; 15254248; 16189514]
ESR1 , FOXO4	[cytoplasm [GO:0005737]; nucleus [GO:0005634]]	[sequence-specific DNA binding [GO:0043565]; transcription factor activity [GO:0003700]]	[bidirectional [reverse]; in vitro [reverse]; Invitro [reverse]]	[regulation of transcription, DNA-dependent [GO:0006355]; transcription [GO:0006350]]	[GRID; HPRD]	[11435445]
JUN , MAPK11	null	null	[bidirectional; in vitro; PPrel [reverse]]	null	[BIND; HPRD]	[9235954]
PLAU , PLG	[extracellular region [GO:0005576]; extracellular space [GO:0005615]]	[peptidase activity [GO:0008233]]	[bidirectional; in vitro; Invitro [reverse]; neighbouring_reaction [reverse]; PPrel; reaction [reverse]]	[blood coagulation [GO:0007596]; fibrinolysis [GO:0042730]; proteolysis [GO:0006508]]	[GRID; HPRD; reactome]	[1829461; 2521625; 2829380; 2935528; 3023326; 3920216; 4226004]
FAS , MAPK8	null	[protein binding [GO:0005515]]	[Co-purification]	[signal transduction [GO:0007165]]	[GRID]	[15659383]
FOS , JUN	[nucleus [GO:0005634]; transcription factor complex [GO:0005667]]	[sequence-specific DNA binding [GO:0043565]; transcription factor activity [GO:0003700]]	[acts_on; bidirectional; in vitro [reverse]; in vivo [reverse]; Invitro [reverse]; Invivo [reverse]]	null	[BIND; DIP; GRID; HPRD]	[16055710; 1631061; 7816143; 9346889]
HOXA5 , PBX1	[nucleus [GO:0005634]]	[sequence-specific DNA binding [GO:0043565]; transcription factor activity [GO:0003700]]	[bidirectional; in vivo [reverse]; Invivo]	[regulation of transcription, DNA-dependent [GO:0006355]]	[GRID; HPRD]	[8657138]
FOXO1 , SMAD3	[cytoplasm [GO:0005737]; nucleus [GO:0005634]]	[sequence-specific DNA binding [GO:0043565]; transcription factor activity [GO:0003700]]	[Affinity Capture-Western [reverse]; bidirectional; in vitro [reverse]; in vivo [reverse]]	[positive regulation of transcription from RNA polymerase II promoter [GO:0045944]; regulation of transcription, DNA-dependent [GO:0006355]; transcription [GO:0006350]]	[BIND; GRID; HPRD]	[15084259]
CCR3 , CCL8	null	null	[bidirectional; in vitro [reverse]; in vivo [reverse]; Invitro; Invivo; PPrel [reverse]]	[chemotaxis [GO:0006935]; inflammatory response [GO:0006954]; signal transduction [GO:0007165]]	[GRID; HPRD]	[9005985]
PTK2 , ROCK1	[cytoskeleton [GO:0005856]]	[ATP binding [GO:0005524]; nucleotide binding [GO:0000166]; transferase activity [GO:0016740]]	[bidirectional; in vitro]	[protein amino acid phosphorylation [GO:0006468]]	[HPRD]	[15247219]
PRKCA , PRKG1	null	[ATP binding [GO:0005524]; nucleotide binding [GO:0000166]; transferase activity [GO:0016740]]	[bidirectional; in vitro; in vivo]	[protein amino acid phosphorylation [GO:0006468]]	[HPRD]	[12609995]
CREBBP , MYC	[nucleus [GO:0005634]]	[protein binding [GO:0005515]; transcription factor activity [GO:0003700]]	[bidirectional [reverse]; in vitro [reverse]; in vivo [reverse]; yeast 2-hybrid [reverse]]	[regulation of transcription, DNA-dependent [GO:0006355]]	[HPRD]	[12776737]
FAS , CD47	[plasma membrane [GO:0005886]]	[protein binding [GO:0005515]]	[bidirectional [reverse]; in vitro [reverse]]	null	[HPRD]	[15917238]
PROC , THBD	[extracellular space [GO:0005615]]	[calcium ion binding [GO:0005509]; protein binding [GO:0005515]]	[bidirectional [reverse]; in vitro [reverse]; Invitro [reverse]; neighbouring_reaction; PPrel [reverse]; reaction]	[blood coagulation [GO:0007596]]	[GRID; HPRD; reactome]	[11106601; 12588872; 2538457; 468991]
SERPINE1 , VTN	[extracellular region [GO:0005576]]	[protein binding [GO:0005515]]	[Affinity Capture-MS; bidirectional; in vitro [reverse]; in vivo [reverse]; Invitro [reverse]; Invivo [reverse]]	null	[CCSB; GRID; HPRD; IntAct; MINT]	[11796824; 16189514; 8830783; 9065424]
COL4A3 , HSPG2	[extracellular region [GO:0005576]]	[protein binding [GO:0005515]]	[bidirectional]	[cell adhesion [GO:0007155]]	[HPRD]	null
AR , JUN	[nucleus [GO:0005634]]	[protein dimerization activity [GO:0046983]; sequence-specific DNA binding [GO:0043565]; transcription factor activity [GO:0003700]]	[acts_on; Affinity Capture-Western; bidirectional; in vitro; in vivo; Invitro; Invivo; Two-hybrid; yeast 2-hybrid]	[regulation of transcription, DNA-dependent [GO:0006355]]	[BIND; DIP; GRID; HPRD]	[8798722; 9211894]
LEP , GHRL	[extracellular region [GO:0005576]; extracellular space [GO:0005615]]	null	[bidirectional; in vivo [reverse]; Invivo]	[adult feeding behavior [GO:0008343]; glucose metabolic process [GO:0006006]]	[GRID; HPRD]	[11196643]
SP1 , TNFSF10	null	[metal ion binding [GO:0046872]; zinc ion binding [GO:0008270]]	[bidirectional]	null	[BIND]	null
MMP2 , THBS1	[extracellular region [GO:0005576]]	[calcium ion binding [GO:0005509]; protein binding [GO:0005515]]	[bidirectional [reverse]; in vitro [reverse]; in vivo [reverse]; Invitro [reverse]; Invivo [reverse]; Two-hybrid [reverse]; yeast 2-hybrid [reverse]]	null	[GRID; HPRD]	[10900205]
CD47 , ITGB1	null	[protein binding [GO:0005515]]	[bidirectional]	[cell adhesion [GO:0007155]; cell-matrix adhesion [GO:0007160]; integrin-mediated signaling pathway [GO:0007229]]	[BIND; HPRD]	null
FN1 , MMP9	[extracellular region [GO:0005576]; proteinaceous extracellular matrix [GO:0005578]]	[collagen binding [GO:0005518]]	[bidirectional; in vitro; Invitro [reverse]]	[metabolic process [GO:0008152]]	[GRID; HPRD]	[11134254]
ITGB1 , PRKCA	null	[protein binding [GO:0005515]]	[bidirectional [reverse]; in vivo [reverse]; Invivo [reverse]; PPrel]	null	[GRID; HPRD]	[12138200]
CD36 , FYN	null	[protein binding [GO:0005515]]	[bidirectional; in vivo; Invivo [reverse]]	null	[GRID; HPRD]	[7521304]
HDAC1 , STAT3	[cytoplasm [GO:0005737]; nucleus [GO:0005634]]	[transcription factor activity [GO:0003700]; transcription factor binding [GO:0008134]]	[bidirectional; in vivo]	[regulation of transcription, DNA-dependent [GO:0006355]]	[BIND; HPRD]	[15653507]
KRIT1 , EWSR1	null	null	[bidirectional [reverse]; Invitro [reverse]]	null	[GRID]	[9341188]
THBS1 , TNFAIP6	[extracellular region [GO:0005576]]	[protein binding [GO:0005515]]	[bidirectional [reverse]; in vitro [reverse]]	[cell adhesion [GO:0007155]]	[HPRD]	[16006654]
CDKN1A , STAT3	[cytoplasm [GO:0005737]; nucleus [GO:0005634]]	null	[Affinity Capture-MS; bidirectional; in vivo; Invivo [reverse]]	null	[CCSB; GRID; HPRD]	[10764767; 16189514]
COL4A3 , MMP9	[extracellular region [GO:0005576]]	null	[bidirectional [reverse]; in vivo [reverse]; Invivo [reverse]]	null	[GRID; HPRD]	[9878537]
KLK3 , SERPINA1	[extracellular region [GO:0005576]]	null	[bidirectional; in vitro]	null	[HPRD]	[11317942]
CREBBP , SMAD4	[cytoplasm [GO:0005737]; nucleus [GO:0005634]]	[transcription factor activity [GO:0003700]]	[bidirectional; in vitro; in vivo]	[response to hypoxia [GO:0001666]]	[HPRD]	[9679056]
CD47 , THBS1	null	[protein binding [GO:0005515]]	[bidirectional; in vivo; Invivo [reverse]; PPrel [reverse]]	[cell adhesion [GO:0007155]]	[BIND; GRID; HPRD]	[10397731; 8550562; 9169439]
IL8 , RELA	null	null	[bidirectional; GErel [reverse]]	[inflammatory response [GO:0006954]]	[BIND]	null
MYC , TP53	[nucleus [GO:0005634]]	[protein binding [GO:0005515]; transcription factor activity [GO:0003700]]	[bidirectional]	[cell cycle arrest [GO:0007050]; cell proliferation [GO:0008283]; regulation of transcription, DNA-dependent [GO:0006355]]	[BIND]	null
CDKN1A , SMAD4	[cytoplasm [GO:0005737]; nucleus [GO:0005634]]	null	[bidirectional [reverse]]	[negative regulation of cell growth [GO:0030308]; negative regulation of cell proliferation [GO:0008285]]	[BIND]	null
ITGAV , ITGB3	[integrin complex [GO:0008305]]	[protein binding [GO:0005515]; receptor activity [GO:0004872]]	[bidirectional; in vitro; Invitro]	[cell adhesion [GO:0007155]; cell-matrix adhesion [GO:0007160]; integrin-mediated signaling pathway [GO:0007229]]	[BIND; GRID; HPRD; IntAct; MINT]	[11884718; 9686320]
MAPK14 , MEF2A	[nucleus [GO:0005634]]	null	[Affinity Capture-MS; bidirectional; in vitro; in vivo; Invitro [reverse]]	null	[CCSB; GRID; HPRD]	[10330143; 10849446; 16189514; 9858528]
ANXA2 , PLAT	[extracellular region [GO:0005576]]	null	[Affinity Capture-MS; bidirectional; in vitro [reverse]; in vivo [reverse]; Invitro [reverse]; Invivo [reverse]]	null	[CCSB; GRID; HPRD]	[11978811; 12468550; 16189514]
APOH , PLG	[extracellular region [GO:0005576]]	null	[bidirectional [reverse]; in vitro [reverse]; in vivo [reverse]]	null	[HPRD]	[8460120; 9596664]
CCND1 , PRKACA	[nucleus [GO:0005634]]	[protein binding [GO:0005515]]	[bidirectional [reverse]; in vitro [reverse]; in vivo [reverse]]	[protein amino acid phosphorylation [GO:0006468]]	[HPRD]	[8058338]
CDC25A , HRAS	[intracellular [GO:0005622]]	null	[acts_on; bidirectional [reverse]; in vitro [reverse]; Invitro [reverse]]	null	[DIP; GRID; HPRD]	[7744247]
CDKN1A , HDAC1	[cytoplasm [GO:0005737]; nucleus [GO:0005634]]	null	[bidirectional [reverse]]	null	[BIND]	null
ITGAV , MMP2	[plasma membrane [GO:0005886]]	[calcium ion binding [GO:0005509]; protein binding [GO:0005515]]	[bidirectional; in vivo; Invivo]	null	[GRID; HPRD]	[11134507]
EP300 , NR4A1	[nucleus [GO:0005634]]	[metal ion binding [GO:0046872]; transcription factor activity [GO:0003700]; zinc ion binding [GO:0008270]]	[bidirectional; in vitro; Invitro]	[regulation of transcription, DNA-dependent [GO:0006355]; signal transduction [GO:0007165]]	[GRID; HPRD]	[12082103]
MAPK14 , MBP	null	null	[bidirectional [reverse]; in vitro [reverse]]	null	[HPRD]	[15728454]
CDKN1A , MED1	[nucleus [GO:0005634]]	null	[bidirectional [reverse]]	null	[BIND]	null
JAK2 , PTPN11	null	null	[bidirectional; in vivo [reverse]; Invivo; PPrel]	null	[GRID; HPRD]	[7559603; 8912646; 8995399]
PML , TGFBR1	null	null	[bidirectional; in vivo [reverse]]	null	[BIND; GRID; HPRD]	[15356634]
CREBBP , TP73	[nucleus [GO:0005634]]	[metal ion binding [GO:0046872]; protein binding [GO:0005515]; transcription factor activity [GO:0003700]; zinc ion binding [GO:0008270]]	[bidirectional; in vitro [reverse]]	null	[BIND; HPRD]	[11279015]
CASP3 , CDKN1A	[cytoplasm [GO:0005737]]	null	[bidirectional; in vivo]	[negative regulation of apoptosis [GO:0043066]]	[HPRD]	[10022118; 9660939; 9799125]
IL8 , NCOR2	null	[protein binding [GO:0005515]]	[bidirectional]	null	[BIND]	null
MEF2D , MAPK7	null	[nucleotide binding [GO:0000166]]	[bidirectional; in vitro [reverse]; in vivo [reverse]; Invitro; Invivo]	null	[GRID; HPRD]	[10849446; 9753748]
AR , CASP8	[cytoplasm [GO:0005737]]	null	[bidirectional]	null	[BIND]	null
CCR2 , CCL8	null	null	[acts_on; bidirectional; in vivo [reverse]; Invivo]	[chemotaxis [GO:0006935]; immune response [GO:0006955]; inflammatory response [GO:0006954]; signal transduction [GO:0007165]]	[DIP; GRID; HPRD; MINT]	[12149192; 9115216]
TNFRSF11B , VWF	[extracellular region [GO:0005576]; proteinaceous extracellular matrix [GO:0005578]]	null	[bidirectional; in vivo]	null	[HPRD]	[15799029]
IGFBP3 , MMP3	[extracellular region [GO:0005576]]	null	[bidirectional [reverse]; in vitro [reverse]]	null	[HPRD]	[7523391]
SERPINE1 , THBD	null	[protein binding [GO:0005515]]	[bidirectional; Invitro]	[blood coagulation [GO:0007596]]	[GRID]	[12709053]
CSNK2A1 , TP53	[nucleus [GO:0005634]]	[ATP binding [GO:0005524]; protein N-terminus binding [GO:0047485]]	[bidirectional; in vitro; in vivo]	null	[HPRD]	[10348343; 10747897; 10884347; 10951572; 11709713; 11883897; 12628923]
KLK3 , JUN	null	null	[bidirectional [reverse]]	null	[BIND]	null
F2 , SPP1	[extracellular region [GO:0005576]; extracellular space [GO:0005615]]	null	[bidirectional; in vivo]	null	[HPRD]	[11375993]
FAS , THBS3	[extracellular region [GO:0005576]]	[protein binding [GO:0005515]]	[bidirectional]	null	[BIND]	null
CDKN1A , RB1	[nucleus [GO:0005634]]	null	[bidirectional; in vitro [reverse]; neighbouring_reaction [reverse]; reaction [reverse]]	[cell cycle [GO:0007049]; cell cycle arrest [GO:0007050]; G1/S transition of mitotic cell cycle [GO:0000082]; negative regulation of cell growth [GO:0030308]; negative regulation of cell proliferation [GO:0008285]]	[BIND; HPRD; MINT; reactome]	[10323868; 10375532; 10486249; 12730199; 16582612; 9190208]
CTNNB1 , TGFBR1	null	null	[bidirectional [reverse]; in vivo [reverse]; Invivo [reverse]]	null	[GRID; HPRD]	[12000714]
CTNNB1 , ESR1	[cytoplasm [GO:0005737]; nucleus [GO:0005634]; plasma membrane [GO:0005886]]	[transcription factor activity [GO:0003700]]	[Affinity Capture-Western; bidirectional]	[transcription [GO:0006350]]	[BIND; GRID]	[15304487]
FAS , TNFRSF1A	[extracellular region [GO:0005576]; plasma membrane [GO:0005886]]	[protein binding [GO:0005515]]	[bidirectional; Co-purification]	[apoptosis [GO:0006915]; signal transduction [GO:0007165]]	[BIND; GRID]	[15659383]
BAI1 , BAIAP3	null	null	[bidirectional; in vivo [reverse]; Invivo; Two-hybrid; yeast 2-hybrid [reverse]]	null	[GRID; HPRD]	[9790924]
THBD , VTN	[extracellular space [GO:0005615]]	[protein binding [GO:0005515]]	[bidirectional]	null	[HPRD]	null
CREBBP , RELA	[cytoplasm [GO:0005737]; nucleus [GO:0005634]]	[signal transducer activity [GO:0004871]; transcription factor activity [GO:0003700]]	[Affinity Capture-Western; bidirectional; in vitro; in vivo; Invitro; Invivo; yeast 2-hybrid]	[regulation of transcription, DNA-dependent [GO:0006355]]	[BIND; GRID; HPRD; IntAct; MINT]	[12700228; 15140884; 9096323; 9548485]
CASP3 , PTK2	null	[protein binding [GO:0005515]]	[neighbouring_reaction [reverse]]	null	[reactome]	null
CTNNB1 , EP300	[nucleus [GO:0005634]]	[protein C-terminus binding [GO:0008022]; transcription coactivator activity [GO:0003713]; transcription factor activity [GO:0003700]]	[bidirectional; in vitro; in vivo; PPrel]	[heart development [GO:0007507]; lung development [GO:0030324]; positive regulation of transcription from RNA polymerase II promoter [GO:0045944]]	[HPRD]	[15060161]
LCK , PRKCA	[cytoplasm [GO:0005737]]	[ATP binding [GO:0005524]; nucleotide binding [GO:0000166]; protein binding [GO:0005515]; transferase activity [GO:0016740]]	[bidirectional [reverse]; in vitro [reverse]; in vivo [reverse]]	[intracellular signaling cascade [GO:0007242]; protein amino acid phosphorylation [GO:0006468]]	[HPRD]	[8506364]
FASLG , VWF	[extracellular region [GO:0005576]]	null	[bidirectional]	null	[BIND]	null
HDAC1 , NF1	[cytoplasm [GO:0005737]; nucleus [GO:0005634]]	null	[bidirectional [reverse]; Invitro [reverse]]	null	[GRID]	[11896613]
PRKACA , SRC	null	[ATP binding [GO:0005524]; nucleotide binding [GO:0000166]; protein binding [GO:0005515]; transferase activity [GO:0016740]]	[bidirectional; in vitro; in vivo]	[protein amino acid phosphorylation [GO:0006468]]	[HPRD]	[15546918]
KNG1 , VTN	[extracellular region [GO:0005576]]	[heparin binding [GO:0008201]]	[bidirectional; in vitro; in vivo; Invitro [reverse]; Invivo [reverse]]	null	[GRID; HPRD]	[10887113]
AKT1 , CDKN1A	[cytoplasm [GO:0005737]; nucleus [GO:0005634]]	[protein kinase activity [GO:0004672]]	[bidirectional; in vitro; in vivo; PPrel]	null	[HPRD]	[11756412]
AKT1 , STAT1	[cytoplasm [GO:0005737]; nucleus [GO:0005634]]	null	[bidirectional; in vivo]	null	[HPRD]	[15284024]
PDE3B , PDE4A	[membrane [GO:0016020]]	[hydrolase activity [GO:0016787]]	[bidirectional [reverse]]	[signal transduction [GO:0007165]]	[BIND]	null
EP300 , PML	[nucleus [GO:0005634]]	[metal ion binding [GO:0046872]; zinc ion binding [GO:0008270]]	[bidirectional; in vitro]	[regulation of transcription, DNA-dependent [GO:0006355]; response to hypoxia [GO:0001666]]	[HPRD]	[11940591]
LCK , PIK3R1	null	null	[bidirectional; in vivo; Invivo [reverse]; Reconstituted Complex]	[intracellular signaling cascade [GO:0007242]]	[GRID; HPRD; MINT]	[7504174; 8294442; 9461588]
SERPINA5 , THBD	null	[protein binding [GO:0005515]]	[bidirectional; in vitro]	null	[GRID; HPRD]	[12878585]
TP53 , TP63	[nucleus [GO:0005634]]	[metal ion binding [GO:0046872]; transcription factor activity [GO:0003700]; zinc ion binding [GO:0008270]]	[bidirectional; in vivo [reverse]]	[apoptosis [GO:0006915]; multicellular organismal development [GO:0007275]; negative regulation of cell growth [GO:0030308]; response to tumor cell [GO:0002347]]	[HPRD; MINT]	[11238924]
CSNK2A1 , SERPINF1	null	null	[bidirectional; in vitro]	null	[HPRD]	[16322471]
EP300 , STAT1	[nucleus [GO:0005634]]	[transcription factor activity [GO:0003700]]	[bidirectional [reverse]; in vivo [reverse]; PPrel]	[regulation of transcription, DNA-dependent [GO:0006355]; signal transduction [GO:0007165]]	[BIND; HPRD]	[15824515; 8986769; 9843502]
CCR5 , PTK2	null	[protein binding [GO:0005515]]	[bidirectional; in vitro; in vivo; Invitro [reverse]; Invivo [reverse]]	null	[GRID; HPRD]	[10384144]
MMP8 , TFPI	[extracellular region [GO:0005576]]	null	[bidirectional [reverse]; in vitro [reverse]]	null	[HPRD]	[12117418]
COL4A3 , FBLN2	[extracellular region [GO:0005576]]	[extracellular matrix structural constituent [GO:0005201]]	[bidirectional [reverse]; in vivo [reverse]; Invivo [reverse]]	null	[GRID; HPRD]	[7500359]
JAG1 , THBS1	[extracellular region [GO:0005576]]	[calcium ion binding [GO:0005509]; protein binding [GO:0005515]; structural molecule activity [GO:0005198]]	[yeast 2-hybrid]	[multicellular organismal development [GO:0007275]; nervous system development [GO:0007399]]	[HPRD]	[15258909]
DCN , TNF	[extracellular region [GO:0005576]]	[protein binding [GO:0005515]]	[bidirectional [reverse]; in vitro [reverse]; Invitro]	[organ morphogenesis [GO:0009887]]	[GRID; HPRD]	[12387878]
TP73 , GNB2L1	null	null	[bidirectional; in vitro; Invitro [reverse]; Two-hybrid [reverse]; yeast 2-hybrid]	null	[BIND; GRID; HPRD]	[12761493]
DARC , CCL8	null	null	[bidirectional; in vivo]	[signal transduction [GO:0007165]]	[HPRD]	[13679391]
CTNNB1 , SRC	null	null	[bidirectional [reverse]; in vitro [reverse]; PPrel [reverse]]	null	[HPRD]	[11279024]
EP300 , RELA	[nucleus [GO:0005634]]	[transcription factor activity [GO:0003700]]	[bidirectional; in vitro; in vivo; Invitro [reverse]; Invivo [reverse]; yeast 2-hybrid]	[regulation of transcription, DNA-dependent [GO:0006355]]	[BIND; GRID; HPRD; MINT]	[12419806; 12456660; 15171256; 9096323]
CASP8 , MAPK8	null	null	[Co-purification [reverse]]	null	[GRID]	[15659383]
TFPI , THBD	null	null	[bidirectional]	[blood coagulation [GO:0007596]]	[BIND]	null
GTF2I , MYC	[nucleus [GO:0005634]]	[protein binding [GO:0005515]; transcription factor activity [GO:0003700]]	[bidirectional; in vitro; Invitro]	[regulation of transcription, DNA-dependent [GO:0006355]]	[GRID; HPRD]	[8377829]
DPP4 , CXCL10	[extracellular region [GO:0005576]]	null	[bidirectional; in vitro]	[immune response [GO:0006955]]	[HPRD]	[11390394]
FYN , PTK2	null	[ATP binding [GO:0005524]; non-membrane spanning protein tyrosine kinase activity [GO:0004715]; nucleotide binding [GO:0000166]; protein binding [GO:0005515]; protein-tyrosine kinase activity [GO:0004713]; transferase activity [GO:0016740]]	[bidirectional; in vitro [reverse]; Invitro [reverse]]	[protein amino acid phosphorylation [GO:0006468]]	[GRID; HPRD]	[11278857]
SPARC , TGFB1	[extracellular region [GO:0005576]]	null	[Affinity Capture-MS; bidirectional; in vitro [reverse]; in vivo [reverse]; Invitro; Invivo]	null	[CCSB; GRID; HPRD]	[15034927; 16189514]
PF4 , CCL5	[extracellular region [GO:0005576]; extracellular space [GO:0005615]]	[chemokine activity [GO:0008009]]	[bidirectional; in vitro]	[immune response [GO:0006955]]	[HPRD]	[15459010]
NR4A1 , TP53	[nucleus [GO:0005634]]	[metal ion binding [GO:0046872]; transcription factor activity [GO:0003700]; zinc ion binding [GO:0008270]]	[bidirectional]	[regulation of transcription, DNA-dependent [GO:0006355]]	[MINT]	null
GTF2I , SRC	null	[protein binding [GO:0005515]]	[bidirectional [reverse]; in vitro [reverse]; in vivo [reverse]]	[signal transduction [GO:0007165]]	[HPRD]	[11313464; 11373296; 11934902; 9012831; 9837922]
CTNNB1 , SMAD4	[cytoplasm [GO:0005737]; nucleus [GO:0005634]; transcription factor complex [GO:0005667]]	[transcription factor activity [GO:0003700]]	[bidirectional; in vivo [reverse]; Invivo]	[positive regulation of transcription from RNA polymerase II promoter [GO:0045944]; transcription [GO:0006350]]	[GRID; HPRD]	[12000714]
APP , KNG1	[extracellular region [GO:0005576]]	[heparin binding [GO:0008201]; zinc ion binding [GO:0008270]]	[bidirectional; in vivo [reverse]; Invivo]	null	[GRID; HPRD]	[12090937]
BAI1 , PHYHIP	null	[protein binding [GO:0005515]]	[bidirectional [reverse]; in vitro [reverse]; in vivo [reverse]; yeast 2-hybrid [reverse]]	null	[HPRD]	[11245925]
FGA , THBS1	[extracellular region [GO:0005576]]	null	[bidirectional [reverse]; in vitro [reverse]; Invitro [reverse]]	null	[GRID; HPRD]	[9867861]
TGFB1 , TGFBR1	null	null	[acts_on; bidirectional; in vivo [reverse]; indirect_complex; Invivo; neighbouring_reaction; PPrel; reaction]	[protein amino acid phosphorylation [GO:0006468]]	[BIND; DIP; GRID; HPRD; reactome]	[11100470; 1333888; 7693660; 8047140; 8235612; 8242743; 8947046; 9215638; 9335507; 9865696]
CASP8 , RB1	null	null	[bidirectional; in vitro]	null	[BIND; HPRD]	[15735701]
SMAD2 , TGFBR1	null	null	[bidirectional [reverse]; in vivo [reverse]; indirect_complex; Invivo [reverse]; neighbouring_reaction; PPrel [reverse]; reaction]	null	[BIND; GRID; HPRD; reactome]	[11100470; 8980228; 9311995; 9346908; 9346966; 9525694; 9865696; 9892009]
EP300 , JUN	[nucleus [GO:0005634]]	[transcription factor activity [GO:0003700]]	[bidirectional; in vitro; in vivo]	[positive regulation of transcription from RNA polymerase II promoter [GO:0045944]; regulation of transcription, DNA-dependent [GO:0006355]]	[BIND; HPRD]	[11689449]
ITGB3 , SRC	null	[protein binding [GO:0005515]]	[bidirectional [reverse]; in vitro [reverse]; in vivo [reverse]; PPrel]	null	[HPRD]	[11723131]
CCL2 , CCRL1	null	null	[acts_on; bidirectional [reverse]; in vitro [reverse]]	[chemotaxis [GO:0006935]]	[DIP; HPRD; MINT]	[10734104]
CDKN1A , CSNK2A1	[nucleus [GO:0005634]]	null	[bidirectional; in vitro]	null	[HPRD]	[11255227]
TFPI , THBS1	[extracellular region [GO:0005576]]	null	[bidirectional; in vitro [reverse]; Invitro]	[blood coagulation [GO:0007596]]	[GRID; HPRD]	[10922378]
FASLG , FN1	[extracellular region [GO:0005576]]	null	[bidirectional [reverse]; in vitro [reverse]; in vivo [reverse]; Invitro [reverse]; Invivo [reverse]]	null	[GRID; HPRD]	[11276204]
FASLG , FYN	[plasma membrane [GO:0005886]]	null	[bidirectional [reverse]; in vitro [reverse]; Invitro [reverse]]	null	[GRID; HPRD]	[7589480]
FGF2 , JUN	null	null	[bidirectional [reverse]]	null	[BIND]	null
KRIT1 , RELA	null	null	[bidirectional [reverse]; Invitro [reverse]; Invivo [reverse]]	null	[GRID]	[12556500]
F2 , THBS1	[extracellular region [GO:0005576]]	[calcium ion binding [GO:0005509]]	[bidirectional [reverse]; in vivo [reverse]; Invivo [reverse]]	[multicellular organismal development [GO:0007275]]	[GRID; HPRD]	[2435757]
MAPK14 , JUN	[nucleus [GO:0005634]]	null	[bidirectional; PPrel]	null	[BIND]	null
PIK3R1 , TIE1	null	null	[bidirectional [reverse]; in vitro [reverse]; in vivo [reverse]; Invitro; Invivo]	null	[GRID; HPRD]	[11865050]
ZBTB16 , HDAC5	[nucleus [GO:0005634]]	[specific transcriptional repressor activity [GO:0016566]]	[Affinity Capture-Western [reverse]; bidirectional; in vitro; in vivo; Invitro [reverse]; Invivo [reverse]; Reconstituted Complex]	[transcription [GO:0006350]]	[GRID; HPRD]	[11929873; 15467736]
PML , RELA	[cytoplasm [GO:0005737]; nucleus [GO:0005634]]	null	[Affinity Capture-MS; bidirectional; in vitro [reverse]; in vivo [reverse]; Invitro; Invivo]	[regulation of transcription, DNA-dependent [GO:0006355]]	[CCSB; GRID; HPRD]	[12540841; 16189514]
PTEN , TP53	[cytoplasm [GO:0005737]]	[protein binding [GO:0005515]]	[bidirectional; GErel [reverse]; in vitro; in vivo; Invitro; Invivo]	[cell cycle [GO:0007049]; cell proliferation [GO:0008283]; negative regulation of cell cycle [GO:0045786]]	[BIND; GRID; HPRD]	[12620407]
ITGB1 , SPP1	null	[protein binding [GO:0005515]]	[bidirectional [reverse]; in vitro [reverse]; in vivo [reverse]]	[cell adhesion [GO:0007155]]	[HPRD]	[10593924]
PRKACA , VTN	null	[protein binding [GO:0005515]]	[bidirectional; in vitro]	null	[HPRD]	[1706595]
HRG , THBS1	[extracellular region [GO:0005576]]	[heparin binding [GO:0008201]]	[bidirectional; in vivo [reverse]; Invivo]	null	[GRID; HPRD]	[6438154]
SMAD3 , TGFB1	null	null	[indirect_complex; neighbouring_reaction; reaction]	[cell cycle arrest [GO:0007050]; evasion of host defenses by virus [GO:0019049]; induction of apoptosis [GO:0006917]; negative regulation of cell growth [GO:0030308]; negative regulation of mitotic cell cycle [GO:0045930]; regulation of transforming growth factor beta receptor signaling pathway [GO:0017015]; response to hypoxia [GO:0001666]]	[reactome]	[11100470; 8980228; 9311995; 9346966; 9865696]
ARRB1 , CSNK2A1	[plasma membrane [GO:0005886]]	null	[Affinity Capture-MS]	[signal transduction [GO:0007165]]	[GRID]	[17353931]
CCR3 , CCL7	null	null	[acts_on; bidirectional; in vitro; Invitro]	[chemotaxis [GO:0006935]; inflammatory response [GO:0006954]; signal transduction [GO:0007165]]	[DIP; GRID; HPRD]	[8642344]
F10 , PLAT	[extracellular region [GO:0005576]]	[peptidase activity [GO:0008233]]	[bidirectional; in vitro; Invitro [reverse]]	[blood coagulation [GO:0007596]; proteolysis [GO:0006508]]	[GRID; HPRD]	[11371191]
CCND1 , HDAC1	[nucleus [GO:0005634]]	null	[bidirectional]	null	[HPRD]	null
SERPINA5 , PROC	[extracellular region [GO:0005576]]	[protein binding [GO:0005515]]	[Affinity Capture-MS; bidirectional; in vitro; Invitro [reverse]]	null	[CCSB; GRID; HPRD]	[11123896; 16189514]
AKT1 , PDPK1	[cytoplasm [GO:0005737]; plasma membrane [GO:0005886]]	[ATP binding [GO:0005524]; nucleotide binding [GO:0000166]; protein kinase activity [GO:0004672]; protein serine/threonine kinase activity [GO:0004674]; transferase activity [GO:0016740]]	[Affinity Capture-MS; bidirectional; in vitro [reverse]; in vivo [reverse]; Invivo [reverse]; PPrel [reverse]]	[insulin receptor signaling pathway [GO:0008286]; intracellular signaling cascade [GO:0007242]; protein amino acid phosphorylation [GO:0006468]]	[BIND; CCSB; GRID; HPRD; MINT]	[10226025; 10698680; 11278835; 11438723; 11445557; 11825911; 12149249; 14500673; 16189514; 9368760]
CSNK2A1 , CTNNB1	[nucleus [GO:0005634]; plasma membrane [GO:0005886]]	null	[bidirectional; in vitro; in vivo; PPrel]	null	[HPRD]	[12432063; 12700239]
AR , CASP3	[cytoplasm [GO:0005737]]	null	[bidirectional; in vitro; in vivo]	null	[BIND; HPRD]	[8626669; 9208847; 9535906]
CCBP2 , CCL2	null	null	[Affinity Capture-MS; bidirectional; in vivo; Invivo]	[chemotaxis [GO:0006935]]	[CCSB; GRID; HPRD]	[16189514; 9364936; 9405404]
PLAT , SPARC	[extracellular region [GO:0005576]]	null	[Affinity Capture-MS; bidirectional; in vitro [reverse]; Invitro]	null	[CCSB; GRID; HPRD]	[16189514; 2745554]
DCN , MMP7	[extracellular region [GO:0005576]; proteinaceous extracellular matrix [GO:0005578]]	null	[bidirectional [reverse]; in vitro [reverse]]	null	[HPRD]	[9148753]
CASP8 , SRF	null	null	[bidirectional [reverse]; in vitro [reverse]]	null	[HPRD]	[11387340]
CTNNB1 , FYN	[plasma membrane [GO:0005886]]	null	[bidirectional [reverse]; in vitro [reverse]; PPrel [reverse]]	null	[HPRD]	[12640114]
FAS , LCK	[plasma membrane [GO:0005886]]	[protein binding [GO:0005515]]	[Affinity Capture-MS; bidirectional; in vivo [reverse]; Invivo [reverse]]	[induction of apoptosis [GO:0006917]]	[CCSB; GRID; HPRD]	[16189514; 8864141]
ARRB1 , CCR2	[cytoplasm [GO:0005737]; plasma membrane [GO:0005886]; soluble fraction [GO:0005625]]	null	[bidirectional [reverse]; Invivo [reverse]]	[signal transduction [GO:0007165]]	[GRID]	[9501202]
COL4A3 , HABP2	[extracellular region [GO:0005576]]	null	[bidirectional; in vivo [reverse]; Invivo]	[cell adhesion [GO:0007155]]	[GRID; HPRD]	[1724753]
BAI1 , MAGI1	[plasma membrane [GO:0005886]]	null	[bidirectional; in vitro; in vivo; Invitro; Invivo; Two-hybrid; yeast 2-hybrid]	[cell adhesion [GO:0007155]]	[GRID; HPRD]	[9647739]
JUN , MYC	[nucleus [GO:0005634]]	[transcription factor activity [GO:0003700]]	[bidirectional]	[regulation of transcription, DNA-dependent [GO:0006355]]	[BIND]	null
JUN , MMP1	null	null	[bidirectional]	null	[BIND]	null
EWSR1 , SMAD4	[cytoplasm [GO:0005737]; intracellular [GO:0005622]; nucleus [GO:0005634]]	[sequence-specific DNA binding [GO:0043565]; transcription factor activity [GO:0003700]]	[bidirectional; Two-hybrid; yeast 2-hybrid]	[transcription [GO:0006350]]	[CCSB; GRID; HPRD; IntAct]	[16189514]
CD47 , ITGB3	null	[protein binding [GO:0005515]]	[bidirectional [reverse]]	[cell adhesion [GO:0007155]; cell-matrix adhesion [GO:0007160]; integrin-mediated signaling pathway [GO:0007229]]	[HPRD]	null
CREBBP , EP300	[histone acetyltransferase complex [GO:0000123]; nucleus [GO:0005634]]	[acetyltransferase activity [GO:0016407]; histone acetyltransferase activity [GO:0004402]; metal ion binding [GO:0046872]; transcription coactivator activity [GO:0003713]; transcription factor activity [GO:0003700]; transferase activity [GO:0016740]; zinc ion binding [GO:0008270]]	[bidirectional; in vitro [reverse]]	[histone acetylation [GO:0016573]; homeostatic process [GO:0042592]; N-terminal peptidyl-lysine acetylation [GO:0018076]; regulation of transcription, DNA-dependent [GO:0006355]; response to hypoxia [GO:0001666]; signal transduction [GO:0007165]]	[HPRD; IntAct]	[9267036]
SERPINA5 , PLAT	[extracellular region [GO:0005576]]	null	[Affinity Capture-MS; bidirectional; in vivo; Invivo [reverse]]	null	[CCSB; GRID; HPRD]	[16189514; 2551064]
MAPK3 , MAPK8	null	[ATP binding [GO:0005524]; MAP kinase activity [GO:0004707]; nucleotide binding [GO:0000166]; protein binding [GO:0005515]; protein serine/threonine kinase activity [GO:0004674]; transferase activity [GO:0016740]]	[bidirectional; in vivo [reverse]]	[protein amino acid phosphorylation [GO:0006468]]	[BIND; HPRD]	[15778365]
MAPK14 , PML	[cytoplasm [GO:0005737]; nucleus [GO:0005634]]	[protein binding [GO:0005515]]	[Affinity Capture-MS; bidirectional; in vitro; in vivo]	null	[CCSB; GRID; HPRD]	[15273249; 16189514]
FYN , GNB2L1	null	null	[Affinity Capture-MS; bidirectional; in vitro [reverse]; in vivo [reverse]; Invitro; Invivo]	null	[CCSB; GRID; HPRD]	[11943848; 12524444; 16189514]
FASLG , TNF	[extracellular region [GO:0005576]; extracellular space [GO:0005615]; plasma membrane [GO:0005886]]	[cytokine activity [GO:0005125]; tumor necrosis factor receptor binding [GO:0005164]]	[bidirectional]	[apoptosis [GO:0006915]; positive regulation of I-kappaB kinase/NF-kappaB cascade [GO:0043123]; signal transduction [GO:0007165]]	[BIND]	null
MYC , TP73	[nucleus [GO:0005634]]	[protein binding [GO:0005515]; transcription factor activity [GO:0003700]]	[bidirectional; in vitro [reverse]; in vivo [reverse]; Invitro; Invivo; yeast 2-hybrid [reverse]]	null	[GRID; HPRD]	[11844794; 12080043]
RB1 , GNB2L1	null	null	[Affinity Capture-MS; bidirectional; in vivo; Invivo [reverse]]	null	[BIND; CCSB; GRID; HPRD]	[12761493; 16189514]
PTPN11 , TNFRSF1A	null	[protein binding [GO:0005515]]	[Affinity Capture-MS; bidirectional; in vivo [reverse]; Invivo [reverse]]	[signal transduction [GO:0007165]]	[CCSB; GRID; HPRD]	[11786908; 16189514]
PLAU , VLDLR	null	null	[bidirectional]	[signal transduction [GO:0007165]]	[HPRD]	null
CTNNB1 , EZR	[cytoplasm [GO:0005737]; cytoskeleton [GO:0005856]]	[structural molecule activity [GO:0005198]]	[bidirectional [reverse]; in vivo [reverse]; Invivo [reverse]]	null	[GRID; HPRD]	[10462524]
LRP1 , PRKACA	[cytoplasm [GO:0005737]; nucleus [GO:0005634]]	null	[bidirectional [reverse]; in vitro [reverse]]	null	[HPRD]	[11158305]
STAT3 , GNB2L1	[cytoplasm [GO:0005737]]	null	[bidirectional [reverse]; in vitro [reverse]; in vivo [reverse]]	null	[HPRD]	[16382134]
HDAC1 , SMAD2	[cytoplasm [GO:0005737]; nucleus [GO:0005634]]	[transcription factor activity [GO:0003700]; transcription factor binding [GO:0008134]]	[bidirectional; in vitro [reverse]; in vivo [reverse]; Invitro; Invivo]	[transcription [GO:0006350]]	[GRID; HPRD]	[10199400]
PML , TP53	[cytoplasm [GO:0005737]; insoluble fraction [GO:0005626]; nucleolus [GO:0005730]; nucleoplasm [GO:0005654]; nucleus [GO:0005634]]	[metal ion binding [GO:0046872]; protein binding [GO:0005515]; zinc ion binding [GO:0008270]]	[Affinity Capture-MS; Affinity Capture-Western [reverse]; bidirectional; in vitro [reverse]; in vivo [reverse]; Invitro; Invivo; Reconstituted Complex [reverse]]	[DNA damage response, signal transduction by p53 class mediator resulting in induction of apoptosis [GO:0042771]; negative regulation of cell growth [GO:0030308]; protein complex assembly [GO:0006461]; regulation of transcription, DNA-dependent [GO:0006355]]	[CCSB; GRID; HPRD; IntAct]	[11025664; 11080164; 11704853; 12915590; 16189514]
COL4A2 , OSM	[extracellular region [GO:0005576]]	null	[bidirectional [reverse]; in vitro [reverse]; Invitro [reverse]]	null	[GRID; HPRD]	[11711546]
MEF2C , HDAC5	[nucleus [GO:0005634]]	null	[bidirectional [reverse]; in vitro [reverse]]	[regulation of transcription, DNA-dependent [GO:0006355]; transcription [GO:0006350]]	[HPRD]	[10737771]
RARA , SP1	[nucleus [GO:0005634]]	[metal ion binding [GO:0046872]; sequence-specific DNA binding [GO:0043565]; transcription factor activity [GO:0003700]; zinc ion binding [GO:0008270]]	[bidirectional; in vitro; in vivo; Invitro [reverse]; Invivo [reverse]]	[transcription [GO:0006350]]	[BIND; GRID; HPRD]	[10361124]
GTF2I , SRF	[nucleus [GO:0005634]]	[transcription factor activity [GO:0003700]]	[bidirectional; in vitro; in vivo; Invitro; Invivo]	[regulation of transcription, DNA-dependent [GO:0006355]; signal transduction [GO:0007165]; transcription [GO:0006350]]	[GRID; HPRD]	[12082086; 9334314; 9584171]
CSNK2A1 , HDAC1	[nucleus [GO:0005634]]	null	[bidirectional; in vitro]	null	[HPRD]	[11602581]
SMAD3 , MYC	[nucleus [GO:0005634]]	[transcription factor activity [GO:0003700]]	[bidirectional; in vitro; in vivo; Invitro; Invivo; Two-hybrid; yeast 2-hybrid]	[cell cycle arrest [GO:0007050]; regulation of transcription, DNA-dependent [GO:0006355]]	[BIND; GRID; HPRD]	[11804592]
FURIN , LECT1	[integral to membrane [GO:0016021]]	null	[bidirectional; in vitro]	null	[HPRD]	[11323410]
SMAD2 , TGFBR2	null	null	[indirect_complex; neighbouring_reaction; PPrel [reverse]; reaction]	null	[reactome]	[11100470; 8980228; 9311995; 9346966; 9865696]
APP , NF1	null	null	[bidirectional [reverse]; in vivo [reverse]]	null	[HPRD]	[16374483]
HRAS , SRC	null	[nucleotide binding [GO:0000166]]	[bidirectional; in vitro [reverse]; neighbouring_reaction; PPrel [reverse]]	null	[HPRD; MINT; reactome]	[12695509]
SERPINB2 , PLG	[extracellular region [GO:0005576]]	null	[neighbouring_reaction]	null	[reactome]	null
KLK3 , AR	null	null	[bidirectional [reverse]]	null	[BIND]	null
KLK3 , CTNNB1	null	null	[bidirectional [reverse]]	null	[BIND]	null
PTK2 , TNFRSF1A	null	[protein binding [GO:0005515]]	[bidirectional [reverse]; in vivo [reverse]]	null	[HPRD]	[12748169]
EP300 , SMAD2	[nucleus [GO:0005634]]	[transcription factor activity [GO:0003700]]	[bidirectional; in vivo; Invivo]	[positive regulation of transcription from RNA polymerase II promoter [GO:0045944]]	[BIND; GRID; HPRD; MINT]	[11264182; 11371641]
ITGAV , PLAUR	[plasma membrane [GO:0005886]]	null	[bidirectional]	null	[HPRD]	null
AR , RELA	[cytoplasm [GO:0005737]; nucleus [GO:0005634]]	[transcription factor activity [GO:0003700]]	[bidirectional; in vitro; in vivo; Invitro; Invivo]	[regulation of transcription, DNA-dependent [GO:0006355]]	[GRID; HPRD]	[8798655]
COL1A1 , COL7A1	[cytoplasm [GO:0005737]; extracellular region [GO:0005576]]	[protein binding [GO:0005515]]	[bidirectional; in vitro; Invitro [reverse]]	[epidermis development [GO:0008544]; phosphate transport [GO:0006817]]	[GRID; HPRD]	[9169408]
PF4 , THBD	[extracellular space [GO:0005615]]	null	[bidirectional [reverse]; in vitro [reverse]; Invitro [reverse]]	null	[GRID; HPRD]	[9395524]
AKT2 , ESR1	null	null	[bidirectional; in vitro; in vivo]	null	[HPRD]	[11139588; 11432835; 11507039; 9528769]
AKT1 , SRC	null	[ATP binding [GO:0005524]; nucleotide binding [GO:0000166]; transferase activity [GO:0016740]]	[bidirectional [reverse]; in vitro [reverse]; in vivo [reverse]]	[protein amino acid phosphorylation [GO:0006468]]	[HPRD]	[11445557]
CTNNB1 , TGFBR2	null	null	[bidirectional; in vivo]	null	[HPRD]	[12000714]
HDAC1 , RB1	[nucleus [GO:0005634]]	[transcription factor activity [GO:0003700]; transcription factor binding [GO:0008134]]	[acts_on [reverse]; Affinity Capture-MS; Affinity Capture-Western [reverse]; bidirectional; in vivo; Invivo [reverse]; PPrel]	[chromatin modification [GO:0016568]; regulation of transcription, DNA-dependent [GO:0006355]; transcription [GO:0006350]]	[BIND; CCSB; DIP; GRID; HPRD; IntAct; MINT]	[10779361; 10888886; 11896613; 11909966; 16189514; 9468139; 9468140; 9491888]
SMAD4 , TGFBR2	null	null	[bidirectional; in vitro; neighbouring_reaction]	null	[BIND; HPRD; reactome]	[8774881]
SMAD2 , TSC2	[cytoplasm [GO:0005737]; intracellular [GO:0005622]; nucleus [GO:0005634]]	null	[bidirectional [reverse]; in vitro [reverse]; in vivo [reverse]]	null	[HPRD]	[15066998]
ITGA3 , ITGB1	[integral to membrane [GO:0016021]; integrin complex [GO:0008305]; membrane [GO:0016020]]	[protein binding [GO:0005515]; receptor activity [GO:0004872]]	[bidirectional; in vitro; Reconstituted Complex [reverse]]	[cell adhesion [GO:0007155]; cell-matrix adhesion [GO:0007160]; integrin-mediated signaling pathway [GO:0007229]]	[BIND; GRID; HPRD]	[15254262]
ESR1 , GRB2	null	null	[bidirectional [reverse]; in vitro [reverse]; in vivo [reverse]]	null	[HPRD]	[15173068]
SDC2 , TGFB1	null	null	[bidirectional; in vitro]	null	[HPRD]	[14976204]
IL6ST , STAT3	null	[protein binding [GO:0005515]]	[bidirectional; in vivo; Invivo]	null	[BIND; GRID; HPRD]	[12361954]
MAPK8 , TNFRSF1A	null	[protein binding [GO:0005515]]	[Co-purification]	[signal transduction [GO:0007165]]	[GRID]	[15659383]
CREBBP , ESR1	[cytoplasm [GO:0005737]; nucleus [GO:0005634]]	[metal ion binding [GO:0046872]; transcription factor activity [GO:0003700]; zinc ion binding [GO:0008270]]	[bidirectional; in vitro; in vivo]	[regulation of transcription, DNA-dependent [GO:0006355]; signal transduction [GO:0007165]]	[HPRD]	[8616895]
CCR1 , CCL7	null	null	[acts_on; bidirectional; in vitro; in vivo; Invitro; Invivo; PPrel [reverse]]	[cell-cell signaling [GO:0007267]; chemotaxis [GO:0006935]; immune response [GO:0006955]; inflammatory response [GO:0006954]]	[DIP; GRID; HPRD; MINT]	[7545673; 8530354]
SMAD2 , ANTXR2	null	null	[bidirectional; yeast 2-hybrid]	null	[BIND; HPRD; MINT]	[15231748]
CCND1 , RELA	[nucleus [GO:0005634]]	[protein kinase binding [GO:0019901]]	[bidirectional [reverse]; GErel [reverse]]	null	[BIND]	null
CASP3 , RB1	null	null	[bidirectional; in vitro]	null	[BIND; HPRD]	[11420704]
PLAUR , STAT1	null	null	[bidirectional [reverse]]	null	[BIND]	null
CREBBP , FOXO1	[cytoplasm [GO:0005737]; nucleus [GO:0005634]]	[protein binding [GO:0005515]; transcription factor activity [GO:0003700]]	[bidirectional; in vivo; Invivo]	[regulation of transcription, DNA-dependent [GO:0006355]]	[GRID; HPRD]	[10973497]
VCAN , FBLN2	[extracellular region [GO:0005576]; proteinaceous extracellular matrix [GO:0005578]]	[calcium ion binding [GO:0005509]]	[bidirectional; in vitro [reverse]; Invitro]	null	[GRID; HPRD]	[11038354]
PIK3R1 , PTPN11	null	null	[bidirectional [reverse]; in vivo [reverse]; Invivo [reverse]]	null	[GRID; HPRD]	[9918857]
F2 , SERPINE2	[extracellular region [GO:0005576]]	null	[bidirectional [reverse]; in vitro [reverse]; Invitro [reverse]]	[multicellular organismal development [GO:0007275]]	[GRID; HPRD]	[12106474]
THBS1 , TSC2	null	[protein binding [GO:0005515]]	[bidirectional [reverse]]	null	[BIND]	null
ESR1 , MAPK3	null	null	[bidirectional; in vitro; in vivo]	null	[HPRD]	[12118371]
AKT1 , PIK3R1	null	null	[bidirectional; in vitro; PPrel [reverse]]	[insulin receptor signaling pathway [GO:0008286]; insulin-like growth factor receptor signaling pathway [GO:0048009]; intracellular signaling cascade [GO:0007242]]	[HPRD]	[10527852]
ANXA2 , APOH	[extracellular region [GO:0005576]]	null	[bidirectional; in vitro; in vivo; Invitro; Invivo]	null	[GRID; HPRD]	[10809787]
SERPINB2 , PLAU	[extracellular region [GO:0005576]]	[plasminogen activator activity [GO:0008243]]	[Affinity Capture-MS; bidirectional; in vitro [reverse]; in vivo [reverse]; indirect_complex; Invitro; Invivo; neighbouring_reaction; reaction]	null	[CCSB; GRID; HPRD; reactome]	[16189514; 2161846; 2166055; 3090045; 8388810]
PTEN , PTK2	null	[protein binding [GO:0005515]]	[bidirectional; Invivo; PPrel]	null	[GRID]	[10400703]
MEF2D , HDAC5	[nucleus [GO:0005634]]	null	[Affinity Capture-Western; bidirectional; in vitro [reverse]; in vivo [reverse]]	[regulation of transcription, DNA-dependent [GO:0006355]; transcription [GO:0006350]]	[GRID; HPRD]	[10737771; 12896970]
MMP9 , THBS2	[extracellular region [GO:0005576]; proteinaceous extracellular matrix [GO:0005578]]	[calcium ion binding [GO:0005509]]	[bidirectional; in vitro [reverse]; Invitro; Two-hybrid; yeast 2-hybrid [reverse]]	null	[GRID; HPRD]	[10900205]
CASP3 , ROCK1	[cytoplasm [GO:0005737]]	null	[bidirectional; in vitro; in vivo]	[apoptosis [GO:0006915]]	[HPRD]	[11283607]
PLAUR , VTN	[extracellular region [GO:0005576]]	null	[Affinity Capture-MS; bidirectional; in vitro [reverse]; in vivo [reverse]; Invitro [reverse]; Invivo [reverse]]	null	[CCSB; GRID; HPRD]	[16189514; 8830783]
ITGAV , SPP1	null	[protein binding [GO:0005515]]	[bidirectional; in vitro; in vivo; Invitro; Invivo]	[cell adhesion [GO:0007155]]	[GRID; HPRD]	[10835423]
APP , CALR	[extracellular region [GO:0005576]]	[zinc ion binding [GO:0008270]]	[Affinity Capture-MS; bidirectional; in vivo [reverse]; Invivo]	null	[CCSB; GRID; HPRD]	[11378243; 16189514]
ARNT , CSNK2A1	[nucleus [GO:0005634]]	null	[bidirectional [reverse]; in vitro [reverse]]	[signal transduction [GO:0007165]]	[HPRD]	[16129408]
CREBBP , FOXO4	[cytoplasm [GO:0005737]; nucleus [GO:0005634]]	[transcription factor activity [GO:0003700]]	[bidirectional; in vitro; in vivo; Invitro; Invivo]	[regulation of transcription, DNA-dependent [GO:0006355]]	[GRID; HPRD]	[10973497]
FASLG , SRC	null	null	[bidirectional [reverse]; in vivo [reverse]; Invivo [reverse]]	[signal transduction [GO:0007165]]	[GRID; HPRD]	[11741599]
CDH1 , PTPRM	[membrane [GO:0016020]]	[protein binding [GO:0005515]]	[acts_on; bidirectional; in vitro; in vivo; Invitro [reverse]; Invivo [reverse]]	[cell adhesion [GO:0007155]]	[DIP; GRID; HPRD]	[15588985; 7642713; 9531566]
IL6ST , PLAUR	[extracellular region [GO:0005576]; plasma membrane [GO:0005886]]	null	[bidirectional; in vitro]	[cell surface receptor linked signal transduction [GO:0007166]]	[BIND; HPRD]	[9353320]
SCARB2 , THBS1	null	null	[bidirectional; in vitro; Invitro]	[cell adhesion [GO:0007155]]	[GRID; HPRD]	[9478926]
JUN , SP1	[nucleus [GO:0005634]]	[RNA polymerase II transcription factor activity [GO:0003702]; sequence-specific DNA binding [GO:0043565]; transcription factor activity [GO:0003700]]	[bidirectional; in vitro [reverse]; in vivo [reverse]; Invitro; Invivo]	null	[GRID; HPRD]	[10506225]
SMAD2 , SMAD4	[cytoplasm [GO:0005737]; intracellular [GO:0005622]; nucleus [GO:0005634]; transcription factor complex [GO:0005667]]	[transcription activator activity [GO:0016563]; transcription factor activity [GO:0003700]]	[bidirectional; direct_complex; in vitro; in vivo; Invitro [reverse]; neighbouring_reaction; PPrel; reaction; yeast 2-hybrid]	[anterior/posterior pattern formation [GO:0009952]; negative regulation of transcription, DNA-dependent [GO:0045892]; positive regulation of transcription from RNA polymerase II promoter [GO:0045944]; regulation of binding [GO:0051098]; regulation of transforming growth factor beta receptor signaling pathway [GO:0017015]; transcription [GO:0006350]]	[BIND; GRID; HPRD; IntAct; MINT; reactome]	[10549282; 10934479; 11274206; 11294908; 12167862; 12592392; 15231748; 9311995]
SMAD3 , ZBTB16	[intracellular [GO:0005622]; nucleus [GO:0005634]]	[protein homodimerization activity [GO:0042803]]	[Affinity Capture-MS; bidirectional; yeast 2-hybrid]	[transcription [GO:0006350]]	[BIND; CCSB; GRID; HPRD]	[15231748; 16189514]
NPPB , NPR3	null	null	[bidirectional; in vitro; in vivo; Invitro; Invivo]	[regulation of blood pressure [GO:0008217]]	[GRID; HPRD]	[1309330; 7901875]
FASLG , PIK3R1	null	null	[bidirectional [reverse]; in vivo [reverse]; Invivo [reverse]]	null	[GRID; HPRD]	[11741599]
CCND1 , SRC	null	[protein binding [GO:0005515]]	[acts_on]	[protein amino acid phosphorylation [GO:0006468]]	[DIP]	null
EIF4E , TFPI	null	null	[bidirectional [reverse]]	null	[BIND]	null
MMP9 , PLG	[extracellular region [GO:0005576]; extracellular space [GO:0005615]]	[calcium ion binding [GO:0005509]]	[bidirectional; in vitro]	[proteolysis [GO:0006508]]	[HPRD]	[9360944]
PIK3R1 , SRC	null	null	[Affinity Capture-Western [reverse]; bidirectional; in vivo [reverse]; Invivo; PPrel [reverse]]	null	[GRID; HPRD]	[10487518; 12210743]
MMP3 , CCL2	[extracellular region [GO:0005576]; extracellular space [GO:0005615]]	null	[bidirectional; in vitro; in vivo]	null	[HPRD]	[12149192; 9558113]
AR , CCND1	[nucleus [GO:0005634]]	null	[acts_on [reverse]; Affinity Capture-Western [reverse]; bidirectional; in vitro; Invitro; Reconstituted Complex [reverse]]	null	[DIP; GRID; HPRD]	[10344732; 15558026]
CCND1 , PIN1	[nucleus [GO:0005634]]	[protein binding [GO:0005515]]	[bidirectional [reverse]]	[cell cycle [GO:0007049]]	[BIND]	null
PRKD1 , GNB2L1	null	null	[bidirectional; in vivo [reverse]]	null	[BIND; HPRD]	[11884618]
MMP9 , TFPI	[extracellular region [GO:0005576]]	null	[bidirectional; in vitro]	null	[HPRD]	[10859319]
SERPINA1 , RB1	null	null	[bidirectional [reverse]]	null	[BIND]	null
DCN , JUN	null	null	[bidirectional [reverse]]	null	[BIND]	null
FOS , PRKACA	[nucleus [GO:0005634]]	null	[bidirectional [reverse]; in vitro [reverse]]	null	[HPRD]	[1545828; 8248197]
SMAD4 , TGFBR1	null	[SMAD binding [GO:0046332]]	[bidirectional; in vitro; neighbouring_reaction]	null	[BIND; HPRD; reactome]	[8774881]
SRC , STAT3	null	[protein binding [GO:0005515]]	[Affinity Capture-MS; bidirectional; in vitro; in vivo; Invitro; Invivo]	[signal transduction [GO:0007165]]	[CCSB; GRID; HPRD]	[10918587; 11294897; 11350938; 11940572; 12244095; 12576423; 12626508; 14551213; 16189514; 8272872; 8626374; 8657134; 9566874]
MAPK3 , STAT3	null	[protein binding [GO:0005515]]	[bidirectional; in vitro; in vivo]	null	[HPRD]	[10446219; 10521505; 11350938; 12576423; 12763138; 14551213; 9343414; 9872331]
STAB1 , CHID1	null	null	[in vitro [reverse]; in vivo [reverse]; yeast 2-hybrid [reverse]]	null	[HPRD]	[16357325]
MSN , MAPK8	null	null	[Co-purification]	[cell motility [GO:0006928]]	[GRID]	[15659383]
PF4 , PROC	[extracellular region [GO:0005576]; extracellular space [GO:0005615]]	null	[bidirectional [reverse]; in vitro [reverse]; Invitro [reverse]]	null	[GRID; HPRD]	[9395524]
PDPK1 , PRKACA	[cytoplasm [GO:0005737]]	[ATP binding [GO:0005524]; nucleotide binding [GO:0000166]; protein binding [GO:0005515]; protein serine/threonine kinase activity [GO:0004674]; transferase activity [GO:0016740]]	[bidirectional; in vitro; Invitro; Two-hybrid; yeast 2-hybrid]	[protein amino acid phosphorylation [GO:0006468]]	[GRID; HPRD]	[10698939]
GTF2I , PRKG1	null	null	[bidirectional [reverse]; in vitro [reverse]; in vivo [reverse]; Invitro [reverse]; Invivo [reverse]]	[signal transduction [GO:0007165]]	[GRID; HPRD]	[12082086]
CCND1 , FOXO4	[cytosol [GO:0005829]; nucleus [GO:0005634]]	null	[bidirectional [reverse]]	[cell cycle [GO:0007049]]	[BIND]	null
FN1 , IGFBP3	[extracellular region [GO:0005576]]	null	[bidirectional [reverse]; in vitro [reverse]; in vivo [reverse]; Invitro [reverse]; Invivo [reverse]; Two-hybrid [reverse]; yeast 2-hybrid [reverse]]	null	[GRID; HPRD]	[11344214]
SERPINE1 , PLAUR	[extracellular region [GO:0005576]]	null	[bidirectional; indirect_complex; neighbouring_reaction; reaction]	[blood coagulation [GO:0007596]]	[HPRD; reactome]	[2544876]
APP , F12	[extracellular region [GO:0005576]]	null	[Affinity Capture-MS; bidirectional; in vivo [reverse]; Invivo]	null	[CCSB; GRID; HPRD]	[11589915; 16189514]
GATA2 , HHEX	[nucleus [GO:0005634]]	[protein binding [GO:0005515]; sequence-specific DNA binding [GO:0043565]; transcription factor activity [GO:0003700]]	[in vitro]	[regulation of transcription, DNA-dependent [GO:0006355]]	[HPRD]	[15016828]
MYC , PML	[nucleus [GO:0005634]]	[DNA binding [GO:0003677]; protein binding [GO:0005515]]	[bidirectional; in vitro; in vivo]	[regulation of transcription, DNA-dependent [GO:0006355]]	[BIND; HPRD]	[15735755]
DCN , TGFB1	[extracellular region [GO:0005576]; proteinaceous extracellular matrix [GO:0005578]]	null	[Affinity Capture-MS; bidirectional; in vitro [reverse]; in vivo [reverse]; Invitro; Invivo; PPrel]	[organ morphogenesis [GO:0009887]]	[CCSB; GRID; HPRD]	[16189514; 7638106; 7798269]
CSNK2A1 , SRF	[nucleus [GO:0005634]]	null	[bidirectional; in vitro]	[signal transduction [GO:0007165]]	[HPRD]	[1740119; 2046671]
PRKACA , RELA	[cytoplasm [GO:0005737]; nucleus [GO:0005634]]	null	[bidirectional; in vitro; in vivo]	null	[HPRD; MINT]	[9150141; 9660950]
CREBBP , MDM2	[cytoplasm [GO:0005737]; nucleus [GO:0005634]]	[metal ion binding [GO:0046872]; protein binding [GO:0005515]; zinc ion binding [GO:0008270]]	[bidirectional [reverse]; in vitro [reverse]]	[protein complex assembly [GO:0006461]]	[HPRD]	[9809062]
IRF3 , SERPINB2	[cytoplasm [GO:0005737]]	null	[Affinity Capture-MS; bidirectional; in vitro; in vivo; yeast 2-hybrid]	null	[CCSB; GRID; HPRD; MINT]	[12883638; 16189514]
DPP4 , CCL11	[extracellular region [GO:0005576]]	null	[bidirectional; in vitro]	[immune response [GO:0006955]]	[HPRD]	[11390394]
CCBP2 , CCL7	null	null	[bidirectional; in vivo; Invivo]	[chemotaxis [GO:0006935]; immune response [GO:0006955]; signal transduction [GO:0007165]]	[GRID; HPRD]	[9364936; 9405404]
CCR3 , CXCL10	null	null	[acts_on; bidirectional; in vitro]	[chemotaxis [GO:0006935]; inflammatory response [GO:0006954]]	[DIP; HPRD; MINT]	[11110785]
PML , SRF	[nucleus [GO:0005634]]	null	[bidirectional; in vitro [reverse]; in vivo [reverse]; Invitro; Invivo]	[regulation of transcription, DNA-dependent [GO:0006355]; transcription [GO:0006350]]	[GRID; HPRD]	[12622724]

## Sheet: repeated proteins
Protein name
AKT1	v-akt murine thymoma viral oncogene homolog 1
AKT2	v-akt murine thymoma viral oncogene homolog 2
ANGPT1	angiopoietin 1
ANGPT2	angiopoietin 2
APP	amyloid beta (A4) precursor protein (peptidase nexin-II, Alzheimer disease)
AR	androgen receptor (dihydrotestosterone receptor; testicular feminization; spinal and bulbar muscular atrophy; Kennedy disease)
ARNT	aryl hydrocarbon receptor nuclear translocator
CASP3	caspase 3, apoptosis-related cysteine peptidase
CASP8	caspase 8, apoptosis-related cysteine peptidase
CBX5	chromobox homolog 5 (HP1 alpha homolog, Drosophila)
CCBP2	chemokine binding protein 2
CCL11	chemokine (C-C motif) ligand 11
CCL13	chemokine (C-C motif) ligand 13
CCL5	chemokine (C-C motif) ligand 5
CCL7	chemokine (C-C motif) ligand 7
CCL8	chemokine (C-C motif) ligand 8
CCND1	cyclin D1
CCR1	chemokine (C-C motif) receptor 1
CCR2	chemokine (C-C motif) receptor 2
CCR3	chemokine (C-C motif) receptor 3
CCR5	chemokine (C-C motif) receptor 5
CCRL1	chemokine (C-C motif) receptor-like 1
CDKN1A	cyclin-dependent kinase inhibitor 1A (p21, Cip1)
COL1A1	collagen, type I, alpha 1
COL4A1	collagen, type IV, alpha 1
COL4A2	collagen, type IV, alpha 2
COL4A3	collagen, type IV, alpha 3 (Goodpasture antigen)
CREBBP	CREB binding protein (Rubinstein-Taybi syndrome)
CSNK2A1	casein kinase 2, alpha 1 polypeptide
CTNNB1	catenin (cadherin-associated protein), beta 1, 88kDa
CTSG	cathepsin G
CXCL10	chemokine (C-X-C motif) ligand 10
CXCR3	chemokine (C-X-C motif) receptor 3
DARC	Duffy blood group, chemokine receptor
DPP4	dipeptidyl-peptidase 4 (CD26, adenosine deaminase complexing protein 2)
EP300	E1A binding protein p300
EZR	ezrin
F10	coagulation factor X
F2	coagulation factor II (thrombin)
FAS	Fas (TNF receptor superfamily, member 6)
FASLG	Fas ligand (TNF superfamily, member 6)
FGF2	fibroblast growth factor 2 (basic)
FN1	fibronectin 1
FOS	v-fos FBJ murine osteosarcoma viral oncogene homolog
FYN	FYN oncogene related to SRC, FGR, YES
GATA2	GATA binding protein 2
GATA6	GATA binding protein 6
GNB2L1	guanine nucleotide binding protein (G protein), beta polypeptide 2-like 1
GRB2	growth factor receptor-bound protein 2
HDAC1	histone deacetylase 1
HDAC5	histone deacetylase 5
HHEX	hematopoietically expressed homeobox
HOXA5	homeobox A5
HSPG2	heparan sulfate proteoglycan 2
IGFBP7	insulin-like growth factor binding protein 7
IL8	interleukin 8
ITGAV	integrin, alpha V (vitronectin receptor, alpha polypeptide, antigen CD51)
ITGB3	integrin, beta 3 (platelet glycoprotein IIIa, antigen CD61)
JAK2	Janus kinase 2 (a protein tyrosine kinase)
JUN	jun oncogene
LCK	lymphocyte-specific protein tyrosine kinase
MAPK3	mitogen-activated protein kinase 3
MAPK8	mitogen-activated protein kinase 8
MBP	myelin basic protein
MDM2	Mdm2, transformed 3T3 cell double minute 2, p53 binding protein (mouse)
MED1	mediator complex subunit 1
MEF2A	myocyte enhancer factor 2A
MEF2C	myocyte enhancer factor 2C
MMP2	matrix metallopeptidase 2 (gelatinase A, 72kDa gelatinase, 72kDa type IV collagenase)
MMP7	matrix metallopeptidase 7 (matrilysin, uterine)
MMP9	matrix metallopeptidase 9 (gelatinase B, 92kDa gelatinase, 92kDa type IV collagenase)
MSN	moesin
MYC	v-myc myelocytomatosis viral oncogene homolog (avian)
NCOR2	nuclear receptor co-repressor 2
PF4	platelet factor 4 (chemokine (C-X-C motif) ligand 4)
PIK3R1	phosphoinositide-3-kinase, regulatory subunit 1 (alpha)
PLG	plasminogen
PML	promyelocytic leukemia
PRKD1	protein kinase D1
PTK2	PTK2 protein tyrosine kinase 2
PTPN11	protein tyrosine phosphatase, non-receptor type 11 (Noonan syndrome 1)
RAP1A	RAP1A, member of RAS oncogene family
RARA	retinoic acid receptor, alpha
RB1	retinoblastoma 1 (including osteosarcoma)
RELA	v-rel reticuloendotheliosis viral oncogene homolog A, nuclear factor of kappa light polypeptide gene enhancer in B-cells 3, p65 (avian)
RHOA	ras homolog gene family, member A
RHOC	ras homolog gene family, member C
SDC2	syndecan 2
SMAD2	SMAD family member 2
SMAD3	SMAD family member 3
SP1	Sp1 transcription factor
SPARC	secreted protein, acidic, cysteine-rich (osteonectin)
SRC	v-src sarcoma (Schmidt-Ruppin A-2) viral oncogene homolog (avian)
SRF	serum response factor (c-fos serum response element-binding transcription factor)
STAT1	signal transducer and activator of transcription 1, 91kDa
STAT3	signal transducer and activator of transcription 3 (acute-phase response factor)
TEK	TEK tyrosine kinase, endothelial (venous malformations, multiple cutaneous and mucosal)
TFPI	tissue factor pathway inhibitor (lipoprotein-associated coagulation inhibitor)
TGFB1	transforming growth factor, beta 1
THBD	thrombomodulin
THBS1	thrombospondin 1
THBS2	thrombospondin 2
TIE1	tyrosine kinase with immunoglobulin-like and EGF-like domains 1
TNF	tumor necrosis factor (TNF superfamily, member 2)
TNFRSF1A	tumor necrosis factor receptor superfamily, member 1A
TP53	tumor protein p53
TP73	tumor protein p73
TSC2	tuberous sclerosis 2
TWIST1	twist homolog 1 (acrocephalosyndactyly 3; Saethre-Chotzen syndrome) (Drosophila)
VCAN	versican
VTN	vitronectin
ZBTB16	zinc finger and BTB domain containing 16
