# Supplementary material for: Angiogenesis Interactome and Time Course Microarray Data Reveal the Distinct Activation Patterns in Endothelial Cells
Source: PLoS One. 2014 Oct 16;9(10):e110871. doi: 10.1371/journal.pone.0110871 (PMC4199761; doi:10.1371/journal.pone.0110871)
Supplement: Table S3 — Functional enrichment analysis of genes in the positive regulation of angiogenesis. (XLS) [file pone.0110871.s003.xls]

## Sheet: Positive
Supplementary Table S3. Functional enrichment analysis of genes in the positive regulation of angiogenesis
Description	p-value	Adjusted p-value (FDR)	Cluster frequency	Genes
receptor binding	6.39e-61	4.2e-58	123/362 33.9%	CDH5,FRS2,CCL26,ANGPT4,F2,BTC,TNFSF12,CCL3,ANGPT2,ANGPT1,CCL5,IGF1R,CCL4,CCL13,CCL11,CCL8,CREBBP,CCL7,ITGA5,PGF,COL4A3,CCL15,ITGB3,IL1A,JAK1,EDN1,ARNT2,JAK2,ANGPTL3,VAV2,ARNT,UTS2,CTGF,FRS3,FGF20,S100A13,CCL24,TGFB1,C5,CX3CL1,VEGFA,CXCL5,CXCL11,VEGFC,CXCL6,VEGFB,BDNF,BDKRB2,FGF22,CALCA,FIGF,C3,AGTR1,TUBB,LCK,THBS1,CXCL10,EPO,ADCY6,PTPN11,CXCL1,SHC1,TNF,FGF9,RARA,FGF8,GNB2L1,FGF7,FGF6,FGF5,VTN,FGF…
protein binding	2.03e-58	6.65e-56	330/362 91.1%	MEF2C,JUN,CSTA,CCL26,ANGPT4,HHEX,STAT3,MEF2A,STAT1,FN1,TNFSF12,CCL3,PML,CCL5,IGF1R,CCL4,CCL13,TPI1,CCL11,LEF1,CCL8,CCL7,SPHK1,TP73,PGF,PTK2,HIPK1,PTGS2,HIF1A,FLT1,PLXNA1,CCL15,ABL1,MAP3K7,FLT4,JAK1,AKT1,AKT2,JAK2,A2M,IGFBP7,ARNT,TIE1,CTGF,TIMP1,TIMP3,MYC,CSNK2A1,FGFBP1,NFATC4,CANX,CCL24,CSF2RB,TRAF6,C6,TGFB1,CX3CL1,TRAF2,C5,CXCL5,CXCL11,CXCL6,BDNF,BDKRB2,TRAF1,HIF1AN,CXCR3,AGGF1,APEX1,BIRC2,PLG,C…
growth factor receptor binding	1.03e-29	2.26e-27	31/362 8.5%	FRS2,FGF20,SHC1,BTC,FGF9,FGF8,FGF7,ERAP1,FGF5,FGF23,FGF18,FGF4,FGF1,VEGFA,FGF2,VEGFC,ITGA5,VEGFB,IL1B,IL1R1,ITGB3,FIGF,IL1A,JAK2,FGF17,VAV2,FGF10,GRB2,FGF19,VAV3,FRS3
cytokine receptor binding	2.11e-28	3.47e-26	41/362 11.3%	CCL26,CXCL10,LTA,EPO,CXCL1,TNF,TNFSF12,ERAP1,CCL3,DNAJA3,CCL24,CCL5,CXCL13,CCL4,TGFB1,C5,CX3CL1,VEGFA,CCL13,CCL11,CXCL5,VEGFC,CCL8,CXCL11,VEGFB,ITGA5,CCL7,CXCL6,IL1B,IL8,PF4,CCL15,ITGB3,FIGF,IL1A,JAK1,JAK2,CXCL9,FASLG,SMAD3,SMAD2
binding	5.59e-25	7.34e-23	354/362 97.7%	MEF2C,JUN,CSTA,CCL26,ANGPT4,HHEX,STAT3,MEF2A,STAT1,FN1,TNFSF12,CCL3,PML,CD34,CCL5,IGF1R,CCL4,CCL13,TPI1,CCL11,LEF1,CCL8,CCL7,SPHK1,TP73,PTGIS,PGF,PTK2,HIPK1,PTGS2,HIF1A,FLT1,PLXNA1,CCL15,ABL1,MAP3K7,FLT4,JAK1,AKT1,AKT2,JAK2,A2M,IGFBP7,ARNT,TIE1,CTGF,TIMP1,TIMP3,MYC,CSNK2A1,FGFBP1,NFATC4,CANX,CCL24,CSF2RB,TRAF6,C6,C5AR1,TGFB1,CX3CL1,UTS2R,TRAF2,C5,CXCL5,CXCL11,CXCL6,BDNF,VCAN,BDKRB2,TRAF1,HIF1AN,C…
chemokine activity	2.38e-22	2.6e-20	21/362 5.8%	CXCL10,CCL26,CXCL1,PF4,CCL15,CCL3,CCL24,CXCL9,CXCL13,CCL5,CCL4,C5,CX3CL1,CCL13,CCL11,CXCL5,CXCL11,CCL8,CXCL6,CCL7,IL8
heparin binding	2.03e-21	1.9e-19	28/362 7.7%	FGFBP1,ADAMTS1,FGF9,FN1,FGF7,TNXB,VTN,FGF4,FGF1,VEGFA,FGF2,CCL8,CXCL6,CCL7,VEGFB,FGFRL1,PGF,PF4,FGFR2,CCL15,PTCH1,APP,FGFR1,CTSG,FGF10,CTGF,THBS2,THBS1
chemokine receptor binding	3.27e-21	2.69e-19	21/362 5.8%	CXCL10,CCL26,CXCL1,PF4,CCL15,CCL3,CCL24,CXCL9,CXCL13,CCL5,CCL4,C5,CX3CL1,CCL13,CCL11,CXCL5,CXCL11,CCL8,CXCL6,CCL7,IL8
glycosaminoglycan binding	5.38e-21	3.93e-19	31/362 8.5%	FGFBP1,ADAMTS1,FGF9,FN1,FGF7,CD44,TNXB,VTN,FGF4,FGF1,VEGFA,FGF2,CCL8,VEGFB,CXCL6,CCL7,VCAN,FGFRL1,PGF,PF4,FGFR2,CCL15,HAPLN1,PTCH1,APP,FGFR1,CTSG,FGF10,CTGF,THBS2,THBS1
protein tyrosine kinase activity	9.45e-21	6.21e-19	30/362 8.2%	EGFR,BMX,IGF1R,CCL4,SYK,FGFRL1,EPHB2,EPHA1,SRC,PTK2,TEK,YES1,FGFR2,FLT1,KDR,FGFR4,FLT4,ABL1,JAK1,FGFR3,JAK2,FGFR1,NRP2,NRP1,TIE1,FYN,PTK2B,NTRK2,LCK,ALK
growth factor activity	6.15e-20	3.67e-18	31/362 8.5%	FGF20,F2,CXCL1,BTC,FGF9,FGF8,FGF7,FGF6,FGF5,FGF23,FGF3,TGFB1,FGF18,FGF4,FGF1,VEGFA,FGF2,VEGFC,VEGFB,BDNF,IL1B,PGF,FGF22,FIGF,ANGPTL3,FGF17,FGF16,FGF10,AREG,CTGF,FGF19
pattern binding	1.09e-19	5.52e-18	31/362 8.5%	FGFBP1,ADAMTS1,FGF9,FN1,FGF7,CD44,TNXB,VTN,FGF4,FGF1,VEGFA,FGF2,CCL8,VEGFB,CXCL6,CCL7,VCAN,FGFRL1,PGF,PF4,FGFR2,CCL15,HAPLN1,PTCH1,APP,FGFR1,CTSG,FGF10,CTGF,THBS2,THBS1
polysaccharide binding	1.09e-19	5.52e-18	31/362 8.5%	FGFBP1,ADAMTS1,FGF9,FN1,FGF7,CD44,TNXB,VTN,FGF4,FGF1,VEGFA,FGF2,CCL8,VEGFB,CXCL6,CCL7,VCAN,FGFRL1,PGF,PF4,FGFR2,CCL15,HAPLN1,PTCH1,APP,FGFR1,CTSG,FGF10,CTGF,THBS2,THBS1
growth factor binding	1.23e-19	5.78e-18	26/362 7.1%	S100A13,FGFBP1,IGF1R,IL1RAP,IL1R2,IL1R1,FGFRL1,IL6R,COL4A1,FGFR2,FLT1,KDR,FGFR4,FLT4,FGFR3,FGFR1,A2M,IGFBP7,NRP1,CTGF,COL1A1,API5,COL1A2,NTRK2,FIBP,THBS1
fibroblast growth factor receptor binding	7.03e-19	3.08e-17	15/362 4.1%	FGF20,FRS2,FGF9,FGF8,FGF7,FGF5,FGF23,FGF17,FGF18,FGF4,FGF1,FGF10,FGF2,FGF19,FRS3
enzyme binding	1.04e-18	4.27e-17	57/362 15.7%	CSTA,CDH5,STAT3,PTPN11,MEF2A,RARA,GNB2L1,PML,PREX1,IGF1R,CBX5,F3,PRKCD,NCOR2,HIF1A,MDM2,RB1,HSPA5,AKT1,RASA1,JAK2,A2M,IQGAP1,SMAD3,RAC1,SMAD2,MAPK1,EP300,EGFR,RELA,CDKN2A,DNAJA3,CTNNB1,TRAF6,HDAC5,DPP4,BDKRB2,CCND1,IL6R,RAP1A,BTG1,BCL2,HDAC9,HDAC4,HMGA1,CAV1,SP1,TP53,FAS,HMOX1,SDC4,HDAC1,PTK2B,PIK3R1,LCK,PTPN3,CDC42
G-protein-coupled receptor binding	7.73e-17	2.99e-15	26/362 7.1%	CCL26,CXCL10,CXCL1,CCL3,CCL24,WNT5A,CCL5,CXCL13,CCL4,CX3CL1,C5,CCL13,CXCL5,CCL11,CCL8,CXCL11,CCL7,CXCL6,BDKRB2,IL8,PF4,CCL15,CALCA,EDN1,CXCL9,AGTR1
molecular transducer activity	3.18e-16	1.1e-14	109/362 30.1%	FRS2,ANGPT4,F2,STAT3,STAT1,CCL3,CALCRL,CCL5,IGF1R,CCL4,SH2D2A,CX3CR1,CCL13,CCL8,CREBBP,ITGA5,PTK2,FLT1,HIF1A,PLXNA1,CCL15,ITGB3,MAP3K7,FLT4,JAK1,ARNT2,JAK2,ITGAV,SEMA3F,P2RY2,ARNT,TIE1,EDNRB,CSF2RB,C5AR1,TRAF2,UTS2R,BDKRB2,CXCR3,C3AR1,PLCG1,AGTR1,SDC4,PTK2B,HIF3A,THBD,SHB,RARB,SHC1,RARA,VTN,RHOC,IL1R2,DOK4,EPHB2,MAPK9,CHRNA7,FGFR2,KDR,FGFR4,FGFR3,FGFR1,TNFRSF1A,GRB14,CCR3,TNFRSF12A,CCR4,CCR5,NRP2…
signal transducer activity	3.18e-16	1.1e-14	109/362 30.1%	FRS2,ANGPT4,F2,STAT3,STAT1,CCL3,CALCRL,CCL5,IGF1R,CCL4,SH2D2A,CX3CR1,CCL13,CCL8,CREBBP,ITGA5,PTK2,FLT1,HIF1A,PLXNA1,CCL15,ITGB3,MAP3K7,FLT4,JAK1,ARNT2,JAK2,ITGAV,SEMA3F,P2RY2,ARNT,TIE1,EDNRB,CSF2RB,C5AR1,TRAF2,UTS2R,BDKRB2,CXCR3,C3AR1,PLCG1,AGTR1,SDC4,PTK2B,HIF3A,THBD,SHB,RARB,SHC1,RARA,VTN,RHOC,IL1R2,DOK4,EPHB2,MAPK9,CHRNA7,FGFR2,KDR,FGFR4,FGFR3,FGFR1,TNFRSF1A,GRB14,CCR3,TNFRSF12A,CCR4,CCR5,NRP2…
protein kinase activity	2.16e-15	6.96e-14	49/362 13.5%	CHUK,RPS6KC1,IGF1R,CCL4,PRKD2,PRKD1,PRKCD,EPHB2,MAPK9,PTK2,HIPK1,FGFR2,FLT1,KDR,IKBKB,FGFR4,ABL1,MAP3K7,FLT4,JAK1,AKT1,FGFR3,AKT2,FGFR1,JAK2,NRP2,NRP1,TIE1,MAPK3,ALK,MAPK1,CSNK2A1,MAPK8,EGFR,BMX,HIPK2,SYK,FGFRL1,CCND1,EPHA1,SRC,ERN1,TEK,YES1,CDK6,FYN,PTK2B,NTRK2,LCK
cytokine activity	2.22e-15	6.96e-14	29/362 8.0%	CCL26,CXCL10,LTA,CXCL1,TNF,TNFSF12,CCL3,CCL24,CCL5,CXCL13,CCL4,CX3CL1,C5,CCL13,VEGFA,CCL11,CXCL5,CCL8,CXCL11,CCL7,CXCL6,IL1B,IL8,PF4,CCL15,IL1A,CXCL9,FASLG,AREG
transmembrane receptor protein tyrosine kinase activity	5.48e-15	1.64e-13	18/362 4.9%	EPHA1,TEK,EGFR,FLT1,FGFR2,KDR,FLT4,FGFR4,FGFR3,FGFR1,IGF1R,NRP2,NRP1,TIE1,NTRK2,FGFRL1,ALK,EPHB2
transcription activator activity	8.05e-14	2.3e-12	40/362 11.0%	JUN,RUNX1,E2F1,NFATC4,STAT3,MEF2A,EP300,RARB,RELA,TNF,RARA,GATA6,GATA4,PML,WNT5A,CTNNB1,CEBPB,TGFB1,LEF1,CREBBP,AR,TP73,MYOD1,PAX2,BCL2,APEX1,HDAC4,IKBKB,HMGA1,RB1,SP1,TP53,MED1,ARNT,FGF10,HDAC1,SMAD3,HAND2,MYC,SMAD2
fibroblast growth factor binding	1.2e-13	3.28e-12	10/362 2.7%	S100A13,FGFBP1,FGFR2,API5,FGFR4,FGFRL1,FIBP,FGFR3,THBS1,FGFR1
transcription factor binding	1.5e-13	3.95e-12	44/362 12.1%	JUN,RUNX1,SRF,TWIST1,E2F1,HHEX,NFATC4,STAT3,GATA2,EP300,RELA,CDKN2A,RARA,GATA6,GATA4,PML,DNAJA3,CTNNB1,HDAC5,CEBPB,HIPK2,CREBBP,AR,TP73,MYOD1,NCOR2,BTG1,BCL2,APEX1,HIF1A,HDAC9,HDAC4,VHL,HMGA1,RB1,TP53,ARNT2,MED1,ARNT,HDAC1,SMAD3,HAND2,MAPK1,SMAD2
transmembrane receptor protein kinase activity	2.84e-13	7.17e-12	18/362 4.9%	EPHA1,TEK,EGFR,FLT1,FGFR2,KDR,FLT4,FGFR4,FGFR3,FGFR1,IGF1R,NRP2,NRP1,TIE1,NTRK2,FGFRL1,ALK,EPHB2
protein complex binding	3.31e-13	7.82e-12	29/362 8.0%	FRS2,PTPN11,SHC1,EP300,RELA,CDKN1A,TNXB,CTNNB1,VTN,IGF1R,SYK,ITGA5,DOK4,CTSB,CCND1,SRC,COL4A3,KDR,ITGB3,TNFRSF1A,GRB14,ANGPTL3,CTSH,IQGAP1,CTGF,PTK2B,PIK3R1,FRS3,THBS1
DNA regulatory region binding	3.33e-13	7.82e-12	21/362 5.8%	JUN,SRF,PAX2,HHEX,EP300,RELA,TNF,RARA,GATA6,GATA4,SP1,TP53,WNT5A,CTNNB1,LEF1,AR,SMAD3,TP73,FOS,MYC,SMAD2
phosphotransferase activity, alcohol group as acceptor	5.86e-13	1.33e-11	50/362 13.8%	CHUK,RPS6KC1,IGF1R,CCL4,PRKD2,SPHK1,PRKD1,PRKCD,EPHB2,MAPK9,PTK2,HIPK1,FGFR2,FLT1,KDR,IKBKB,FGFR4,ABL1,MAP3K7,FLT4,JAK1,AKT1,FGFR3,AKT2,FGFR1,JAK2,NRP2,NRP1,TIE1,MAPK3,ALK,MAPK1,CSNK2A1,MAPK8,EGFR,BMX,HIPK2,SYK,FGFRL1,CCND1,EPHA1,SRC,ERN1,TEK,YES1,CDK6,FYN,PTK2B,NTRK2,LCK
promoter binding	1.62e-12	3.55e-11	20/362 5.5%	JUN,SRF,PAX2,HHEX,EP300,RELA,TNF,RARA,GATA6,GATA4,SP1,TP53,WNT5A,CTNNB1,AR,SMAD3,TP73,FOS,MYC,SMAD2
carbohydrate binding	6.32e-12	1.34e-10	34/362 9.3%	FGFBP1,ADAMTS1,FGF9,FN1,FGF7,OS9,CD44,CANX,TNXB,CD34,VTN,FGF4,VEGFA,FGF1,FGF2,CCL8,VEGFB,CXCL6,CCL7,VCAN,FGFRL1,PGF,PF4,FGFR2,CCL15,HAPLN1,PTCH1,APP,FGFR1,CTSG,FGF10,CTGF,THBS2,THBS1
chemoattractant activity	8.56e-12	1.76e-10	9/362 2.4%	CCL5,VEGFA,FGF10,VEGFC,VEGFB,CCL15,FGF7,FIGF,CCL3
kinase activity	1.34e-11	2.66e-10	50/362 13.8%	CHUK,RPS6KC1,IGF1R,CCL4,PRKD2,SPHK1,PRKD1,PRKCD,EPHB2,MAPK9,PTK2,HIPK1,FGFR2,FLT1,KDR,IKBKB,FGFR4,ABL1,MAP3K7,FLT4,JAK1,AKT1,FGFR3,AKT2,FGFR1,JAK2,NRP2,NRP1,TIE1,MAPK3,ALK,MAPK1,CSNK2A1,MAPK8,EGFR,BMX,HIPK2,SYK,FGFRL1,CCND1,EPHA1,SRC,ERN1,TEK,YES1,CDK6,FYN,PTK2B,NTRK2,LCK
receptor signaling protein activity	1.14e-10	2.19e-09	21/362 5.8%	MAPK9,FRS2,MAPK8,ANGPT4,STAT3,EGFR,SHC1,STAT1,KDR,MAP3K7,JAK1,CD44,JAK2,CCL4,SYK,PLCG1,MAPK3,SMAD3,DOK4,MAPK1,SMAD2
vascular endothelial growth factor receptor binding	1.59e-10	2.99e-09	6/362 1.6%	VEGFA,VEGFC,VEGFB,ITGA5,ITGB3,FIGF
chemokine binding	1.68e-10	3.07e-09	10/362 2.7%	CCR3,CCRL1,CCR4,A2M,CCR5,CX3CR1,CCBP2,CCR1,DARC,CXCR3
identical protein binding	3.74e-10	6.65e-09	45/362 12.4%	RUNX1,SRF,S100A13,CASP8,HHEX,CHUK,ZBTB16,EGFR,RELA,TNF,TSC2,PML,CEBPB,IGF1R,TGFB1,VEGFA,HSP90AA1,DPP4,VEGFB,PGF,IL6R,CHRNA7,BCL2,ITGB3,MDM2,IKBKB,FIGF,CAV1,SP1,AKT1,FGFR3,APP,PSMA7,FAS,HMOX1,NRP1,MYH9,HDAC1,SMAD3,COL1A1,FYN,ACP1,COL1A2,HAND2,THBS1
cytokine binding	4.56e-10	7.89e-09	17/362 4.6%	CCRL1,IL6R,CCR1,TNFRSF1A,CCR3,A2M,CCR4,CCR5,CX3CR1,CCBP2,IL1RAP,IL1R1,IL1R2,THBS1,TNFRSF25,DARC,CXCR3
kinase binding	6.39e-10	1.08e-08	23/362 6.3%	CCND1,BTG1,STAT3,MEF2A,EP300,RELA,HDAC9,CDKN2A,RB1,CAV1,DNAJA3,TP53,JAK2,CTNNB1,HDAC5,TRAF6,IGF1R,FAS,SDC4,SMAD3,PTK2B,LCK,MAPK1
non-membrane spanning protein tyrosine kinase activity	1.27e-09	2.09e-08	11/362 3.0%	SRC,PTK2,SYK,YES1,BMX,FYN,PTK2B,ABL1,JAK1,LCK,JAK2
protein heterodimerization activity	1.35e-09	2.17e-08	23/362 6.3%	JUN,RUNX1,IKBKG,BCL2,CHUK,EGFR,HIF1A,TSC2,RARA,IKBKB,PML,TP53,ARNT2,CEBPB,TGFB1,VEGFA,ARNT,AGTR1,VEGFB,BDKRB2,FOS,HAND2,PGF
chemokine receptor activity	1.86e-09	2.83e-08	9/362 2.4%	CCR3,CCRL1,CCR4,CCR5,CX3CR1,CCBP2,CCR1,DARC,CXCR3
G-protein chemoattractant receptor activity	1.86e-09	2.83e-08	9/362 2.4%	CCR3,CCRL1,CCR4,CCR5,CX3CR1,CCBP2,CCR1,DARC,CXCR3
transferase activity, transferring phosphorus-containing groups	4.64e-09	6.92e-08	50/362 13.8%	CHUK,RPS6KC1,IGF1R,CCL4,PRKD2,SPHK1,PRKD1,PRKCD,EPHB2,MAPK9,PTK2,HIPK1,FGFR2,FLT1,KDR,IKBKB,FGFR4,ABL1,MAP3K7,FLT4,JAK1,AKT1,FGFR3,AKT2,FGFR1,JAK2,NRP2,NRP1,TIE1,MAPK3,ALK,MAPK1,CSNK2A1,MAPK8,EGFR,BMX,HIPK2,SYK,FGFRL1,CCND1,EPHA1,SRC,ERN1,TEK,YES1,CDK6,FYN,PTK2B,NTRK2,LCK
transcription repressor binding	5.58e-09	8.15e-08	7/362 1.9%	HDAC5,CBX5,HHEX,RELA,HDAC9,HDAC4,CTNNB1
fibroblast growth factor receptor activity	6.89e-09	9.84e-08	5/362 1.3%	FGFR2,FGFR4,FGFRL1,FGFR3,FGFR1
protein dimerization activity	9.59e-09	1.34e-07	38/362 10.4%	JUN,RUNX1,SRF,S100A13,IKBKG,HHEX,CHUK,STAT3,ZBTB16,EGFR,TSC2,RARA,PML,CEBPB,TGFB1,VEGFA,DPP4,HSP90AA1,AR,VEGFB,BDKRB2,PGF,IL6R,CHRNA7,BCL2,HIF1A,IKBKB,FIGF,SP1,TP53,ARNT2,HMOX1,ARNT,AGTR1,MYH9,SMAD3,FOS,HAND2
peptide binding	1.69e-08	2.31e-07	21/362 5.8%	CCRL1,EDNRB,CCR1,CCR3,CCR4,IGF1R,CCR5,C5AR1,C3AR1,UTS2R,CX3CR1,DPP4,CCBP2,AGTR1,TUBB,BDKRB2,PIK3R1,CTSB,DARC,CXCR3,MME
C-C chemokine binding	3.5e-08	4.6e-07	7/362 1.9%	CCR3,CCRL1,CCR4,CCR5,CCBP2,CCR1,CXCR3
C-C chemokine receptor activity	3.5e-08	4.6e-07	7/362 1.9%	CCR3,CCRL1,CCR4,CCR5,CCBP2,CCR1,CXCR3
enzyme regulator activity	5.19e-08	6.68e-07	47/362 12.9%	CSTA,JUN,FRS2,TWIST1,CXCL10,ANGPT4,CXCL1,ARHGEF4,TSC2,CDKN2A,CDKN1A,DNAJA3,PREX1,C5,HSP90AA1,PRKCD,CCND1,TFPI,RAPGEF3,COL4A3,ANXA3,ANXA5,CAV1,HSPA5,GPC3,AKT1,TP53,CASP3,APP,RASA1,ANGPTL3,A2M,VAV2,C3,TSC1,PPP2R5D,AGTR1,IQGAP1,PLEKHG5,ARHGAP22,TIMP1,PZP,ARHGAP24,TIMP3,PIK3R1,VAV3,RECK
peptide receptor activity	5.98e-08	7.42e-07	15/362 4.1%	CCRL1,EDNRB,CCR1,CCR3,CCR4,C5AR1,C3AR1,CCR5,UTS2R,CX3CR1,AGTR1,CCBP2,BDKRB2,DARC,CXCR3
peptide receptor activity, G-protein coupled	5.98e-08	7.42e-07	15/362 4.1%	CCRL1,EDNRB,CCR1,CCR3,CCR4,C5AR1,C3AR1,CCR5,UTS2R,CX3CR1,AGTR1,CCBP2,BDKRB2,DARC,CXCR3
sequence-specific DNA binding	1.05e-07	1.26e-06	38/362 10.4%	JUN,MEF2C,SRF,E2F1,HHEX,STAT3,MEF2A,GATA2,EP300,RARB,STAT1,RELA,TNF,RARA,GATA6,GATA4,PAX6,WNT5A,CTNNB1,CEBPB,LEF1,AR,TP73,MYOD1,NCOR2,HOXA5,PAX2,BCL2,ETV6,HIF1A,HMGA1,SP1,TP53,MTA1,SMAD3,FOS,MYC,SMAD2
SMAD binding	1.06e-07	1.26e-06	10/362 2.7%	JUN,HIPK2,EP300,CREBBP,SMAD3,COL1A2,FOS,PML,CTNNB1,SMAD2
insulin receptor substrate binding	1.31e-07	1.53e-06	6/362 1.6%	IGF1R,PTPN11,GRB2,PIK3R1,PRKCD,JAK2
type 2 fibroblast growth factor receptor binding	1.39e-07	1.6e-06	5/362 1.3%	FGF18,FGF17,FGF10,FGF8,FGF7
integrin binding	2.09e-07	2.36e-06	11/362 3.0%	VTN,ANGPTL3,SRC,SYK,COL4A3,ITGA5,CTGF,KDR,ITGB3,TNXB,THBS1
peroxisome proliferator activated receptor binding	2.97e-07	3.31e-06	4/362 1.1%	EP300,CREBBP,HMGA1,MED1
vascular endothelial growth factor receptor activity	3.64e-07	3.98e-06	5/362 1.3%	NRP2,NRP1,FLT1,KDR,FLT4
transcription regulator activity	4.13e-07	4.4e-06	66/362 18.2%	MEF2C,JUN,SRF,TWIST1,E2F1,HHEX,STAT3,ZBTB16,MEF2A,RARB,STAT1,TNF,RARA,HEY1,PML,CEBPB,CBX5,LEF1,CREBBP,TP73,MYOD1,NCOR2,HOXA5,PAX2,ETV6,HIF1A,MDM2,IKBKB,RB1,ARNT2,FGF10,ARNT,MTA1,MAPK3,SMAD3,MYC,SMAD2,RUNX1,NFATC4,GATA2,EP300,RELA,CBL,GATA6,GATA4,PAX6,WNT5A,CTNNB1,TRAF6,HDAC5,TGFB1,HIPK2,AR,BTG1,BCL2,APEX1,HDAC9,HDAC4,HMGA1,SP1,TP53,MED1,HDAC1,HIF3A,FOS,HAND2
insulin receptor binding	4.15e-07	4.4e-06	8/362 2.2%	GRB14,FRS2,IGF1R,PTPN11,SHC1,DOK4,PIK3R1,FRS3
receptor signaling protein tyrosine kinase activity	6.66e-07	6.95e-06	6/362 1.6%	CCL4,SYK,EGFR,KDR,JAK1,JAK2
type 1 fibroblast growth factor receptor binding	1.46e-06	1.5e-05	4/362 1.1%	FGF18,FGF17,FGF8,FGF23
enzyme inhibitor activity	2.75e-06	2.78e-05	21/362 5.8%	CSTA,TFPI,TWIST1,COL4A3,ANXA3,CDKN2A,ANXA5,CDKN1A,HSPA5,GPC3,CASP3,APP,ANGPTL3,A2M,C5,C3,IQGAP1,TIMP1,PZP,TIMP3,RECK
R-SMAD binding	2.83e-06	2.82e-05	5/362 1.3%	JUN,SMAD3,FOS,CTNNB1,SMAD2
protein kinase binding	3.69e-06	3.62e-05	16/362 4.4%	CCND1,STAT3,MEF2A,EP300,RELA,HDAC9,CDKN2A,DNAJA3,TP53,TRAF6,HDAC5,SDC4,SMAD3,PTK2B,LCK,MAPK1
glycoprotein binding	4.1e-06	3.96e-05	8/362 2.2%	GPC4,FYN,GPC1,OS9,GPC3,LCK,THBS1,RASA1
platelet-derived growth factor receptor binding	4.76e-06	4.53e-05	5/362 1.3%	VEGFA,ITGA5,ITGB3,IL1R1,FIGF
phosphoprotein binding	7.45e-06	6.99e-05	7/362 1.9%	GRB14,GRB2,MAPK3,RB1,CD44,PTPN3,MAPK1
epidermal growth factor receptor binding	7.59e-06	7.02e-05	5/362 1.3%	VAV2,GRB2,SHC1,BTC,VAV3
vascular endothelial growth factor receptor 2 binding	1.28e-05	0.000117	3/362 0.8%	VEGFA,ITGA5,ITGB3
extracellular matrix structural constituent	1.89e-05	0.00017	10/362 2.7%	COL4A1,COL4A2,COL4A3,COL4A4,COL1A1,FN1,COL18A1,COL4A6,COL1A2,COL4A5
transcription activator binding	1.93e-05	0.000171	4/362 1.1%	RELA,HDAC4,GATA4,HAND2
collagen binding	2.48e-05	0.000211	7/362 1.9%	MMP9,DPP4,SMAD3,FN1,CD44,SPARC,THBS1
enhancer binding	2.48e-05	0.000211	7/362 1.9%	JUN,CEBPB,LEF1,RELA,HIF1A,GATA6,MYOD1
RNA polymerase II transcription factor activity, enhancer binding	2.48e-05	0.000211	7/362 1.9%	JUN,CEBPB,LEF1,RELA,HIF1A,GATA6,MYOD1
transcription factor activity	2.57e-05	0.000217	43/362 11.8%	JUN,MEF2C,RUNX1,SRF,E2F1,HHEX,NFATC4,STAT3,ZBTB16,GATA2,MEF2A,RARB,STAT1,RELA,RARA,GATA6,CBL,HEY1,PAX6,CTNNB1,CEBPB,CREBBP,LEF1,AR,TP73,MYOD1,HOXA5,ETV6,HIF1A,HMGA1,RB1,SP1,TP53,ARNT2,ARNT,MTA1,HDAC1,SMAD3,HIF3A,FOS,HAND2,MYC,SMAD2
protein homodimerization activity	2.95e-05	0.000243	23/362 6.3%	RUNX1,SRF,S100A13,IL6R,CHRNA7,BCL2,HHEX,ZBTB16,TSC2,FIGF,PML,SP1,CEBPB,HMOX1,TGFB1,VEGFA,DPP4,HSP90AA1,MYH9,VEGFB,SMAD3,PGF,HAND2
specific transcriptional repressor activity	2.96e-05	0.000243	7/362 1.9%	HDAC5,NCOR2,ZBTB16,HDAC1,HDAC9,SMAD3,HDAC4
protease binding	3.87e-05	0.000314	6/362 1.6%	CSTA,BCL2,DPP4,BDKRB2,F3,TP53
cell surface binding	4.15e-05	0.000333	7/362 1.9%	ANGPTL3,AGGF1,VEGFA,ANXA5,F3,THBS1,PLG
interleukin-1 binding	5.58e-05	0.000416	4/362 1.1%	A2M,IL1RAP,IL1R1,IL1R2
metalloendopeptidase inhibitor activity	5.58e-05	0.000416	4/362 1.1%	COL4A3,TIMP1,TIMP3,RECK
metalloenzyme inhibitor activity	5.58e-05	0.000416	4/362 1.1%	COL4A3,TIMP1,TIMP3,RECK
metalloenzyme regulator activity	5.58e-05	0.000416	4/362 1.1%	COL4A3,TIMP1,TIMP3,RECK
phosphotyrosine binding	5.58e-05	0.000416	4/362 1.1%	GRB2,MAPK3,PTPN3,MAPK1
receptor tyrosine kinase binding	5.58e-05	0.000416	4/362 1.1%	ANGPT4,ANXA5,ANGPT2,ANGPT1
receptor activity	6.53e-05	0.000482	64/362 17.6%	F2,RARB,RARA,CALCRL,VTN,IGF1R,CX3CR1,ITGA5,IL1R2,EPHB2,CHRNA7,FGFR2,FLT1,PLXNA1,KDR,ITGB3,FGFR4,FLT4,FGFR3,FGFR1,TNFRSF1A,CCR3,TNFRSF12A,ITGAV,CCR4,CCR5,SEMA3F,P2RY2,NRP2,NRP1,TIE1,CCBP2,PTPRB,ALK,CCRL1,EDNRB,RAMP2,EGFR,CCR1,CD44,CSF2RB,C5AR1,UTS2R,DPP4,AR,IL1RAP,IL1R1,BDKRB2,FGFRL1,TNFRSF25,CXCR3,EPHA1,FZD5,IL6R,TEK,PTCH1,MED1,FAS,C3AR1,AGTR1,SDC4,NTRK2,DARC,THBD
protein binding, bridging	6.96e-05	0.000508	10/362 2.7%	GRB14,CSTA,CBX5,SRC,SH2D2A,SHB,GRB2,COL1A2,HSPA5,VAV3
peptidase inhibitor activity	7.41e-05	0.000535	13/362 3.5%	CSTA,TFPI,COL4A3,HSPA5,GPC3,APP,A2M,C5,C3,TIMP1,PZP,TIMP3,RECK
double-stranded DNA binding	7.62e-05	0.000544	10/362 2.7%	JUN,ZBTB16,EGFR,SMAD3,GATA6,FOS,SP1,TP53,CTNNB1,SMAD2
peptidase regulator activity	7.95e-05	0.000562	14/362 3.8%	CSTA,TFPI,COL4A3,CAV1,HSPA5,GPC3,APP,A2M,C5,C3,TIMP1,PZP,TIMP3,RECK
fibronectin binding	8.6e-05	0.000601	4/362 1.1%	VEGFA,SDC4,CTGF,THBS1
protein phosphatase binding	8.94e-05	0.000618	7/362 1.9%	CDH5,EGFR,IQGAP1,GNB2L1,PIK3R1,TP53,CTNNB1
transcription repressor activity	0.000126	0.000859	20/362 5.5%	JUN,NCOR2,E2F1,HHEX,ZBTB16,APEX1,RELA,TNF,HDAC9,HDAC4,RARA,MDM2,PML,RB1,HDAC5,TRAF6,CBX5,HIPK2,HDAC1,SMAD3
endopeptidase inhibitor activity	0.000169	0.00114	12/362 3.3%	CSTA,TFPI,A2M,C3,C5,COL4A3,TIMP1,PZP,TIMP3,HSPA5,APP,RECK
phosphatase binding	0.000175	0.00117	7/362 1.9%	CDH5,EGFR,IQGAP1,GNB2L1,PIK3R1,TP53,CTNNB1
endopeptidase regulator activity	0.00018	0.00118	12/362 3.3%	CSTA,TFPI,A2M,C3,C5,COL4A3,TIMP1,PZP,TIMP3,HSPA5,APP,RECK
proteoglycan binding	0.00018	0.00118	4/362 1.1%	GPC4,GPC1,GPC3,THBS1
endopeptidase activity	0.000201	0.00131	21/362 5.8%	F10,CASP8,MMP2,CASP7,F2,MMP10,PAPPA,MMP9,ADAMTS1,MMP7,CASP3,PLG,PSMA7,CTSH,CTSG,CFLAR,PRTN3,DPP4,CTSB,MMP26,MME
molecular adaptor activity	0.000203	0.00131	8/362 2.2%	GRB14,FRS2,SRC,SH2D2A,SHB,GRB2,SHC1,VAV3
MAP kinase activity	0.000247	0.00157	4/362 1.1%	MAPK9,MAPK8,MAPK3,MAPK1
histone deacetylase activity	0.00033	0.00205	4/362 1.1%	HDAC5,HDAC1,HDAC9,HDAC4
protein deacetylase activity	0.00033	0.00205	4/362 1.1%	HDAC5,HDAC1,HDAC9,HDAC4
protein phosphorylated amino acid binding	0.00033	0.00205	4/362 1.1%	GRB2,MAPK3,PTPN3,MAPK1
protein domain specific binding	0.000342	0.0021	21/362 5.8%	SRC,PTK2,IKBKG,BCL2,PTPN11,ETV6,ZBTB16,ARHGEF4,RARA,CBL,ABL1,JAK2,SH2D2A,SYK,HSP90AA1,GRB2,LEF1,AR,IL1B,LCK,HAND2
histone deacetylase binding	0.000358	0.00218	6/362 1.6%	TRAF6,NCOR2,HDAC1,HDAC9,HDAC4,SP1
transcription cofactor activity	0.000375	0.00226	20/362 5.5%	JUN,NCOR2,BTG1,E2F1,NFATC4,APEX1,EP300,HDAC9,HDAC4,RARA,HMGA1,PML,RB1,MED1,CTNNB1,HIPK2,ARNT,CREBBP,HAND2,MYOD1
protein N-terminus binding	0.000397	0.00237	8/362 2.2%	TRAF6,CSNK2A1,NCOR2,TGFB1,TSC1,BIRC2,RELA,TP53
interleukin-1 receptor activity	0.000417	0.00245	3/362 0.8%	IL1RAP,IL1R1,IL1R2
semaphorin receptor activity	0.000417	0.00245	3/362 0.8%	NRP2,NRP1,PLXNA1
vascular endothelial growth factor receptor 1 binding	0.000548	0.00316	2/362 0.5%	VEGFA,VEGFB
vascular endothelial growth factor receptor 3 binding	0.000548	0.00316	2/362 0.5%	VEGFC,FIGF
transcription coactivator activity	0.000563	0.00322	14/362 3.8%	JUN,NFATC4,APEX1,EP300,RARA,PML,RB1,HMGA1,MED1,CTNNB1,ARNT,CREBBP,HAND2,MYOD1
transmembrane receptor activity	0.000574	0.00325	48/362 13.2%	CCRL1,EDNRB,EGFR,CCR1,CALCRL,VTN,IGF1R,C5AR1,CX3CR1,UTS2R,IL1RAP,IL1R1,BDKRB2,IL1R2,FGFRL1,TNFRSF25,EPHB2,CXCR3,EPHA1,FZD5,CHRNA7,TEK,PLXNA1,FLT1,FGFR2,KDR,FLT4,FGFR4,PTCH1,FGFR3,TNFRSF1A,FGFR1,CCR3,CCR4,FAS,CCR5,C3AR1,P2RY2,NRP2,NRP1,CCBP2,AGTR1,TIE1,NTRK2,PTPRB,ALK,DARC,THBD
structure-specific DNA binding	0.000585	0.00329	11/362 3.0%	JUN,ZBTB16,EGFR,SMAD3,RARA,GATA6,FOS,SP1,TP53,CTNNB1,SMAD2
purine nucleoside binding	0.000612	0.00341	58/362 16.0%	ADCY6,CHUK,RPS6KC1,IGF1R,PRKD2,RHOB,SPHK1,PRKD1,PRKCD,EPHB2,MAPK9,PTK2,NOS3,HIPK1,NOS1,FGFR2,FLT1,KDR,IKBKB,FGFR4,ABL1,MAP3K7,FLT4,JAK1,HSPA5,AKT1,FGFR3,AKT2,FGFR1,JAK2,P2RY2,TIE1,MAPK3,ALK,MAPK1,RUNX1,CSNK2A1,MAPK8,EGFR,BMX,DNAJA3,RRAS,HIPK2,SYK,HSP90AA1,EPHA1,SRC,RAPGEF3,ERN1,TEK,YES1,TP53,CDK6,MYH9,FYN,PTK2B,NTRK2,LCK
C-X-C chemokine binding	0.000655	0.00362	3/362 0.8%	A2M,CCBP2,CXCR3
protein C-terminus binding	0.000696	0.00374	11/362 3.0%	MLLT4,ZBTB16,PPP2CA,HSPG2,SDC1,CAV1,ABL1,SP1,LCK,PRKCD,CTNNB1
cyclin-dependent protein kinase regulator activity	0.0007	0.00374	4/362 1.1%	CCND1,CDKN2A,CDKN1A,CASP3
deacetylase activity	0.0007	0.00374	4/362 1.1%	HDAC5,HDAC1,HDAC9,HDAC4
NF-kappaB binding	0.0007	0.00374	4/362 1.1%	EP300,RELA,CDKN2A,DNAJA3
nucleoside binding	0.000713	0.00378	58/362 16.0%	ADCY6,CHUK,RPS6KC1,IGF1R,PRKD2,RHOB,SPHK1,PRKD1,PRKCD,EPHB2,MAPK9,PTK2,NOS3,HIPK1,NOS1,FGFR2,FLT1,KDR,IKBKB,FGFR4,ABL1,MAP3K7,FLT4,JAK1,HSPA5,AKT1,FGFR3,AKT2,FGFR1,JAK2,P2RY2,TIE1,MAPK3,ALK,MAPK1,RUNX1,CSNK2A1,MAPK8,EGFR,BMX,DNAJA3,RRAS,HIPK2,SYK,HSP90AA1,EPHA1,SRC,RAPGEF3,ERN1,TEK,YES1,TP53,CDK6,MYH9,FYN,PTK2B,NTRK2,LCK
adenyl ribonucleotide binding	0.000882	0.00464	54/362 14.9%	ADCY6,CHUK,RPS6KC1,IGF1R,PRKD2,SPHK1,PRKD1,PRKCD,EPHB2,MAPK9,PTK2,HIPK1,FGFR2,FLT1,KDR,IKBKB,FGFR4,ABL1,MAP3K7,FLT4,JAK1,HSPA5,AKT1,FGFR3,AKT2,FGFR1,JAK2,P2RY2,TIE1,MAPK3,ALK,MAPK1,RUNX1,CSNK2A1,MAPK8,EGFR,BMX,DNAJA3,HIPK2,SYK,HSP90AA1,EPHA1,RAPGEF3,SRC,ERN1,TEK,YES1,TP53,CDK6,MYH9,FYN,PTK2B,NTRK2,LCK
adenyl nucleotide binding	0.00103	0.00538	56/362 15.4%	ADCY6,CHUK,RPS6KC1,IGF1R,PRKD2,SPHK1,PRKD1,PRKCD,EPHB2,MAPK9,PTK2,NOS3,HIPK1,NOS1,FGFR2,FLT1,KDR,IKBKB,FGFR4,ABL1,MAP3K7,FLT4,JAK1,HSPA5,AKT1,FGFR3,AKT2,FGFR1,JAK2,P2RY2,TIE1,MAPK3,ALK,MAPK1,RUNX1,CSNK2A1,MAPK8,EGFR,BMX,DNAJA3,HIPK2,SYK,HSP90AA1,EPHA1,SRC,RAPGEF3,ERN1,TEK,YES1,TP53,CDK6,MYH9,FYN,PTK2B,NTRK2,LCK
ubiquitin protein ligase binding	0.00104	0.00539	7/362 1.9%	RELA,SMAD3,RB1,PML,HSPA5,TP53,SMAD2
ATP binding	0.00106	0.00541	53/362 14.6%	ADCY6,CHUK,RPS6KC1,IGF1R,PRKD2,SPHK1,PRKD1,PRKCD,EPHB2,MAPK9,PTK2,HIPK1,FGFR2,FLT1,KDR,IKBKB,FGFR4,ABL1,MAP3K7,FLT4,JAK1,HSPA5,AKT1,FGFR3,AKT2,FGFR1,JAK2,P2RY2,TIE1,MAPK3,ALK,MAPK1,RUNX1,CSNK2A1,MAPK8,EGFR,BMX,DNAJA3,HIPK2,SYK,HSP90AA1,EPHA1,SRC,ERN1,TEK,YES1,TP53,CDK6,MYH9,FYN,PTK2B,NTRK2,LCK
SH3/SH2 adaptor activity	0.00106	0.00541	6/362 1.6%	GRB14,SRC,SH2D2A,SHB,GRB2,VAV3
hormone receptor binding	0.00123	0.00621	8/362 2.2%	PTPN11,EP300,HMGA1,RB1,JAK1,MED1,CTNNB1,JAK2
tumor necrosis factor receptor binding	0.0013	0.00648	4/362 1.1%	LTA,FASLG,TNF,TNFSF12
purine ribonucleotide binding	0.00131	0.00648	63/362 17.4%	ADCY6,CHUK,RPS6KC1,IGF1R,RHOC,PRKD2,RHOB,RHOA,SPHK1,PRKD1,PRKCD,EPHB2,MAPK9,PTK2,HIPK1,FGFR2,FLT1,KDR,IKBKB,FGFR4,ABL1,MAP3K7,FLT4,JAK1,HSPA5,AKT1,FGFR3,AKT2,FGFR1,JAK2,P2RY2,TIE1,MAPK3,RHOD,RAC1,ALK,MAPK1,RUNX1,CSNK2A1,MAPK8,EGFR,BMX,DNAJA3,RRAS,HIPK2,SYK,HSP90AA1,EPHA1,SRC,RAP1A,RAPGEF3,ERN1,TEK,YES1,TP53,CDK6,MYH9,TUBB,FYN,PTK2B,NTRK2,LCK,CDC42
ribonucleotide binding	0.00131	0.00648	63/362 17.4%	ADCY6,CHUK,RPS6KC1,IGF1R,RHOC,PRKD2,RHOB,RHOA,SPHK1,PRKD1,PRKCD,EPHB2,MAPK9,PTK2,HIPK1,FGFR2,FLT1,KDR,IKBKB,FGFR4,ABL1,MAP3K7,FLT4,JAK1,HSPA5,AKT1,FGFR3,AKT2,FGFR1,JAK2,P2RY2,TIE1,MAPK3,RHOD,RAC1,ALK,MAPK1,RUNX1,CSNK2A1,MAPK8,EGFR,BMX,DNAJA3,RRAS,HIPK2,SYK,HSP90AA1,EPHA1,SRC,RAP1A,RAPGEF3,ERN1,TEK,YES1,TP53,CDK6,MYH9,TUBB,FYN,PTK2B,NTRK2,LCK,CDC42
heparan sulfate proteoglycan binding	0.00136	0.0066	3/362 0.8%	GPC4,GPC1,GPC3,
phosphoinositide 3-kinase binding	0.00136	0.0066	3/362 0.8%	IGF1R,LCK,JAK2,
purine nucleotide binding	0.0015	0.00722	65/362 17.9%	ADCY6,CHUK,RPS6KC1,IGF1R,RHOC,PRKD2,RHOB,RHOA,SPHK1,PRKD1,PRKCD,EPHB2,MAPK9,PTK2,NOS3,HIPK1,NOS1,FGFR2,FLT1,KDR,IKBKB,FGFR4,ABL1,MAP3K7,FLT4,JAK1,HSPA5,AKT1,FGFR3,AKT2,FGFR1,JAK2,P2RY2,TIE1,MAPK3,RHOD,RAC1,ALK,MAPK1,CSNK2A1,RUNX1,MAPK8,EGFR,BMX,DNAJA3,RRAS,HIPK2,SYK,HSP90AA1,EPHA1,SRC,RAP1A,RAPGEF3,ERN1,TEK,YES1,TP53,CDK6,MYH9,TUBB,FYN,PTK2B,NTRK2,LCK,CDC42
RNA polymerase II transcription factor activity	0.00151	0.00722	14/362 3.8%	MEF2C,JUN,SRF,RELA,HIF1A,GATA6,GATA4,SP1,MED1,CEBPB,LEF1,SMAD3,FOS,MYOD1
anaphylatoxin receptor activity	0.00162	0.00738	2/362 0.5%	C3AR1,C5AR1
aryl hydrocarbon receptor binding	0.00162	0.00738	2/362 0.5%	ARNT,ARNT2
IkappaB kinase activity	0.00162	0.00738	2/362 0.5%	CHUK,IKBKB
JUN kinase activity	0.00162	0.00738	2/362 0.5%	MAPK9,MAPK8
kininogen binding	0.00162	0.00738	2/362 0.5%	CTSH,CTSB
nitric-oxide synthase activity	0.00162	0.00738	2/362 0.5%	NOS3,NOS1
tetrahydrobiopterin binding	0.00162	0.00738	2/362 0.5%	NOS3,NOS1
cyclin-dependent protein kinase inhibitor activity	0.00183	0.00813	3/362 0.8%	CDKN2A,CDKN1A,CASP3
histone acetyltransferase binding	0.00183	0.00813	3/362 0.8%	HIF1A,SP1,TP53
interleukin-1 receptor binding	0.00183	0.00813	3/362 0.8%	IL1B,ERAP1,IL1A
platelet-derived growth factor binding	0.00183	0.00813	3/362 0.8%	COL4A1,COL1A1,COL1A2
p53 binding	0.00185	0.00815	4/362 1.1%	CREBBP,CDKN2A,MDM2,TP73
kinase regulator activity	0.00212	0.0093	8/362 2.2%	CCND1,RAPGEF3,CXCL10,ANGPT4,CDKN2A,CDKN1A,PIK3R1,CASP3
phospholipase inhibitor activity	0.0024	0.0103	3/362 0.8%	ANGPTL3,ANXA3,ANXA5
transmembrane receptor protein tyrosine kinase signaling protein activity	0.0024	0.0103	3/362 0.8%	FRS2,SHC1,DOK4
tumor necrosis factor binding	0.0024	0.0103	3/362 0.8%	A2M,TNFRSF25,TNFRSF1A
chromatin binding	0.00247	0.0106	11/362 3.0%	CBX5,NCOR2,HHEX,CREBBP,LEF1,RARA,GATA6,TP53,MED1,CTNNB1,SMAD2
receptor signaling protein serine/threonine kinase activity	0.00252	0.0107	6/362 1.6%	MAPK9,MAPK8,EGFR,MAPK3,MAP3K7,MAPK1
acetylcholine receptor binding	0.00319	0.0132	2/362 0.5%	APP,JAK2
arginine binding	0.00319	0.0132	2/362 0.5%	NOS3,NOS1
Janus kinase activity	0.00319	0.0132	2/362 0.5%	JAK1,JAK2
thrombospondin receptor activity	0.00319	0.0132	2/362 0.5%	F2,SDC4
SH2 domain binding	0.0034	0.014	4/362 1.1%	SRC,PTK2,LCK,JAK2
inositol or phosphatidylinositol phosphodiesterase activity	0.0039	0.0158	4/362 1.1%	CCR5,C3AR1,PLCG1,BDKRB2
phosphoinositide phospholipase C activity	0.0039	0.0158	4/362 1.1%	CCR5,C3AR1,PLCG1,BDKRB2
beta-catenin binding	0.00429	0.0172	5/362 1.3%	CDH5,EP300,LEF1,AR,SMAD3
protein kinase regulator activity	0.00431	0.0172	7/362 1.9%	CCND1,RAPGEF3,CXCL10,ANGPT4,CDKN2A,CDKN1A,CASP3
protein serine/threonine kinase activity	0.00447	0.0178	19/362 5.2%	CSNK2A1,MAPK9,MAPK8,HIPK1,ERN1,CHUK,EGFR,RPS6KC1,IKBKB,MAP3K7,AKT1,AKT2,CDK6,HIPK2,PRKD2,MAPK3,PRKD1,PRKCD,MAPK1
eukaryotic cell surface binding	0.00471	0.0184	3/362 0.8%	AGGF1,ANXA5,THBS1
lipase inhibitor activity	0.00471	0.0184	3/362 0.8%	ANGPTL3,ANXA3,ANXA5
protein kinase C activity	0.00471	0.0184	3/362 0.8%	PRKD2,PRKD1,PRKCD
extracellular matrix binding	0.00503	0.0195	4/362 1.1%	VTN,VEGFA,SPARC,THBS1
growth hormone receptor binding	0.00523	0.0196	2/362 0.5%	JAK1,JAK2
hematopoietin/interferon-class (D200-domain) cytokine receptor signal transducer activity	0.00523	0.0196	2/362 0.5%	STAT3,STAT1
insulin binding	0.00523	0.0196	2/362 0.5%	IGF1R,PIK3R1
mitogen-activated protein kinase kinase kinase binding	0.00523	0.0196	2/362 0.5%	TRAF6,MAPK1
nitric-oxide synthase regulator activity	0.00523	0.0196	2/362 0.5%	HSP90AA1,AKT1
transforming growth factor beta receptor, pathway-specific cytoplasmic mediator activity	0.00523	0.0196	2/362 0.5%	SMAD3,SMAD2
tumor necrosis factor receptor superfamily binding	0.00567	0.0212	4/362 1.1%	LTA,FASLG,TNF,TNFSF12
transferase activity	0.00609	0.0226	54/362 14.9%	CHUK,RPS6KC1,ARD1B,IGF1R,CCL4,PRKD2,CREBBP,SPHK1,PRKD1,PRKCD,EPHB2,MAPK9,PTK2,HIPK1,FGFR2,FLT1,KDR,IKBKB,FGFR4,ABL1,MAP3K7,FLT4,JAK1,AKT1,FGFR3,AKT2,FGFR1,JAK2,NRP2,NRP1,TIE1,MAPK3,ALK,MAPK1,CSNK2A1,MAPK8,EP300,EGFR,BMX,HIPK2,SYK,HADHA,FGFRL1,CCND1,EPHA1,SRC,ERN1,TEK,YES1,CDK6,FYN,PTK2B,NTRK2,LCK
phospholipase C activity	0.0071	0.0262	4/362 1.1%	CCR5,C3AR1,PLCG1,BDKRB2
cysteine-type endopeptidase activity	0.00725	0.0266	6/362 1.6%	CTSH,CASP8,CASP7,CFLAR,CTSB,CASP3
retinoic acid receptor activity	0.00772	0.0277	2/362 0.5%	RARB,RARA
SAP kinase activity	0.00772	0.0277	2/362 0.5%	MAPK9,MAPK8
thioesterase binding	0.00772	0.0277	2/362 0.5%	RAC1,CDC42
transmembrane receptor protein tyrosine kinase adaptor protein activity	0.00772	0.0277	2/362 0.5%	FRS2,SHC1
hyaluronic acid binding	0.00802	0.0283	3/362 0.8%	HAPLN1,VCAN,CD44
protein serine/threonine kinase inhibitor activity	0.00802	0.0283	3/362 0.8%	CDKN2A,CDKN1A,CASP3
transforming growth factor beta receptor binding	0.00802	0.0283	3/362 0.8%	TGFB1,SMAD3,SMAD2
lipid binding	0.00846	0.0297	18/362 4.9%	F10,S100A13,SHC1,PTGS2,GC,ANXA3,RPS6KC1,RARA,ANXA5,CAV1,AKT1,PREX1,TRAF2,HADHA,AR,F3,PIK3R1,THBS1
copper ion binding	0.0085	0.0297	5/362 1.3%	S100A13,F8,IL1A,F5,TP53
cell adhesion molecule binding	0.00968	0.0337	4/362 1.1%	EZR,MSN,ITGB3,CTNNB1
cadmium ion binding	0.0106	0.0362	2/362 0.5%	NOS3,NOS1
C-X-C chemokine receptor activity	0.0106	0.0362	2/362 0.5%	CCBP2,CXCR3
metalloendopeptidase activity	0.0106	0.0362	7/362 1.9%	MMP2,MMP10,MMP9,ADAMTS1,MMP7,MMP26,MME,
peptide hormone receptor binding	0.0106	0.0362	2/362 0.5%	PTPN11,JAK2
peptidase activity, acting on L-amino acid peptides	0.0108	0.0366	22/362 6.0%	F10,CASP8,MMP2,CASP7,F2,MMP10,PAPPA,MMP9,ADAMTS1,MMP7,ERAP1,CASP3,PLG,PSMA7,CTSH,CTSG,CFLAR,PRTN3,DPP4,CTSB,MMP26,MME
phospholipid binding	0.0129	0.0435	10/362 2.7%	F10,SHC1,RPS6KC1,ANXA3,ANXA5,F3,PIK3R1,AKT1,PREX1,THBS1
bHLH transcription factor binding	0.014	0.0464	2/362 0.5%	EP300,CREBBP
co-SMAD binding	0.014	0.0464	2/362 0.5%	SMAD3,SMAD2
non-membrane spanning protein tyrosine phosphatase activity	0.014	0.0464	2/362 0.5%	PTPN11,ACP1
