# Supplementary material for: Angiogenesis Interactome and Time Course Microarray Data Reveal the Distinct Activation Patterns in Endothelial Cells
Source: PLoS One. 2014 Oct 16;9(10):e110871. doi: 10.1371/journal.pone.0110871 (PMC4199761; doi:10.1371/journal.pone.0110871)
Supplement: Table S5 — Comparison of number of model profiles as 10, 20 and 40 in STEM analysis. (XLSX) [file pone.0110871.s005.xlsx]

## Sheet: 3D_10
3D collagen on TIME cells; maximum number of profiles = 10

## Sheet: 3D_20
3D collagen on TIME cells; maximum number of profiles = 20

## Sheet: 3D_40
3D collagen on TIME cells; maximum number of profiles = 20

## Sheet: 2D_10
fibronectin on TIME cells; maximum number of profiles = 10

## Sheet: 2D_20
fibronectin on TIME cells; maximum number of profiles = 20

## Sheet: 2D_40
fibronectin on TIME cells; maximum number of profiles = 40
