# Supplementary material for: Angiogenesis Interactome and Time Course Microarray Data Reveal the Distinct Activation Patterns in Endothelial Cells
Source: PLoS One. 2014 Oct 16;9(10):e110871. doi: 10.1371/journal.pone.0110871 (PMC4199761; doi:10.1371/journal.pone.0110871)
Supplement: Table S6 — Significant temporal profiles on 2D fibronectin and 3D type I collagen for TIME cells. (XLS) [file pone.0110871.s006.xls]

## Sheet: 3D_p4
3D collagen I, Profile 4, Pattern: (0,-1,-2,-3,-4,-5,-6,-7,-8), p-value=2.6E-222
Category ID	Category Name	#Genes Category	#Genes Assigned	#Genes Expected	#Genes Enriched	p-value	Corrected p-value
GO:0044763	single-organism cellular process	5808	303	234.9	68.1	4.6e-12	<0.001
GO:0051716	cellular response to stimulus	3245	195	131.2	63.8	2.8e-11	<0.001
GO:0042221	response to chemical stimulus	1864	121	75.4	45.6	1.8e-08	<0.001
GO:0071294	cellular response to zinc ion	10	7	0.4	6.6	1.8e-08	<0.001
GO:0010035	response to inorganic substance	222	29	9	20	2.1e-08	<0.001
GO:0009653	anatomical structure morphogenesis	1295	92	52.4	39.6	2.6e-08	<0.001
GO:0048856	anatomical structure development	2434	146	98.4	47.6	6.2e-08	<0.001
GO:0070887	cellular response to chemical stimulus	1279	89	51.7	37.3	1.2e-07	<0.001
GO:0048519	negative regulation of biological process	2163	132	87.5	44.5	1.4e-07	<0.001
GO:0071276	cellular response to cadmium ion	9	6	0.4	5.6	3.2e-07	<0.001
GO:0050789	regulation of biological process	5000	251	202.2	48.8	9.3e-07	<0.001
GO:0007165	signal transduction	2673	152	108.1	43.9	9.6e-07	<0.001
GO:0007155	cell adhesion	555	47	22.4	24.6	1.1e-06	<0.001
GO:0007154	cell communication	2998	166	121.2	44.8	1.2e-06	<0.001
GO:0044707	single-multicellular organism process	3180	174	128.6	45.4	1.2e-06	<0.001
GO:0044700	single organism signaling	2931	163	118.5	44.5	1.3e-06	<0.001
GO:0008283	cell proliferation	1021	72	41.3	30.7	1.6e-06	<0.001
GO:0071248	cellular response to metal ion	57	12	2.3	9.7	2.2e-06	<0.001
GO:0048646	anatomical structure formation involved in morphogenesis	538	45	21.8	23.2	2.5e-06	<0.001
GO:0044767	single-organism developmental process	2195	128	88.8	39.2	3.1e-06	<0.001
GO:0071241	cellular response to inorganic substance	59	12	2.4	9.6	3.3e-06	<0.001
GO:0007275	multicellular organismal development	2417	138	97.7	40.3	3.4e-06	<0.001
GO:0048869	cellular developmental process	1795	109	72.6	36.4	3.6e-06	<0.001
GO:0050794	regulation of cellular process	4756	238	192.3	45.7	4.1e-06	<0.001
GO:0072358	cardiovascular system development	552	45	22.3	22.7	5e-06	<0.001
GO:0072359	circulatory system development	552	45	22.3	22.7	5e-06	<0.001
GO:0010038	response to metal ion	158	20	6.4	13.6	5.6e-06	0.004
GO:0046686	response to cadmium ion	27	8	1.1	6.9	7.6e-06	0.004
GO:0006950	response to stress	1983	116	80.2	35.8	9.6e-06	0.004
GO:0048523	negative regulation of cellular process	1984	116	80.2	35.8	9.9e-06	0.008
GO:0040008	regulation of growth	362	33	14.6	18.4	1e-05	0.008
GO:0003007	heart morphogenesis	128	17	5.2	11.8	1.5e-05	0.016
GO:0032989	cellular component morphogenesis	668	50	27	23	1.6e-05	0.018
GO:0045926	negative regulation of growth	143	18	5.8	12.2	1.8e-05	0.018
GO:0030154	cell differentiation	1690	101	68.3	32.7	1.9e-05	0.018
GO:0010043	response to zinc ion	23	7	0.9	6.1	2.4e-05	0.02
GO:0048731	system development	2110	120	85.3	34.7	2.5e-05	0.022
GO:0042060	wound healing	417	35	16.9	18.1	3.3e-05	0.026
GO:0045892	negative regulation of transcription, DNA-dependent	577	44	23.3	20.7	3.4e-05	0.026
GO:0003215	cardiac right ventricle morphogenesis	11	5	0.4	4.6	4e-05	0.038
GO:0030036	actin cytoskeleton organization	290	27	11.7	15.3	4.6e-05	0.04
GO:0016043	cellular component organization	2924	155	118.2	36.8	4.8e-05	0.04
GO:0043066	negative regulation of apoptotic process	425	35	17.2	17.8	4.8e-05	0.04
GO:0034333	adherens junction assembly	44	9	1.8	7.2	5.3e-05	0.046
GO:0043069	negative regulation of programmed cell death	429	35	17.3	17.7	5.8e-05	0.048
GO:0009891	positive regulation of biosynthetic process	857	58	34.7	23.3	6.2e-05	0.048
GO:0010557	positive regulation of macromolecule biosynthetic process	800	55	32.4	22.6	6.4e-05	0.048
GO:0060485	mesenchyme development	103	14	4.2	9.8	6.5e-05	0.048

## Sheet: 3D_p16
3D collagen I, Profile 16, Pattern: (0,1,2,3,4,5,6,7,8), p-value=4.1E-206
Category ID	Category Name	#Genes Category	#Genes Assigned	#Genes Expected	#Genes Enriched	p-value	Corrected p-value
GO:0001525	angiogenesis	252	28	9.6	18.4	3.5e-07	<0.001
GO:0001944	vasculature development	372	35	14.2	20.8	7.1e-07	0.004
GO:0030198	extracellular matrix organization	204	24	7.8	16.2	8.8e-07	0.006
GO:0043062	extracellular structure organization	205	24	7.8	16.2	9.6e-07	0.008
GO:0048731	system development	2110	120	80.6	39.4	1.2e-06	0.008
GO:0001568	blood vessel development	355	33	13.6	19.4	2e-06	0.01
GO:0048514	blood vessel morphogenesis	309	30	11.8	18.2	2.4e-06	0.01
GO:0009653	anatomical structure morphogenesis	1295	81	49.4	31.6	3.5e-06	0.01
GO:0072358	cardiovascular system development	552	43	21.1	21.9	6e-06	0.016
GO:0072359	circulatory system development	552	43	21.1	21.9	6e-06	0.016
GO:0016477	cell migration	566	43	21.6	21.4	1.1e-05	0.028
GO:0007275	multicellular organismal development	2417	129	92.3	36.7	1.2e-05	0.03
GO:0048870	cell motility	608	45	23.2	21.8	1.4e-05	0.03
GO:0051674	localization of cell	608	45	23.2	21.8	1.4e-05	0.03
GO:0044767	single-organism developmental process	2195	118	83.8	34.2	2.5e-05	0.042

## Sheet: 2D_p4
2D Fibronectin, Profile 4, Pattern: (0,-1,-2,-3,-4,-5,-6,-7,-8), p-value=2.2E-49
Category ID	Category Name	#Genes Category	#Genes Assigned	#Genes Expected	#Genes Enriched	p-value	Corrected p-value	Fold
GO:0051707	response to other organism	338	23	6.8	16.2	3.2e-07	<0.001	3.4
GO:0009607	response to biotic stimulus	353	23	7.1	15.9	6.8e-07	0.004	3.2
GO:0065008	regulation of biological quality	1826	61	36.8	24.2	2.4e-05	0.03	1.7

## Sheet: 2D_p16
2D Fibronectin, Profile 16, Pattern: (0,1,2,3,4,5,6,7,8), p-value=4.1E-102
Category ID	Category Name	#Genes Category	#Genes Assigned	#Genes Expected	#Genes Enriched	p-value	Corrected p-value
GO:0001525	angiogenesis	252	36	6.7	29.3	9.4e-17	<0.001
GO:0048514	blood vessel morphogenesis	309	38	8.3	29.7	2e-15	<0.001
GO:0001944	vasculature development	372	41	10	31	6.6e-15	<0.001
GO:0001568	blood vessel development	355	40	9.5	30.5	6.9e-15	<0.001
GO:0030198	extracellular matrix organization	204	28	5.5	22.5	8.3e-13	<0.001
GO:0043062	extracellular structure organization	205	28	5.5	22.5	9.4e-13	<0.001
GO:0048646	anatomical structure formation involved in morphogenesis	538	46	14.4	31.6	1.6e-12	<0.001
GO:0072358	cardiovascular system development	552	46	14.8	31.2	3.9e-12	<0.001
GO:0072359	circulatory system development	552	46	14.8	31.2	3.9e-12	<0.001
GO:0009653	anatomical structure morphogenesis	1295	74	34.7	39.3	8.5e-11	<0.001
GO:1901342	regulation of vasculature development	114	19	3.1	15.9	1.5e-10	<0.001
GO:0006928	cellular component movement	933	59	25	34	2.5e-10	<0.001
GO:0048870	cell motility	608	44	16.3	27.7	1.2e-09	<0.001
GO:0051674	localization of cell	608	44	16.3	27.7	1.2e-09	<0.001
GO:0045765	regulation of angiogenesis	105	17	2.8	14.2	2.3e-09	<0.001
GO:0022603	regulation of anatomical structure morphogenesis	417	34	11.2	22.8	5.9e-09	<0.001
GO:0016477	cell migration	566	40	15.2	24.8	1.5e-08	<0.001
GO:0009605	response to external stimulus	839	51	22.5	28.5	2e-08	<0.001
GO:0009611	response to wounding	690	44	18.5	25.5	5.5e-08	<0.001
GO:0007166	cell surface receptor signaling pathway	1504	74	40.3	33.7	6.7e-08	<0.001
GO:0042221	response to chemical stimulus	1864	86	49.9	36.1	7.5e-08	<0.001
GO:0051270	regulation of cellular component movement	357	29	9.6	19.4	9.1e-08	<0.001
GO:0048583	regulation of response to stimulus	1663	79	44.5	34.5	9.4e-08	<0.001
GO:0001667	ameboidal cell migration	150	18	4	14	9.7e-08	<0.001
GO:0050793	regulation of developmental process	971	54	26	28	1.4e-07	<0.001
GO:0010632	regulation of epithelial cell migration	81	13	2.2	10.8	2e-07	<0.001
GO:2000145	regulation of cell motility	314	26	8.4	17.6	3e-07	<0.001
GO:0006935	chemotaxis	380	29	10.2	18.8	3.4e-07	<0.001
GO:0042330	taxis	380	29	10.2	18.8	3.4e-07	<0.001
GO:0090132	epithelium migration	114	15	3.1	11.9	3.5e-07	0.002
GO:0010631	epithelial cell migration	114	15	3.1	11.9	3.5e-07	0.002
GO:0030334	regulation of cell migration	296	25	7.9	17.1	3.5e-07	0.004
GO:0090130	tissue migration	117	15	3.1	11.9	4.9e-07	0.004
GO:0048731	system development	2110	91	56.5	34.5	6.4e-07	0.004
GO:0007155	cell adhesion	555	36	14.9	21.1	6.8e-07	0.004
GO:0019838	growth factor binding	76	12	2	10	7.2e-07	0.004
GO:0042060	wound healing	417	30	11.2	18.8	7.5e-07	0.004
GO:2000026	regulation of multicellular organismal development	732	43	19.6	23.4	7.7e-07	0.004
GO:0070887	cellular response to chemical stimulus	1279	63	34.2	28.8	8.4e-07	0.004
GO:0007165	signal transduction	2673	108	71.6	36.4	8.9e-07	0.004
GO:0070848	response to growth factor stimulus	444	31	11.9	19.1	9.3e-07	0.004
GO:0030155	regulation of cell adhesion	193	19	5.2	13.8	9.7e-07	0.004
GO:0065009	regulation of molecular function	1256	62	33.6	28.4	9.7e-07	0.004
GO:0040012	regulation of locomotion	337	26	9	17	1.2e-06	0.004
GO:0007154	cell communication	2998	117	80.3	36.7	1.4e-06	0.004
GO:0071363	cellular response to growth factor stimulus	436	30	11.7	18.3	1.9e-06	0.006
GO:0044767	single-organism developmental process	2195	92	58.8	33.2	2e-06	0.006
GO:0007167	enzyme linked receptor protein signaling pathway	631	38	16.9	21.1	2e-06	0.006
GO:0071310	cellular response to organic substance	1031	53	27.6	25.4	2.2e-06	0.006
GO:0051174	regulation of phosphorus metabolic process	868	47	23.2	23.8	2.2e-06	0.006
GO:0006950	response to stress	1983	85	53.1	31.9	2.3e-06	0.006
GO:0009719	response to endogenous stimulus	739	42	19.8	22.2	2.5e-06	0.006
GO:0044700	single organism signaling	2931	114	78.5	35.5	2.6e-06	0.006
GO:0010562	positive regulation of phosphorus metabolic process	444	30	11.9	18.1	2.8e-06	0.006
GO:0045937	positive regulation of phosphate metabolic process	444	30	11.9	18.1	2.8e-06	0.006
GO:0044707	single-multicellular organism process	3180	121	85.1	35.9	3.3e-06	0.006
GO:0051272	positive regulation of cellular component movement	173	17	4.6	12.4	3.8e-06	0.008
GO:0019220	regulation of phosphate metabolic process	858	46	23	23	3.8e-06	0.008
GO:0051094	positive regulation of developmental process	455	30	12.2	17.8	4.5e-06	0.01
GO:0010033	response to organic substance	1347	63	36.1	26.9	4.9e-06	0.01
GO:0044093	positive regulation of molecular function	788	43	21.1	21.9	5.3e-06	0.01
GO:0043542	endothelial cell migration	93	12	2.5	9.5	6.5e-06	0.012
GO:0032963	collagen metabolic process	64	10	1.7	8.3	6.8e-06	0.012
GO:0048519	negative regulation of biological process	2163	89	57.9	31.1	6.9e-06	0.012
GO:0030335	positive regulation of cell migration	164	16	4.4	11.6	8e-06	0.012
GO:0051239	regulation of multicellular organismal process	1195	57	32	25	8.6e-06	0.014
GO:0010594	regulation of endothelial cell migration	66	10	1.8	8.2	9.1e-06	0.018
GO:0035556	intracellular signal transduction	1375	63	36.8	26.2	9.5e-06	0.018
GO:0051716	cellular response to stimulus	3245	121	86.9	34.1	9.6e-06	0.018
GO:2000147	positive regulation of cell motility	167	16	4.5	11.5	1e-05	0.018
GO:0044259	multicellular organismal macromolecule metabolic process	67	10	1.8	8.2	1e-05	0.018
GO:0009893	positive regulation of metabolic process	1380	63	36.9	26.1	1.1e-05	0.018
GO:0001666	response to hypoxia	168	16	4.5	11.5	1.1e-05	0.018
GO:0007275	multicellular organismal development	2417	96	64.7	31.3	1.2e-05	0.018
GO:0006955	immune response	760	41	20.3	20.7	1.2e-05	0.018
GO:0036293	response to decreased oxygen levels	170	16	4.6	11.4	1.3e-05	0.018
GO:0048771	tissue remodeling	85	11	2.3	8.7	1.5e-05	0.02
GO:0048869	cellular developmental process	1795	76	48.1	27.9	1.6e-05	0.02
GO:0008283	cell proliferation	1021	50	27.3	22.7	1.7e-05	0.02
GO:0071495	cellular response to endogenous stimulus	537	32	14.4	17.6	1.7e-05	0.02
GO:0005102	receptor binding	692	38	18.5	19.5	1.7e-05	0.02
GO:0040017	positive regulation of locomotion	176	16	4.7	11.3	1.9e-05	0.024
GO:0007169	transmembrane receptor protein tyrosine kinase signaling pathway	466	29	12.5	16.5	2e-05	0.024
GO:0070482	response to oxygen levels	177	16	4.7	11.3	2.1e-05	0.024
GO:0001934	positive regulation of protein phosphorylation	396	26	10.6	15.4	2.2e-05	0.024
GO:0030154	cell differentiation	1690	72	45.2	26.8	2.4e-05	0.028
GO:0048729	tissue morphogenesis	307	22	8.2	13.8	2.6e-05	0.028
GO:0043535	regulation of blood vessel endothelial cell migration	34	7	0.9	6.1	2.6e-05	0.03
GO:0044763	single-organism cellular process	5808	189	155.5	33.5	2.7e-05	0.03
GO:0048856	anatomical structure development	2434	95	65.2	29.8	2.8e-05	0.03
GO:0045766	positive regulation of angiogenesis	60	9	1.6	7.4	2.8e-05	0.03
GO:0009966	regulation of signal transduction	1274	58	34.1	23.9	2.9e-05	0.03
GO:0044236	multicellular organismal metabolic process	75	10	2	8	2.9e-05	0.03
GO:0035295	tube development	287	21	7.7	13.3	2.9e-05	0.03
GO:0042327	positive regulation of phosphorylation	403	26	10.8	15.2	2.9e-05	0.03
GO:0010243	response to organonitrogen compound	408	26	10.9	15.1	3.6e-05	0.042
GO:0032879	regulation of localization	938	46	25.1	20.9	3.8e-05	0.042

## Sheet: 2D_p5
2D Fibronectin, Profile 5, Pattern: (0,-1,-2,-3,-4,-3,-2,-1,0), p-value=1.70E-08
Category ID	Category Name	#Genes Category	#Genes Assigned	#Genes Expected	#Genes Enriched	p-value	Corrected p-value
GO:0007154	cell communication	2998	54	31.4	22.6	3.9e-06	<0.001
GO:0044700	single organism signaling	2931	53	30.7	22.3	4.6e-06	<0.001
GO:0007165	signal transduction	2673	49	28	21	9.8e-06	0.006
GO:0004871	signal transducer activity	598	19	6.3	12.7	1.2e-05	0.008
GO:0002682	regulation of immune system process	651	19	6.8	12.2	4e-05	0.028
GO:0048583	regulation of response to stimulus	1663	34	17.4	16.6	5.4e-05	0.04
GO:0044707	single-multicellular organism process	3180	53	33.3	19.7	5.7e-05	0.04
GO:0007243	intracellular protein kinase cascade	612	18	6.4	11.6	6e-05	0.042

## Sheet: 2D_p9
2D Fibronectin, Profile 16, Pattern: (0,0,2,4,4,3,2,0,-1), p-value=2.30E-08
Category ID	Category Name	#Genes Category	#Genes Assigned	#Genes Expected	#Genes Enriched	p-value	Corrected p-value
GO:0006950	response to stress	1983	41	19.4	21.6	6.1e-07	0.004
GO:0006979	response to oxidative stress	179	11	1.8	9.2	1.3e-06	0.004
GO:0042221	response to chemical stimulus	1864	38	18.3	19.7	2.9e-06	0.006
GO:0007165	signal transduction	2673	47	26.2	20.8	6.9e-06	0.012
GO:0051716	cellular response to stimulus	3245	53	31.8	21.2	1.1e-05	0.012
GO:0051241	negative regulation of multicellular organismal process	225	11	2.2	8.8	1.2e-05	0.014
GO:0044763	single-organism cellular process	5808	78	56.9	21.1	1.5e-05	0.014
GO:0070887	cellular response to chemical stimulus	1279	28	12.5	15.5	2.7e-05	0.028
GO:0007154	cell communication	2998	49	29.4	19.6	3.2e-05	0.032
GO:0044700	single organism signaling	2931	48	28.7	19.3	3.9e-05	0.038
