# Supplementary material for: Angiogenesis Interactome and Time Course Microarray Data Reveal the Distinct Activation Patterns in Endothelial Cells
Source: PLoS One. 2014 Oct 16;9(10):e110871. doi: 10.1371/journal.pone.0110871 (PMC4199761; doi:10.1371/journal.pone.0110871)
Supplement: Table S7 — Comparisons of significant profiles in 2D fibronectin and 3D type I collagen. (XLS) [file pone.0110871.s007.xls]

## Sheet: Summary
Supplementary Table 7 Comparisons of significant profiles in 2D fibronectin and 3D collagen I
Conditions	Profile # in 2D fibronectin/ Pattern	Profile # in 3D collagen I	p-value	Intersect genes in the two profiles
1	profile 4 (0,-1,-2,-3,-4,-5,-6,-7,-8)	profile 4 (0,-1,-2,-3,-4,-5,-6,-7,-8)	1e-101	AADACL1, AGPAT2, AHCY, ANGPTL4, ANXA1, ARHGAP24, ARSJ, ASCL1, ATP6V1B2, AXL, BNIP3L, BPGM, C1ORF79, CDC25B, CDC42EP4, CITED1, COTL1, CRY1, CRYAB, CTNNAL1, CXXC5, CYLN2, CYP3A5, D4S234E, DDX21, DKK1, EBNA1BP2, EHD2, EMP1, EMP3, ENG, ENO1, FAM62A, FJX1, FLJ14466, FLJ14834, FOSB, FSTL3, FTSJ1, GALGT, GMIP, GP9, GPR56, H2-ALPHA, HEY2, HN1, HOP, HPCAL1, HSPC111, INHBA, ITGA3, ITPKC, KIAA0690, KIAA1450…
2	profile 16 (0,1,2,3,4,5,6,7,8)	profile 16 (0,1,2,3,4,5,6,7,8)	2e-91	ABCG1, ADCY4, ADM, ALPI, ANTXR2, ARHGEF2, ARL2BP, BCL6B, BPY2IP1, C14ORF166, C1ORF63, C4ORF18, C7ORF11, CAMTA2, CD46, CD93, CDH13, CENPB, CMTM7, COG3, COL27A1, COL4A1, CORO7, CSF1, CTHRC1, D4ST1, DCHS1, DDIT4, DNAH11, DOCK6, EPHA2, ETS2, EXTL3, F8A1, FEZ1, FGFR4, FLI1, FLJ36748, FLJ38725, GABARAPL2, GPR116, GPR175, GRPEL2, HLA-C, HSPG2, ICAM1, IL6ST, IMPDH1, IRF2, ISL1, ITGAV, ITPKB, JAG2, KIAA06…
3	profile 5 (0,-1,-2,-3,-4,-3,-2,-1,0)	profile 4 (0,-1,-2,-3,-4,-5,-6,-7,-8)	2e-13	ANTXR1, BCAR1, BTN2A2, CDKN2D, CLDN11, CSNK1G2, DAB2, DAPK3, DBNL, DUSP7, F2RL1, FZD4, GPR177, GSTO2, HYI, IFNGR1, IGKC, JUND, KIAA1539, PIK3R3, RNASE1, SERPINB9, SH3PX3, SOX18, TNFSF10, TTYH3
4	profile 5 (0,-1,-2,-3,-4,-3,-2,-1,0)	profile 16 (0,1,2,3,4,5,6,7,8)	9e-07	CASKIN2, DOCK9, EFNB1, FAM69B, GDF15, HHEX, LDB2, LOC149478, LYN, MRC2, NTAN1, PKD1L1, PLXND1, PREX1, RASGRP3, SLC44A2, UFD1L
5	profile 9 (0,0,2,4,4,3,2,0,-1)	profile 4 (0,-1,-2,-3,-4,-5,-6,-7,-8)	4e-06	CDV3, GREM1, KRT7, LOC440701, MYC, NANS, NEO1, OAT, OCRL, RAD51L3, S100A10, SCGB1A1, SMARCD3, STX11, THBS1, VCL,
6	profile 9 (0,0,2,4,4,3,2,0,-1)	profile 16 (0,1,2,3,4,5,6,7,8)	0.002	AKR1B1, FBXL6, FMOD, ORF1-FL49, PREB, SDHA, TFPI2, TM4SF1, TNFAIP3, TRAF1, TSPYL2

## Sheet: Condition 2
Category ID	Category Name	#Genes Category	#Genes Assigned	#Genes Expected	#Genes Enriched	p-value	Corrected p-value	Fold		Genes in GO:0030198	Genes in GO:0043062	Gene in GO:0001944	Gene in GO:0001525	Genes in GO:0048514	Genes in GO:0001568	Genes in GO:0048646	Genes in GO:0072358	Genes in GO:0072359	Genes in GO:1901342	Genes in GO:0009653	Genes in GO:0022603	Genes in GO:0048583	Genes in GO:0006928
GO:0030198	extracellular matrix organization	204	13	2.2	10.8	2.9e-07	0.004	5.9		COL27A1	COL27A1	ADM	ADM	ADM	ADM	ADM	ADM	ADM	ADM	ADM	ADM	ADM	BPY2IP1
GO:0043062	extracellular structure organization	205	13	2.2	10.8	3.1e-07	0.004	5.8		COL4A1	COL4A1	CDH13	CDH13	CDH13	CDH13	CDH13	CDH13	CDH13	EPHA2	ARHGEF2	CSF1	ARHGEF2	CDH13
GO:0001944	vasculature development	372	17	4	13	4.8e-07	0.004	4.2		FGFR4	FGFR4	COL4A1	COL4A1	COL4A1	COL4A1	COL4A1	COL4A1	COL4A1	ISL1	BPY2IP1	CTHRC1	ARL2BP	COL4A1
GO:0001525	angiogenesis	252	14	2.7	11.3	5.3e-07	0.004	5.1		HSPG2	HSPG2	EPHA2	EPHA2	EPHA2	EPHA2	CTHRC1	EPHA2	EPHA2	RAMP2	CDH13	EPHA2	CD46	CSF1
GO:0048514	blood vessel morphogenesis	309	15	3.3	11.7	1.1e-06	0.004	4.5		ITGAV	ITGAV	HSPG2	HSPG2	HSPG2	HSPG2	EPHA2	HSPG2	HSPG2	RGC32	COL4A1	FEZ1	CDH13	CTHRC1
GO:0001568	blood vessel development	355	16	3.8	12.2	1.3e-06	0.004	4.2		MMP2	MMP2	ISL1	ISL1	ISL1	ISL1	FGFR4	ISL1	ISL1	RHOB	CSF1	FGFR4	CSF1	DDIT4
GO:0048646	anatomical structure formation involved in morphogenesis	538	18	5.8	12.2	1.8e-05	0.022	3.1		MYO1E	MYO1E	ITGAV	ITGAV	ITGAV	ITGAV	HSPG2	ITGAV	ITGAV	VASH1	CTHRC1	ICAM1	CTHRC1	DNAH11
GO:0072358	cardiovascular system development	552	18	6	12	2.5e-05	0.024	3		NFKB2	NFKB2	MMP2	MMP2	MMP2	MMP2	ISL1	MMP2	MMP2	VEGFC	EPHA2	ISL1	DDIT4	EPHA2
GO:0072359	circulatory system development	552	18	6	12	2.5e-05	0.024	3		PLOD1	PLOD1	MYO1E	NOTCH4	MYO1E	MYO1E	ITGAV	MYO1E	MYO1E		FEZ1	PLXNB1	EPHA2	FEZ1
GO:1901342	regulation of vasculature development	114	8	1.2	6.8	3.2e-05	0.024	6.5		PPIB	PPIB	NOTCH4	RAMP2	NOTCH4	NOTCH4	MMP2	NOTCH4	NOTCH4		FGFR4	RAMP2	FEZ1	FGFR4
GO:0009653	anatomical structure morphogenesis	1295	30	14	16	3.5e-05	0.03	2.1		RAMP2	RAMP2	PECAM1	RGC32	RAMP2	PECAM1	NOTCH4	PECAM1	PECAM1		FLI1	RGC32	FGFR4	ICAM1
GO:0022603	regulation of anatomical structure morphogenesis	417	15	4.5	10.5	4.2e-05	0.034	3.3		RGC32	RGC32	RAMP2	RHOB	RGC32	RAMP2	RAMP2	RAMP2	RAMP2		HSPG2	RHOB	HLA-C	ISL1
GO:0048583	regulation of response to stimulus	1663	35	18	17	4.9e-05	0.034	1.9		SERPINH1	SERPINH1	RGC32	VASH1	RHOB	RGC32	RGC32	RGC32	RGC32		ICAM1	RHOJ	ICAM1	ITGAV
GO:0006928	cellular component movement	933	24	10.1	13.9	5e-05	0.034	2.4				RHOB	VEGFC	VASH1	RHOB	RHOB	RHOB	RHOB		ISL1	VASH1	IL6ST	JAG2
												RHOJ		VEGFC	VASH1	SOX7	RHOJ	RHOJ		ITGAV	VEGFC	ISL1	MYO1E
												VASH1			VEGFC	TFAP2C	RPS6KA2	RPS6KA2		JAG2		ITGAV	PDE4B
												VEGFC				VASH1	VASH1	VASH1		MMP2		ITPKB	PECAM1
																VEGFC	VEGFC	VEGFC		MYO1E		MAP3K11	PLTP
																				NOTCH4		MBL2	PLXNB1
																				PLXNB1		NFKB2	RGC32
																				RAMP2		PDE4B	RHOB
																				RGC32		PLXNB1	RPS6KA2
																				RHOB		RALGDS	VASH1
																				RHOJ		RAMP2	VEGFC
																				RPS6KA2		RASGEF1C
																				SLC12A2		RGC32
																				SOX7		RGS20
																				TFAP2C		RGS3
																				VASH1		RHOB
																				VEGFC		RHOJ
																						RPS6KA2
																						SOX7
																						UACA
																						VASH1
																						VEGFC

## Sheet: Condition 3
Category ID	Category Name	#Genes Category	#Genes Assigned	#Genes Expected	#Genes Enriched	p-value	Corrected p-value	Fold
GO:0048584	positive regulation of response to stimulus	836	10	2	8	1.4e-05	0.006	4.9
Gene in GO:0048584
BCAR1
DAB2
DAPK3
DBNL
DUSP7
F2RL1
FZD4
GPR177
IGKC
TNFSF10

## Sheet: Condition 5
Category ID	Category Name	#Genes Category	#Genes Assigned	#Genes Expected	#Genes Enriched	p-value	Corrected p-value	Fold
GO:0051094	positive regulation of developmental process	455	5	0.7	4.3	0.00042	0.044	7.3
Gene in GO:0051094
GREM1
MYC
NEO1
SMARCD3
THBS1

## Sheet: Condition 6
Category ID	Category Name	#Genes Category	#Genes Assigned	#Genes Expected	#Genes Enriched	p-value	Corrected p-value	Fold
GO:0065003	macromolecular complex assembly	732	5	0.8	4.2	0.0005	0.026	6.6
Genes in GO:0065003
FMOD
PREB
TNFAIP3
TRAF1
TSPYL2
