# Supplementary material for: Angiogenesis Interactome and Time Course Microarray Data Reveal the Distinct Activation Patterns in Endothelial Cells
Source: PLoS One. 2014 Oct 16;9(10):e110871. doi: 10.1371/journal.pone.0110871 (PMC4199761; doi:10.1371/journal.pone.0110871)
Supplement: Table S8 — Significant temporal profiles for MEC. (XLSX) [file pone.0110871.s008.xlsx]

## Sheet: Proliferation
									cluster	pattern	p-value
									4	(0,-1,-2,-3,-4)	2.5e-78
									0	(,-2,-3,-4,-2)	1.2e-108
									11	(0,1,-1,-1,0)	7.4e-63
									12	(0,1,0,0,2)	2.7e-43
									17	(0,1,2,3,4)	6.4e-20
									5	(0,-1,-2,-1,0)	8.1e-38
									2	(0,-2,-1,0,2)	2.3e-17

## Sheet: P4
Proliferation, Profile 4, Pattern: (0,-1,-2,-3,-4), p-value=2.5E-78
Category ID	Category Name	#Genes Category	#Genes Assigned	#Genes Expected	#Genes Enriched	p-value	Corrected p-value
GO:0006413	translational initiation	119	47	12.5	34.5	7.9e-17	<0.001
GO:0006415	translational termination	69	34	7.3	26.7	4.9e-16	<0.001
GO:0006414	translational elongation	74	35	7.8	27.2	9.2e-16	<0.001
GO:0000184	nuclear-transcribed mRNA catabolic process, nonsense-mediated decay	91	38	9.6	28.4	8.7e-15	<0.001
GO:0045047	protein targeting to ER	86	36	9	27	4e-14	<0.001
GO:0072599	establishment of protein localization to endoplasmic reticulum	87	36	9.1	26.9	6.2e-14	<0.001
GO:0006614	SRP-dependent cotranslational protein targeting to membrane	83	35	8.7	26.3	7e-14	<0.001
GO:0006613	cotranslational protein targeting to membrane	85	35	8.9	26.1	1.7e-13	<0.001
GO:0043624	cellular protein complex disassembly	121	42	12.7	29.3	6.5e-13	<0.001
GO:0070972	protein localization to endoplasmic reticulum	98	37	10.3	26.7	8.2e-13	<0.001
GO:0003735	structural constituent of ribosome	89	35	9.4	25.6	8.4e-13	<0.001
GO:0000956	nuclear-transcribed mRNA catabolic process	130	43	13.7	29.3	2.3e-12	<0.001
GO:0043241	protein complex disassembly	126	42	13.2	28.8	3.1e-12	<0.001
GO:0006402	mRNA catabolic process	137	44	14.4	29.6	3.9e-12	<0.001
GO:0006401	RNA catabolic process	156	47	16.4	30.6	9.5e-12	<0.001
GO:0006612	protein targeting to membrane	122	39	12.8	26.2	7.8e-11	<0.001
GO:0032984	macromolecular complex disassembly	144	43	15.1	27.9	1e-10	<0.001
GO:0019080	viral genome expression	131	40	13.8	26.2	2.2e-10	<0.001
GO:0019083	viral transcription	125	38	13.1	24.9	7e-10	<0.001
GO:0006412	translation	317	69	33.3	35.7	2.1e-09	<0.001
GO:0046700	heterocycle catabolic process	595	107	62.5	44.5	9.6e-09	<0.001
GO:0043933	macromolecular complex subunit organization	1023	163	107.5	55.5	1.1e-08	<0.001
GO:0044270	cellular nitrogen compound catabolic process	595	106	62.5	43.5	1.9e-08	<0.001
GO:0034655	nucleobase-containing compound catabolic process	566	102	59.5	42.5	2e-08	<0.001
GO:0019439	aromatic compound catabolic process	601	106	63.2	42.8	3.3e-08	<0.001
GO:0019058	viral infectious cycle	202	48	21.2	26.8	3.6e-08	<0.001
GO:1901361	organic cyclic compound catabolic process	626	109	65.8	43.2	4.2e-08	<0.001
GO:0090150	establishment of protein localization to membrane	161	41	16.9	24.1	4.7e-08	<0.001
GO:0016071	mRNA metabolic process	432	81	45.4	35.6	1.1e-07	<0.001
GO:0003723	RNA binding	544	95	57.2	37.8	2.9e-07	0.002
GO:0022411	cellular component disassembly	320	63	33.6	29.4	5.2e-07	0.002
GO:0072657	protein localization to membrane	201	44	21.1	22.9	1.5e-06	0.002
GO:0016044	cellular membrane organization	494	85	51.9	33.1	2.4e-06	0.004
GO:0072594	establishment of protein localization to organelle	348	65	36.6	28.4	2.4e-06	0.004
GO:0061024	membrane organization	498	85	52.3	32.7	3.3e-06	0.006
GO:0071822	protein complex subunit organization	829	126	87.1	38.9	7.7e-06	0.01
GO:0022618	ribonucleoprotein complex assembly	90	24	9.5	14.5	1.2e-05	0.016
GO:0034622	cellular macromolecular complex assembly	402	70	42.3	27.7	1.2e-05	0.016
GO:0009056	catabolic process	1498	205	157.5	47.5	1.5e-05	0.032
GO:0044248	cellular catabolic process	1245	175	130.9	44.1	1.6e-05	0.032
GO:0071826	ribonucleoprotein complex subunit organization	92	24	9.7	14.3	1.8e-05	0.036

## Sheet: Tubulogenesis
									cluster	pattern	p-value
									4	(0,-1,-2,-3,-4)	7.4e-49
									17	(0,1,2,3,4)	1.1e-60
									2	(0-2,-1,0,2)	9e-25
									12	(0,1,0,0,2)	1.9e-08
									0	(0,-2,-3,-4,-2)	0.0019
									5	(0,-1,-2,-1,0)	0.0012

## Sheet: T17
Tubulogenesis, Profile 17, Pattern: (0,-1,-2,-3,-4), p-value=1.1E-60
Category ID	Category Name	#Genes Category	#Genes Assigned	#Genes Expected	#Genes Enriched	p-value	Corrected p-value
GO:0006415	translational termination	69	29	5.7	23.3	2.3e-14	<0.001
GO:0006414	translational elongation	74	30	6.1	23.9	2.6e-14	<0.001
GO:0000184	nuclear-transcribed mRNA catabolic process, nonsense-mediated decay	91	33	7.5	25.5	6.1e-14	<0.001
GO:0006613	cotranslational protein targeting to membrane	85	31	7	24	3e-13	<0.001
GO:0006614	SRP-dependent cotranslational protein targeting to membrane	83	30	6.8	23.2	9.4e-13	<0.001
GO:0006413	translational initiation	119	36	9.8	26.2	2.3e-12	<0.001
GO:0019083	viral transcription	125	37	10.3	26.7	2.4e-12	<0.001
GO:0019080	viral genome expression	131	38	10.8	27.2	2.4e-12	<0.001
GO:0045047	protein targeting to ER	86	30	7.1	22.9	2.7e-12	<0.001
GO:0072599	establishment of protein localization to endoplasmic reticulum	87	30	7.2	22.8	3.9e-12	<0.001
GO:0070972	protein localization to endoplasmic reticulum	98	32	8.1	23.9	4e-12	<0.001
GO:0003735	structural constituent of ribosome	89	30	7.3	22.7	7.5e-12	<0.001
GO:0000956	nuclear-transcribed mRNA catabolic process	130	37	10.7	26.3	8.9e-12	<0.001
GO:0006402	mRNA catabolic process	137	38	11.3	26.7	1.1e-11	<0.001
GO:0006401	RNA catabolic process	156	39	12.9	26.1	1.9e-10	<0.001
GO:0006612	protein targeting to membrane	122	33	10.1	22.9	5.2e-10	<0.001
GO:0043624	cellular protein complex disassembly	121	31	10	21	7.3e-09	<0.001
GO:0043241	protein complex disassembly	126	31	10.4	20.6	2.1e-08	<0.001
GO:0019058	viral infectious cycle	202	41	16.7	24.3	4.6e-08	<0.001
GO:0090150	establishment of protein localization to membrane	161	35	13.3	21.7	7.6e-08	<0.001
GO:0032984	macromolecular complex disassembly	144	32	11.9	20.1	1.6e-07	<0.001
GO:0006605	protein targeting	381	60	31.4	28.6	6.5e-07	<0.001
GO:0072657	protein localization to membrane	201	38	16.6	21.4	9.5e-07	<0.001
GO:0044270	cellular nitrogen compound catabolic process	595	83	49.1	33.9	9.6e-07	<0.001
GO:1901361	organic cyclic compound catabolic process	626	86	51.7	34.3	1.2e-06	<0.001
GO:0034655	nucleobase-containing compound catabolic process	566	79	46.7	32.3	1.8e-06	0.002
GO:0046700	heterocycle catabolic process	595	82	49.1	32.9	1.8e-06	0.002
GO:0019439	aromatic compound catabolic process	601	82	49.6	32.4	2.8e-06	0.004

## Sheet: T4
Tubulogenesis, Profile 4, Pattern: (0,-1,-2,-3,-4), p-value=7.4E-49
Category ID	Category Name	#Genes Category	#Genes Assigned	#Genes Expected	#Genes Enriched	p-value	Corrected p-value
GO:0016126	sterol biosynthetic process	46	21	4.3	16.7	1.2e-10	<0.001
GO:0006271	DNA strand elongation involved in DNA replication	31	16	2.9	13.1	2e-09	<0.001
GO:0022616	DNA strand elongation	33	16	3.1	12.9	6.6e-09	<0.001
GO:0016853	isomerase activity	91	27	8.4	18.6	2.6e-08	<0.001
GO:0006695	cholesterol biosynthetic process	41	17	3.8	13.2	4.2e-08	<0.001
GO:0016125	sterol metabolic process	112	30	10.4	19.6	5.9e-08	<0.001
GO:0007049	cell cycle	1032	144	95.6	48.4	1.3e-07	<0.001
GO:0046165	alcohol biosynthetic process	110	28	10.2	17.8	5.1e-07	0.004
GO:0008203	cholesterol metabolic process	102	26	9.4	16.6	1.3e-06	0.006
GO:0006261	DNA-dependent DNA replication	79	22	7.3	14.7	1.7e-06	0.006
GO:0006312	mitotic recombination	33	13	3.1	9.9	3.3e-06	0.008
GO:0006984	ER-nucleus signaling pathway	84	21	7.8	13.2	1.8e-05	0.038
GO:0010833	telomere maintenance via telomere lengthening	33	12	3.1	8.9	2.1e-05	0.046
GO:0033554	cellular response to stress	942	124	87.2	36.8	2.1e-05	0.046

## Sheet: T2
Tubulogenesis, Profile 2, Pattern: (0-2,-1,0,2), p-value=9E-25
Category ID	Category Name	#Genes Category	#Genes Assigned	#Genes Expected	#Genes Enriched	p-value	Corrected p-value
GO:0022904	respiratory electron transport chain	78	20	5.3	14.7	1.7e-07	<0.001
GO:0022900	electron transport chain	102	23	7	16	2.6e-07	0.002
GO:0045333	cellular respiration	117	24	8	16	9.2e-07	0.002
GO:0015078	hydrogen ion transmembrane transporter activity	66	17	4.5	12.5	1.3e-06	0.002
