# Supplementary material for: Angiogenesis Interactome and Time Course Microarray Data Reveal the Distinct Activation Patterns in Endothelial Cells
Source: PLoS One. 2014 Oct 16;9(10):e110871. doi: 10.1371/journal.pone.0110871 (PMC4199761; doi:10.1371/journal.pone.0110871)
Supplement: Table S9 — Significant temporal profiles for HUVEC. (XLSX) [file pone.0110871.s009.xlsx]

## Sheet: VEGF_HUVEC
									cluster #	profile	p-value=3.6E-191
									10	(0,0,1,2,0)	p-value=3.6E-191
									1	(0,-2,-2,-1,-2)	p-value=2.6E-117
									3	(0,-2,0,0,-1)	p-value=4.6E-105
									4	(0,-1,-2,-3,-4)	p-value=5E-20
									7	(0,-1,0,-1,0)	p-value=4.2E-29
									8	(0,-1,1,-1,-1)	p-value=9.7E-5
									2	(0,-2,-1,0,2)	p-value=1.1E-6

## Sheet: V10
VEGFA on HUVEC, profile 10, Pattern: (0,0,1,2,0), p-value=3.6E-191
Category ID	Category Name	#Genes Category	#Genes Assigned	#Genes Expected	#Genes Enriched	p-value	Corrected p-value
GO:0044260	cellular macromolecule metabolic process	4106	692	581.9	110.1	1.1e-10	<0.001
GO:0043170	macromolecule metabolic process	4533	742	642.4	99.6	6.1e-09	<0.001
GO:0048519	negative regulation of biological process	2348	418	332.7	85.3	9.9e-09	<0.001
GO:0048523	negative regulation of cellular process	2148	387	304.4	82.6	1.1e-08	<0.001
GO:0005515	protein binding	5076	817	719.3	97.7	1.2e-08	<0.001
GO:0044237	cellular metabolic process	5388	860	763.6	96.4	1.5e-08	<0.001
GO:0008380	RNA splicing	225	63	31.9	31.1	3.6e-08	<0.001
GO:0060255	regulation of macromolecule metabolic process	2791	480	395.5	84.5	6.3e-08	<0.001
GO:0000375	RNA splicing, via transesterification reactions	164	49	23.2	25.8	1.4e-07	<0.001
GO:0080090	regulation of primary metabolic process	2893	492	410	82	1.9e-07	<0.001
GO:0019222	regulation of metabolic process	3231	541	457.9	83.1	2.7e-07	0.002
GO:0006397	mRNA processing	268	69	38	31	2.9e-07	0.002
GO:0010467	gene expression	2774	472	393.1	78.9	3.8e-07	0.002
GO:0034641	cellular nitrogen compound metabolic process	3553	586	503.5	82.5	5.6e-07	0.002
GO:0003723	RNA binding	544	118	77.1	40.9	6.7e-07	0.002
GO:0044238	primary metabolic process	5434	854	770.1	83.9	7.2e-07	0.002
GO:0000377	RNA splicing, via transesterification reactions with bulged adenosine as nucleophile	159	46	22.5	23.5	9.1e-07	0.002
GO:0000398	mRNA splicing, via spliceosome	159	46	22.5	23.5	9.1e-07	0.002
GO:0016070	RNA metabolic process	2422	416	343.2	72.8	1e-06	0.002
GO:0006807	nitrogen compound metabolic process	3776	616	535.1	80.9	1.2e-06	0.002
GO:0043066	negative regulation of apoptotic process	504	110	71.4	38.6	1.2e-06	0.002
GO:0050789	regulation of biological process	5333	837	755.8	81.2	1.6e-06	0.002
GO:0043069	negative regulation of programmed cell death	508	110	72	38	1.8e-06	0.002
GO:0006139	nucleobase-containing compound metabolic process	3287	543	465.8	77.2	1.8e-06	0.002
GO:0031323	regulation of cellular metabolic process	2902	486	411.3	74.7	1.8e-06	0.002
GO:0060548	negative regulation of cell death	532	114	75.4	38.6	2e-06	0.004
GO:0090304	nucleic acid metabolic process	2743	462	388.7	73.3	2e-06	0.004
GO:0006725	cellular aromatic compound metabolic process	3414	561	483.8	77.2	2.2e-06	0.004
GO:0071704	organic substance metabolic process	5603	873	794	79	2.6e-06	0.004
GO:1901265	nucleoside phosphate binding	1489	269	211	58	3.3e-06	0.006
GO:0000166	nucleotide binding	1489	269	211	58	3.3e-06	0.006
GO:0050794	regulation of cellular process	5050	794	715.7	78.3	3.9e-06	0.01
GO:0010468	regulation of gene expression	2176	374	308.4	65.6	4.4e-06	0.01
GO:2000112	regulation of cellular macromolecule biosynthetic process	1991	344	282.2	61.8	7.8e-06	0.014
GO:0046483	heterocycle metabolic process	3399	554	481.7	72.3	8.2e-06	0.016
GO:0044267	cellular protein metabolic process	2230	380	316	64	8.6e-06	0.016
GO:0031326	regulation of cellular biosynthetic process	2152	368	305	63	9.1e-06	0.018
GO:0044249	cellular biosynthetic process	3200	523	453.5	69.5	1.3e-05	0.022
GO:0036094	small molecule binding	1593	281	225.8	55.2	1.4e-05	0.022
GO:0010605	negative regulation of macromolecule metabolic process	1054	196	149.4	46.6	1.5e-05	0.022
GO:0009889	regulation of biosynthetic process	2175	369	308.2	60.8	1.9e-05	0.03
GO:0010556	regulation of macromolecule biosynthetic process	2051	350	290.7	59.3	2e-05	0.032
GO:0033554	cellular response to stress	942	177	133.5	43.5	2.2e-05	0.032
GO:0043161	proteasomal ubiquitin-dependent protein catabolic process	178	46	25.2	20.8	2.5e-05	0.034
GO:0006366	transcription from RNA polymerase II promoter	1132	207	160.4	46.6	2.6e-05	0.036
GO:1901576	organic substance biosynthetic process	3273	531	463.8	67.2	2.7e-05	0.04
GO:0010498	proteasomal protein catabolic process	189	48	26.8	21.2	2.7e-05	0.04
GO:0034645	cellular macromolecule biosynthetic process	2584	429	366.2	62.8	2.8e-05	0.04
GO:0001076	RNA polymerase II transcription factor binding transcription factor activity	72	24	10.2	13.8	3e-05	0.04

## Sheet: V1
VEGFA on HUVEC, profile 1, Pattern: (0,-2,-2,-1,-2), p-value=2.6E-117
Category ID	Category Name	#Genes Category	#Genes Assigned	#Genes Expected	#Genes Enriched	p-value	Corrected p-value
GO:0007040	lysosome organization	22	11	2.4	8.6	6e-06	0.01
GO:0007033	vacuole organization	41	15	4.5	10.5	1.5e-05	0.036

## Sheet: V3
VEGFA on HUVEC, profile 3, Pattern: (0,-2,0,0,-1), p-value=4.6E-105
Category ID	Category Name	#Genes Category	#Genes Assigned	#Genes Expected	#Genes Enriched	p-value	Corrected p-value
GO:0006396	RNA processing	402	73	41.5	31.5	8.8e-07	0.002
GO:0016887	ATPase activity	272	54	28.1	25.9	1.5e-06	0.002

## Sheet: V4
VEGFA on HUVEC, profile 4, Pattern: (0,-1,-2,-3,-4), p-value=5E-20
Category ID	Category Name	#Genes Category	#Genes Assigned	#Genes Expected	#Genes Enriched	p-value	Corrected p-value
GO:0005515	protein binding	5076	487	415.3	71.7	9.2e-08	<0.001
GO:0044237	cellular metabolic process	5388	497	440.8	56.2	2.1e-05	0.042

## Sheet: V7
VEGFA on HUVEC, profile 7, Pattern: (0,-1,0,-1,0), p-value=4.2E-29
Category ID	Category Name	#Genes Category	#Genes Assigned	#Genes Expected	#Genes Enriched	p-value	Corrected p-value
GO:0043616	keratinocyte proliferation	23	9	1.6	7.4	1.5e-05	0.028
