# Supplementary material for: Angiogenesis Interactome and Time Course Microarray Data Reveal the Distinct Activation Patterns in Endothelial Cells
Source: PLoS One. 2014 Oct 16;9(10):e110871. doi: 10.1371/journal.pone.0110871 (PMC4199761; doi:10.1371/journal.pone.0110871)
Supplement: Table S10 — Significant temporal profiles by defined gene sets of positive and negative regulation of angiogenesis in 2D fibronectin and 3D type I collagen. (XLSX) [file pone.0110871.s010.xlsx]

## Sheet: 3D_TIME_positive
								profile 16	p-value=6.9E-4; 405 genes assigned in this profile; 21 genes from the proteins in the network of positive regulation of angiogenesis
								Gene	15 min collagen	1h collagen	3h collagen	6h collagen	9h collagen	12h collagen	18h collagen	24h collagen
								ADM	-0.07	0.42	0.29	0.71	1.25	0.87	2	2.76
								CALCRL	0.16	0.23	0.39	0.52	0.45	0.21	1.49	0.9
								COL18A1	-0.04	0.51	0.28	0.89	0.62	1.16	1.44	1.52
								COL4A1	-0.41	0.05	-0.5	0.83	0.63	1.15	2.4	2.18
								FGFR4	0.03	0.74	0.22	1.09	1.2	1.86	1.53	0.9
								HHEX	0.02	0.6	0.38	0.83	1.94	0.78	2.07	1.35
								HSPG2	0.13	-0.43	-0.33	0.6	0.92	1.35	2.29	2.32
								ITGAV	0.09	0.16	-0.32	0.44	1.43	1.61	1.35	1.16
								MMP2	0.38	-0.05	0.7	1.14	1.15	1.14	0.79	1.3
								NRP2	-0.05	0.14	0.06	0.36	0.79	0.61	1.1	0.85
								OS9	0.04	-0.16	-0.54	0.19	0.81	0.91	0.46	0.56
								PLEKHG5	-0.14	0.18	0.05	0.32	0.44	0.17	1.25	1.06
								PREX1	-0.29	-0.19	-0.26	0.4	1.36	1.34	1.43	1.34
								PTPRB	0.09	0.09	0.83	1.4	1.96	0.79	1.72	0.93
								RAMP2	0.04	-0.29	0.21	0.33	1.19	1.14	2.59	2.91
								RB1	0.1	0.04	0.08	0.37	0.59	1.31	1.25	1.39
								RHOB	-0.46	-0.81	-0.34	0.02	0.02	0.18	0.1	0.31
								STAT3	-0.13	0.13	0.08	0.52	0.8	0.5	0.74	0.92
								TIE1	0.11	0.44	0.42	0.95	1.27	1.23	2.19	2.95
								TRAF1	0.2	0.24	0.65	0.81	0.71	0.19	1.16	1.1
								VEGFC	0.81	1.77	2.9	3.5	4.81	3.55	3.54	2.48
								Toppgene analysis of these genes
									ID	Name	pValue	FDR B&H	FDR B&Y	Bonferroni	Genes from Input	Genes in Annotation
								1	GO:0019838	growth factor binding	9.377e-06	0.00151	0.008548	0.00151	4	119
								2	GO:0004714	transmembrane receptor protein tyrosine kinase activity	5.706e-05	0.004594	0.02601	0.009187	3	66
								3	GO:0019199	transmembrane receptor protein kinase activity	0.0001131	0.006072	0.03438	0.01822	3	83

## Sheet: 3D_TIME_negative
								profile 16	p-value=0.05; 405 genes assigned in this profile; 11 genes from the proteins in the network of negative regulation of angiogenesis
								Gene	15 min collagen	1h collagen	3h collagen	6h collagen	9h collagen	12h collagen	18h collagen	24h collagen
								ANTXR2	-0.1	0.16	0.07	0.74	1.47	1.36	1.41	1.27
								COL4A1	-0.41	0.05	-0.5	0.83	0.63	1.15	2.4	2.18
								HHEX	0.02	0.6	0.38	0.83	1.94	0.78	2.07	1.35
								HSPG2	0.13	-0.43	-0.33	0.6	0.92	1.35	2.29	2.32
								IL6ST	0.03	0.67	1.02	2.31	2.67	2.22	2.49	1.74
								ITGAV	0.09	0.16	-0.32	0.44	1.43	1.61	1.35	1.16
								MMP2	0.38	-0.05	0.7	1.14	1.15	1.14	0.79	1.3
								RB1	0.1	0.04	0.08	0.37	0.59	1.31	1.25	1.39
								STAT3	-0.13	0.13	0.08	0.52	0.8	0.5	0.74	0.92
								THBS3	-0.08	0.08	0.35	0.91	1.14	0.71	1.13	1.31
								TIE1	0.11	0.44	0.42	0.95	1.27	1.23	2.19	2.95
								Toppgene analysis of these genes
								ID	Name	Source	pValue	FDR B&H	FDR B&Y	Bonferroni	Genes from Input	Genes in Annotation
								GO:0019838	growth factor binding		4.272e-05	0.005212	0.02807	0.005212	3	119

## Sheet: 2D_TIME_positive
									profile 16	p-value=6.9E-4; 284 genes assigned in this profile; 19 genes from the proteins in the network of positive regulation of angiogenesis
									Gene	15 min fibronectin	1h fibronectin	3h fibronectin	6h fibronectin	9h fibronectin	12h fibronectin	18h fibronectin	24 fibronectin
									ABL1	0.1	0.02	-0.33	0.55	0.63	0.78	0.81	0.26
									ADM	-0.05	0	0.63	0.69	1.55	1.1	1.69	1.41
									CD34	-0.19	0.19	-0.08	0.56	0.64	1.86	1.98	1.22
									COL4A1	0	0.1	-0.03	0.64	0.94	1.92	2.06	2.13
									EDN1	0.41	-0.98	2.25	4.89	4.55	4.36	3.9	3.09
									EFNA1	-0.07	-0.08	0.58	2.47	2.82	2.73	2.92	2.95
									FGFR4	-0.22	-0.49	0.06	0.87	0.03	0.58	0.94	0
									FOS	-0.17	0.41	0.6	0.46	0.51	0.87	1.25	2.93
									HIF1A	0.21	-0.64	0.39	0.08	0.03	0.84	0.87	0.8
									HSPG2	-0.3	0.24	-0.42	1.05	0.46	0.31	0.06	3.14
									ITGAV	0.26	-1.6	0.91	0.76	1.52	1.82	2.39	1.54
									MMP2	0.32	0.7	0.2	1.01	0.22	0.31	1.11	3.17
									OS9	-0.1	-0.02	0.82	0.03	0.77	0.79	0.79	1.28
									RAMP2	-0.06	-0.33	0.09	0.02	0.18	0.2	0.7	0.92
									RHOB	0.13	0.22	0.06	1.9	1.81	1.71	1.81	1.45
									SDC4	0.03	0.41	0.87	0.18	0.83	1.45	1.28	0.88
									SHC1	0.14	-0.04	0.56	0.74	0.07	0.2	0.9	1.91
									TP53	0.13	0	-0.48	0.04	0.06	1.03	0.79	0.81
									VEGFC	-0.26	0.65	1.47	0.86	1.05	0.75	1.57	1.42
									Toppgene analysis of these genes
									ID	Name	Source	pValue	FDR B&H	FDR B&Y	Bonferroni	Genes from Input	Genes in Annotation
									GO:0019901	protein kinase binding		8.225e-05	0.007898	0.04542	0.01448	5	456
									GO:0019900	kinase binding		0.0001318	0.007898	0.04542	0.0232	5	504
									GO:0035035	histone acetyltransferase binding		0.0002124	0.007898	0.04542	0.03738	2	21
									GO:0019838	growth factor binding		0.0002415	0.007898	0.04542	0.0425	3	119
									GO:0001968	fibronectin binding		0.0002556	0.007898	0.04542	0.04498	2	23
									GO:0005102	receptor binding		0.0002692	0.007898	0.04542	0.04739	7	1350

## Sheet: 2D_TIME_negative
									profile 16	p-value=1.2E-4; 284 genes assigned in this profile; 14 genes from the proteins in the network of positive regulation of angiogenesis
									Gene	15 min fibronectin	1h fibronectin	3h fibronectin	6h fibronectin	9h fibronectin	12h fibronectin	18h fibronectin	24 fibronectin
									ANTXR2	0.46	-0.51	0.01	0.37	0.79	0.84	1.04	0.7
									CCL2	0.36	0.75	1.78	3.19	3.92	3.92	2.94	2.32
									COL4A1	0	0.1	-0.03	0.64	0.94	1.92	2.06	2.13
									FOS	-0.17	0.41	0.6	0.46	0.51	0.87	1.25	2.93
									HSPG2	-0.3	0.24	-0.42	1.05	0.46	0.31	0.06	3.14
									IL6ST	0.06	-0.01	0.75	1.08	1.03	1.09	1.37	1.29
									ITGAV	0.26	-1.6	0.91	0.76	1.52	1.82	2.39	1.54
									MMP2	0.32	0.7	0.2	1.01	0.22	0.31	1.11	3.17
									PDGFB	-0.07	0.17	1.04	1.81	2.51	2.67	2.45	2.21
									SERPINE1	-1.38	0.91	0.44	0.55	0.32	1.63	1.98	1.33
									TGFBI	-0.31	-0.86	-0.04	-0.27	-0.4	-0.04	0.24	0.38
									TGFBR2	0.13	-0.05	0	0.15	0.22	0.81	1.1	0.26
									TNFRSF11B	-0.05	-0.06	0.29	0.95	1.41	1.35	0.63	0.84
									TP53	0.13	0	-0.48	0.04	0.06	1.03	0.79	0.81
									Toppgene analysis of these genes
									ID	Name	Source	pValue	FDR B&H	FDR B&Y	Bonferroni	Genes from Input	Genes in Annotation
									GO:0019838	growth factor binding		2.052e-08	3.057e-06	1.707e-05	3.057e-06	5	119
									GO:0005102	receptor binding		9.069e-08	6.756e-06	3.773e-05	1.351e-05	9	1350
									GO:0046982	protein heterodimerization activity		1.951e-05	0.0008705	0.004862	0.002907	5	477
									GO:0019955	cytokine binding		2.337e-05	0.0008705	0.004862	0.003482	3	75
									GO:0048407	platelet-derived growth factor binding		3.579e-05	0.00105	0.005863	0.005332	2	12
									GO:0050431	transforming growth factor beta binding		4.228e-05	0.00105	0.005863	0.006299	2	13
